# Supplementary material for: Design principles for cyclin K molecular glue degraders
Source: Nat Chem Biol. 2023 Sep 7;20(1):93–102. doi: 10.1038/s41589-023-01409-z (PMC10746543; doi:10.1038/s41589-023-01409-z)
Supplement: Supplementary file 3 — X-ray data collection and refinement statistics. [file 41589_2023_1409_MOESM3_ESM.xlsx]

## Sheet: Sheet 1
PDB ID	8BU7	8BUA	8BUC	8BUB	8BUI	8BUJ	8BUK	8BUL	8BUM	8BUN	8BU1	8BU2	8BU3	8BU4	8BUO	8BUP	8BUQ	8BUR	8BU6	8BUS	8BUT	8BUG	8BU9	8BU5	8BUH	8BUE	8BUF	8BUD
Ligand	21195	919278	dCeMM3	dCeMM4	DRF053	DS06	DS08	DS11	DS15	DS16	DS17	DS18	DS19	DS22	DS24	DS30	DS43	DS50	DS55	DS59	DS61	HQ461	Roscovitine	SR-4835	WX3	Z11	Z12	Z7
Data collection
Space group	P 31 2 1	P 31 2 1	P 31 2 1	P 31 2 1	P 31 2 1	P 31 2 1	P 31 2 1	P 31 2 1	P 31 2 1	P 31 2 1	P 31 2 1	P 31 2 1	P 31 2 1	P 31 2 1	P 31 2 1	P 31 2 1	P 31 2 1	P 31 2 1	P 31 2 1	P 31 2 1	P 31 2 1	P 31 2 1	P 31 2 1	P 31 2 1	P 31 2 1	P 31 2 1	P 31 2 1	P 31 2 1
Cell dimensions
a, b, c (Å)	248.709 248.709 218.615	250.357 250.357 217.567	249.773 249.773 218.027	247.861 247.861 220.715	249.436 249.436 218.342	249.379 249.379 218.443	248.901 248.901 218.059	249.356 249.356 217.993	249.635 249.635 218.865	249.675 249.675 218.54	249.447 249.447 218.45	249.896 249.896 218.57	249.689 249.689 217.939	250.401 250.401 215.706	249.8 249.8 218.078	248.058 248.058 221.169	250.162 250.162 218.849	250.266 250.266 217.643	249.272 249.272 220.107	249.522 249.522 218.546	249.701 249.701 218.495	249.653 249.653 216.85	249.461 249.461 216.033	249.938 249.938 219.302	249.143 249.143 217.39	249.329 249.329 218.681	249.618 249.618 220.667	249.626 249.626 218.222
a, b, g (°)	90 90 120	90 90 120	90 90 120	90 90 120	90 90 120	90 90 120	90 90 120	90 90 120	90 90 120	90 90 120	90 90 120	90 90 120	90 90 120	90 90 120	90 90 120	90 90 120	90 90 120	90 90 120	90 90 120	90 90 120	90 90 120	90 90 120	90 90 120	90 90 120	90 90 120	90 90 120	90 90 120	90 90 120
Resolution (Å)†	215.366 - 3.245 (3.396 - 3.245)	216.791 - 3.193 (3.361 - 3.193)	153.558 - 3.854 (3.995 - 3.854)	214.654 - 3.417 (3.611 - 3.417)	216.018 - 3.505 (3.697 - 3.505)	215.946 - 3.618 (3.784 - 3.618)	215.488 - 3.406 (3.562 - 3.406)	215.949 - 3.402 (3.577 - 3.402)	216.190 - 3.359 (3.548 - 3.359)	216.225 - 3.082 (3.251 - 3.082)	216.027 - 2.984 (3.138 - 2.984)	216.416 - 3.127 (3.317 - 3.127)	216.169 - 3.420 (3.621 - 3.420)	152.931 - 3.079 (3.215 - 3.079)	216.333 - 3.580 (3.830 - 3.580)	214.825 - 3.408 (3.586 - 3.408)	216.647 - 3.199 (3.393 - 3.199)	216.737 - 3.643 (3.812 - 3.643)	215.874 - 3.446 (3.678 - 3.446)	216.091 - 3.253 (3.430 - 3.253)	216.248 - 3.246 (3.416 - 3.246)	216.206 - 3.527 (3.737 - 3.527)	216.037 - 3.505 (3.707 - 3.505)	216.453 - 3.134 (3.333 - 3.134)	215.765 - 3.789 (4.019 - 3.789)	215.925 - 3.246 (3.450 - 3.246)	216.176 - 3.298 (3.484 - 3.298)	216.182 - 3.198 (3.386 - 3.198)
Unique reflections	110959 (5549)	112997 (5648)	69504 (3474)	89624 (4481)	84921 (4246)	81004 (4053)	92889 (4644)	91223 (4564)	95396 (4768)	122768 (6140)	139190 (6958)	112725 (5637)	88177 (4409)	130045 (6505)	72875 (3645)	92873 (4648)	105078 (5252)	79836 (3990)	77151 (3863)	102328 (5114)	105567 (5277)	79206 (3960)	82984 (4150)	108210 (5410)	63976 (3199)	98057 (4908)	100908 (5044)	106779 (5339)
Rsym or Rmerge†	0.157 (4.443)	0.191 (4.110)	0.766 (7.594)	0.158 (4.128)	0.154 (3.927)	0.243 (4.866)	0.173 (3.237)	0.234 (3.985)	0.248 (4.694)	0.170 (4.272)	0.165 (3.756)	0.201 (3.627)	0.238 (3.982)	0.173 (4.747)	0.274 (4.361)	0.188 (4.171)	0.167 (3.462)	0.523 (5.933)	0.214 (4.134)	0.239 (4.223)	0.191 (4.157)	0.216 (4.155)	0.450 (6.230)	0.172 (3.727)	0.564 (5.810)	0.177 (4.066)	0.223 (4.301)	0.147 (3.571)
Rpim†	0.035 (0.967)	0.043 (0.894)	0.170 (1.627)	0.035 (0.906)	0.034 (0.876)	0.054 (1.045)	0.039 (0.715)	0.052 (0.871)	0.055 (1.032)	0.038 (0.940)	0.037 (0.822)	0.045 (0.795)	0.053 (0.878)	0.039 (1.032)	0.061 (0.986)	0.042 (0.915)	0.037 (0.753)	0.115 (1.262)	0.048 (0.933)	0.053 (0.936)	0.043 (0.928)	0.048 (0.927)	0.100 (1.385)	0.038 (0.824)	0.125 (1.291)	0.040 (0.896)	0.050 (0.946)	0.033 (0.789)
I / sI†	16.4 (0.9)	14.9 (0.9)	8.0 (0.8)	15.2 (0.9)	14.7 (0.9)	11.6 (0.8)	15.5 (1.1)	11.5 (0.9)	8.1 (0.8)	16.7 (0.9)	16.4 (1.0)	12.3 (1.0)	10.8 (0.9)	17.2 (0.8)	10.1 (0.9)	13.6 (0.9)	14.6 (1.0)	7.9 (0.8)	12.9 (1.0)	12.4 (0.9)	15.3 (0.9)	12.7 (0.9)	9.5 (1.0)	15.1 (1.0)	7.0 (0.7)	14.4 (1.0)	11.9 (0.9)	16.9 (1.0)
CC1/2†	0.999 (0.385)	0.999 (0.443)	0.994 (0.328)	0.999 (0.390)	0.999 (0.406)	0.999 (0.410)	0.999 (0.514)	0.999 (0.407)	0.998 (0.370)	0.999 (0.374)	0.999 (0.401)	0.999 (0.441)	0.998 (0.435)	0.999 (0.328)	0.998 (0.329)	0.999 (0.372)	0.999 (0.463)	0.993 (0.273)	0.999 (0.401)	0.998 (0.379)	0.999 (0.392)	0.999 (0.363)	0.997 (0.300)	0.999 (0.445)	0.994 (0.294)	0.999 (0.414)	0.999 (0.388)	0.999 (0.447)
Completeness (spherical, %)	90.1 (35.6)	86.8 (30.7)	93.5 (46.0)	84.6 (28.1)	86.3 (29.4)	90.5 (36.3)	87.3 (34.9)	85.0 (30.6)	85.1 (28.4)	84.9 (28.9)	87.7 (31.6)	81.2 (25.2)	83.4 (26.7)	90.3 (37.2)	78.8 (21.8)	86.7 (31.0)	80.7 (25.1)	90.7 (36.1)	74.1 (21.1)	83.2 (28.5)	85.2 (30.2)	82.5 (26.2)	85.3 (28.0)	78.2 (23.3)	82.5 (25.7)	79.3 (24.0)	84.6 (28.1)	82.6 (26.4)
Completeness (ellipsoidal, %)†	96.2 (61.8)	96.5 (67.6)	95.5 (55.2)	96.2 (67.1)	96.1 (63.9)	95.8 (59.8)	91.2 (52.8)	94.4 (68.8)	96.1 (64.5)	96.7 (70.5)	96.6 (68.2)	96.1 (65.1)	96.0 (65.0)	96.1 (64.0)	95.0 (56.7)	96.0 (63.4)	96.4 (69.6)	96.1 (61.5)	95.1 (59.8)	94.2 (66.9)	94.8 (67.9)	95.4 (61.9)	95.5 (59.1)	96.4 (70.1)	95.5 (64.4)	95.9 (63.9)	96.1 (65.1)	96.3 (66.7)
Redundancy	21.1 (22.0)	21.1 (22.1)	21.1 (22.6)	21.0 (21.6)	21.0 (21.0)	21.1 (22.6)	20.8 (21.4)	20.9 (21.6)	21.0 (21.6)	21.0 (21.6)	21.0 (21.8)	20.9 (21.7)	21.0 (21.5)	21.0 (22.1)	21.1 (20.5)	21.0 (21.7)	21.0 (22.1)	21.4 (23.0)	21.0 (20.5)	20.8 (21.3)	20.8 (21.0)	21.0 (21.0)	21.0 (21.2)	21.0 (21.4)	21.2 (21.1)	21.0 (21.5)	21.0 (21.6)	21.0 (21.4)
Refinement
Resolution (Å)	72.866-3.245 (3.678-3.245)	72.520-3.193 (3.857-3.193)	76.779-3.854 (5.097-3.854)	60.037-3.417 (4.323-3.417)	60.109-3.505 (3.961-3.505)	76.782-3.618 (4.735-3.618)	72.661-3.406 (3.916-3.406)	54.273-3.402 (3.958-3.402)	60.186-3.359 (3.967-3.359)	60.165-3.082 (3.785-3.082)	60.120-2.984 (3.771-2.984)	60.435-3.127 (3.805-3.127)	76.725-3.420 (3.847-3.420)	60.046-3.086 (3.985-3.086)	54.191-3.580 (3.962-3.580)	57.531-3.408 (3.969-3.408)	54.298-3.199 (3.972-3.199)	97.251-3.643 (3.963-3.643)	60.678-3.446 (3.973-3.446)	60.402-3.258 (3.963-3.258)	60.406-3.253 (3.965-3.253)	60.088-3.527 (3.952-3.527)	76.380-3.506 (3.944-3.506)	60.577-3.134 (3.736-3.134)	37.208-3.789 (4.509-3.789)	60.413-3.246 (3.963-3.246)	60.331-3.298 (3.980-3.298)	60.348-3.198 (3.962-3.198)
No. reflections	110924 (26098)	112947 (38696)	69418 (37020)	89559 (36910)	84844 (16815)	80955 (40710)	92841 (22543)	91149 (22808)	95321 (27000)	122706 (44279)	139126 (59956)	112670 (35453)	88129 (14691)	128688 (61831)	72806 (8255)	92800 (24697)	105011 (36672)	79777 (11485)	76907 (13710)	101837 (33501)	104898 (36568)	79144 (12535)	82832 (14448)	108138 (27049)	63861 (18279)	97997 (29733)	100835 (32651)	106717 (38365)
Rwork / Rfree	0.1921 / 0.2189	0.2006 / 0.2245	0.1809 / 0.2243	0.2118 / 0.237	0.1819 / 0.2214	0.1618 / 0.2059	0.1849 / 0.2102	0.1773 / 0.2147	0.1797 / 0.2128	0.186 / 0.2107	0.1934 / 0.2181	0.1915 / 0.2172	0.1855 / 0.2129	0.2046 / 0.2232	0.1766 / 0.2187	0.2003 / 0.2228	0.195 / 0.2156	0.1894 / 0.2337	0.2179 / 0.2491	0.2081 / 0.2282	0.1968 / 0.2167	0.1879 / 0.2311	0.1788 / 0.2228	0.2012 / 0.223	0.1866 / 0.232	0.1842 / 0.2131	0.1837 / 0.2204	0.1894 / 0.2197
No. atoms	67673	67205	67392	67524	67408	67541	67491	67327	67522	67563	67729	67556	67501	67496	67534	67040	67023	67768	67266	67544	67457	67375	67316	67687	67166	67604	67292	67629
Protein	67326	66923	67215	67287	67119	67282	67199	67008	67117	67207	67354	67192	67204	67258	67221	66572	66738	67198	67074	67267	67172	67135	67085	67456	66923	67248	66930	67326
Ligand/ion	398	332	228	287	339	310	342	370	456	406	425	415	348	288	364	518	335	620	242	277	335	291	281	282	294	407	413	353
Water	0	0	0	0	0	0	0	0	0	0	0	0	0	0	0	0	0	0	0	0	0	0	0	0	0	0	0	0
B-factors	138.44	124.01	149.03	157.55	173.68	158.71	144.38	141.5	144.89	119.57	104.35	116.15	149.16	121.07	166.28	150.58	132.21	144.55	150.8	129.83	136.6	164.48	150.86	131.3	152.66	143.52	143.44	139
Protein	138.43	124.12	149.01	157.48	173.66	158.69	144.28	141.43	144.83	119.51	104.42	116.05	149.21	121.09	166.2	150.51	132.16	144.71	150.88	129.83	136.56	164.36	150.87	131.39	152.7	143.44	143.34	138.85
Ligand/ion	139.58	105.43	154.88	171.8	175.68	161.22	162.32	158.41	151.17	126.42	92.26	127.36	140.67	116.17	177.41	156.64	140.98	129.93	129.41	131.01	143.66	188.98	148.67	112.53	143.3	151.77	154.48	157.92
Water
R.m.s. deviations
Bond lengths (Å)	0.005	0.006	0.005	0.004	0.005	0.005	0.004	0.007	0.005	0.006	0.004	0.006	0.005	0.006	0.006	0.006	0.003	0.006	0.005	0.004	0.003	0.004	0.006	0.006	0.006	0.006	0.005	0.006
Bond angles (°)	0.817	0.911	0.832	0.585	0.912	0.851	0.786	0.985	0.883	0.954	0.726	1.016	0.892	0.869	0.977	0.879	0.628	0.935	0.895	0.724	0.676	0.801	0.943	1.007	0.878	0.888	0.875	0.939
† based on STARANISO anisotropic analysis with a local-weighted CC1/2 cut-off of 0.3
