# Supplementary material for: Design principles for cyclin K molecular glue degraders
Source: Nat Chem Biol. 2023 Sep 7;20(1):93–102. doi: 10.1038/s41589-023-01409-z (PMC10746543; doi:10.1038/s41589-023-01409-z)
Supplement: Supplementary file 4 — Supplementary code sufficient to reproduce the results of RNA-seq analysis. [file 41589_2023_1409_MOESM4_ESM.r]

# set working directory
setwd("C:/../")

# load packages
library(useful)
library(dplyr)
library(ggplot2)
library(DESeq2)
library(reshape2)
library(ggpubr)
library(vsn)
library(pheatmap)
library(pals)
library(viridis)
library(stringr)
library(tidyr)
library(tidyverse)
library(ashr)
library(ggrepel)
library(IHW)

# Import CountTable and SampleTables
count <- read.delim("CountTable.txt", sep = "\t") # CountTable
sample63 <- read.csv("SampleTable1.csv", sep = ";") # Dataset 1 SampleTable
sample18 <- read.csv("SampleTable2.csv", sep = ";") # Dataset 2 SampleTable


# Modify Dataset 1 SampleTable, Rename
sample63 <- sample63[1:45 , ]
sample63 <- sample63[, c(1, 2, 7)]
sample63$dataset <- "data_63"
sample63$Sample.Number <- NULL
names(sample63)[1] <- "Well"
names(sample63)[2] <- "ID"
# Modify Dataset 1 SampleTable, Rename
sample18 <- sample18[, c(1,3)]
sample18$dataset <- "data_18"
sample18$Selection.Number <- NULL
sample18$Well <- "NA"
names(sample18)[1] <- "ID"
# Bind together
sample <- rbind(sample63, sample18)


# 63 sample dataset - Dataset 1
sample <- sample[sample$dataset == 'data_63',]
count <- count[ , c(2, 4:48) ]

# gene name to row names in count data.frame
count$Gene.name <- make.names(count$Gene.name, unique=TRUE)
rownames(count) <- count$Gene.name 
count$Gene.name <- NULL 

# Clean SampleTable, Rename/modify Table for DESeq2
sample <- sample %>%   
  mutate(rep = str_extract(ID, "_Rep.*")) %>%
  mutate(rep = str_replace(rep, "_", ""))  %>% 
  mutate(condition = str_extract(ID, "MLN4924")) %>% 
  mutate(condition = str_replace(condition, "MLN4924", "inhibition"))  %>% 
  mutate(condition = replace_na(condition, "drug"))  %>% 
  mutate(drug = str_replace(ID, "_Rep1|_Rep2|_Rep3", "" )) %>% 
  mutate(drug = str_replace(drug, "_1uM", "" )) %>% 
  mutate(drug = str_replace(drug, "-", "")) 

row.names(sample) <- sample$Well
sample <- sample[ order(row.names(sample)), ] 
names(count) <- gsub("_.*", "", colnames(count)) 
names(count)[13] <- "B07"  
names(count)[14] <- "B08"
names(count)[15] <- "B09"
table(rownames(sample) == names(count))
names(count) <- sample$ID 

#  sample-ID as row.names
row.names(sample) <- sample$ID

# Modify for Drug/Drug comparison via DeSeq2
sample <- 
  sample %>% 
  mutate(drugpair = drug) %>% 
  mutate(drugpair = str_replace(drugpair, "_MLN4924", "")) %>% 
  mutate(drugpair = str_replace(drugpair, "MLN4924", "ctrl")) %>% 
  mutate(drugpair = str_replace(drugpair, "DMSO", "ctrl")) %>%
  mutate(drugpair = str_replace(drugpair, "-", "_"))   # For Design Formula DeSeq2
row.names(sample) <- sample$ID

# DESeq2 
# Create DESeq2 Object
dds <- DESeqDataSetFromMatrix(countData = count,
                              colData = sample,
                              design = ~ drug)
# Normalization
dds <- estimateSizeFactors(dds)
norm_counts <- as.data.frame(counts(dds, normalized = T))

# Filter genes which are abundant in at least one comparison - See Methods Section
dds@colData$drug <- as.character(dds@colData$drug)
keep_genes <- 
  counts(dds) %>% as_tibble(rownames = "genes") %>% 
  pivot_longer(where(is_numeric),
               names_to = "ID") %>%
  left_join(dds@colData %>% as_tibble(), 
            by = "ID") %>% 
  group_by(genes, drug) %>%
  summarise(avg_expression=mean(value)) %>%
  group_by(genes) %>% mutate(keep= avg_expression>=10) %>%
  dplyr::filter(keep==T) %>% pull(genes) %>% unique()
keep <- row.names(dds) %in% keep_genes
dds <- dds[keep,]

# Filter
genes2keep <- rowSums(counts(dds)) >= 200
dds <- dds[genes2keep , ]
dim(dds)

# Data Transformation
dds_vsd <- vst(dds, blind = T)

# Coloring for Plots
col_drug = c("DS17" = "#A6CEE3", 
             "DS18" = "#FFD700",
             "DS19" = "#B2DF8A",
             "DS25" = "#1F78C8",
             "DS30" = "#FB9A99",
             "DS43" = "deeppink4", 
             "DS50" = "#FDBF6F", 
             "Roscovitine" = "darkslategray1",
             "THZ531" = "#6A3D9A",
             "919278" = "#ff0000",
             "ctrl" = "#565656",
             "SR4835" = "#ff7f00") 
col_rep = c("slategray1", "slategray3", "slategray4")
names(col_rep) <- c("Rep1", "Rep2", "Rep3")
col_condition <- c("deeppink", "darkorchid")
names(col_condition) <- c("drug", "inhibition")
plot_annotation <- sample[,c("rep","condition", "drugpair"), drop = F] 
rownames(plot_annotation) <- sample$ID
ann_colors <- list( 
  rep = col_rep, 
  condition = col_condition,
  drugpair = col_drug)

scaleColors <- function(data = input_scale, 
                        maxvalue = NULL 
){
  if(is.null(maxvalue)){
    maxvalue <- floor(min(abs(min(data)), max(data)))
  }
  if(max(data) > abs(min(data))){
    if(ceiling(max(data)) == maxvalue){
      myBreaks <- c(floor(-max(data)), seq(-maxvalue+0.2, maxvalue-0.2, 0.2),  ceiling(max(data)))
    } else{
      myBreaks <- c(floor(-max(data)), seq(-maxvalue, maxvalue, 0.2),  ceiling(max(data)))
    }
    paletteLength <- length(myBreaks)
    myColor <- colorRampPalette(c("blue", "white", "red"))(paletteLength)
  } else {
    if(-floor(min(data)) == maxvalue){
      myBreaks <- c(floor(min(data)), seq(-maxvalue+0.2, maxvalue-0.2, 0.2),  ceiling(min(data)))
    } else{
      myBreaks <- c(floor(min(data)), seq(-maxvalue, maxvalue, 0.2),  ceiling(abs(min(data))))
    }
    paletteLength <- length(myBreaks)
    myColor <- colorRampPalette(c("blue", "white", "red"))(paletteLength)
  }
  return(list(breaks = myBreaks, color = myColor))
}

# PCA
dds_rlog <- dds_vsd
pcaData <- plotPCA(dds_rlog, intgroup=c("condition", "drugpair"), returnData=TRUE)
percentVar <- round(100 * attr(pcaData, "percentVar"))
ggplot(pcaData, aes(PC1, PC2, color=drugpair, shape=condition)) +
  geom_point(size=3.5) +
  xlab(paste0("PC1: ",percentVar[1],"% variance")) +
  ylab(paste0("PC2: ",percentVar[2],"% variance")) + 
  #coord_fixed() + 
  theme_classic() +
  scale_color_manual(values = col_drug) + 
  labs(title="Principal Component Analysis")  +
  theme(axis.text=element_text(size=14),
        axis.title=element_text(size=14),
        legend.text=element_text(size=14),
        legend.title=element_text(size=14))

# DE Testing 
sample$drugpair <- factor(sample$drugpair)
sample$drugpair <- factor(sample$drug)
dds@colData$drug <- factor(dds@colData$drug)

sample <- sample[order(sample$drug),]
plot_order <- "drug"
setClass(Class = "DESeq2_analysis_object",
         slots = c(results="data.frame", DE_genes="list", Number_DE_genes="list"))

comparison_table <- data.frame(comparison = unique(sample$drug), control    = "DMSO")
comparison_table <- comparison_table[!grepl("DMSO", comparison_table$comparison),]

dds <- DESeq(dds)

norm_anno <- as.data.frame(counts(dds, normalized=T))
norm_anno$GENEID <- row.names(norm_anno)

# DESeq2 DE Test Function for Sample to Sample Comparison, modified from jsschrepping/RNA-DESeq2

DEAnalysis <- function(condition,
                       alpha = 0.05, 
                       lfcThreshold = 0,
                       sigFC = 2, 
                       multiple_testing = "IHW",
                       independentFiltering="TRUE",
                       shrinkage = TRUE,
                       shrinkType = "normal"){
  results_list <- list()
  results_list$parameters <-list(multiple_testing = multiple_testing,
                                 p_value_threshold = alpha,
                                 log2_FC_threshold = lfcThreshold,
                                 shrinkage = shrinkage,
                                 shrinkage_type = shrinkType)
  for (i in 1:nrow(comparison_table)){
    DE_object <- new(Class = "DESeq2_analysis_object")
    if (multiple_testing=="IHW") {
      res_deseq_lfc <- results(dds,
                               contrast = c(condition,
                                            paste(comparison_table$comparison[i]),
                                            paste(comparison_table$control[i])),
                               lfcThreshold = lfcThreshold,
                               alpha = alpha,
                               filterFun = ihw,
                               altHypothesis = "greaterAbs")
    }else {
      res_deseq_lfc <- results(dds,
                               contrast = c(condition,
                                            paste(comparison_table$comparison[i]),
                                            paste(comparison_table$control[i])),
                               lfcThreshold = lfcThreshold,
                               alpha = alpha,
                               independentFiltering = independentFiltering,
                               altHypothesis = "greaterAbs",
                               pAdjustMethod= multiple_testing)
    }
    if(shrinkage == TRUE){
      res_deseq_lfc <- lfcShrink(dds, 
                                 contrast = c(condition,
                                              paste(comparison_table$comparison[i]),
                                              paste(comparison_table$control[i])),
                                 res=res_deseq_lfc,
                                 type = shrinkType)
    }
    res_deseq_lfc <- as.data.frame(res_deseq_lfc)
    res_deseq_lfc$regulation <- ifelse(!is.na(res_deseq_lfc$padj)&
                                         res_deseq_lfc$padj <= alpha&
                                         res_deseq_lfc$log2FoldChange > log(sigFC,2),
                                       "up",
                                       ifelse(!is.na(res_deseq_lfc$padj)&
                                                res_deseq_lfc$padj <= alpha&
                                                res_deseq_lfc$log2FoldChange < -log(sigFC,2),
                                              "down",
                                              "n.s."))
    res_deseq_lfc$GENEID <- row.names(res_deseq_lfc) 
    res_deseq_lfc <- merge(res_deseq_lfc, 
                           data.frame(GENEID = norm_anno[,c("GENEID")]), 
                           by = "GENEID") 
    row.names(res_deseq_lfc) <- res_deseq_lfc$GENEID
    res_deseq_lfc$comparison<-paste(comparison_table$comparison[i]," vs ",comparison_table$control[i],
                                    sep="")
    if (multiple_testing=="IHW") {
      res_deseq_lfc<-res_deseq_lfc[,c("GENEID",
                                      "comparison",
                                      "regulation",
                                      "baseMean",
                                      "log2FoldChange",
                                      "lfcSE",
                                      "stat",
                                      "pvalue",
                                      "padj",
                                      "weight")]
    }else{
      res_deseq_lfc<-res_deseq_lfc[,c("GENEID",
                                      "comparison",
                                      "regulation",
                                      "baseMean",
                                      "log2FoldChange",
                                      "lfcSE",
                                      "stat",
                                      "pvalue",
                                      "padj")]
    }
    DE_object@results <- res_deseq_lfc
    DE_object@DE_genes <- list(up_regulated_Genes = res_deseq_lfc[res_deseq_lfc$regulation =="up",],
                               down_regulated_Genes= res_deseq_lfc[res_deseq_lfc$regulation =="down",])
    DE_object@Number_DE_genes <- list(up_regulated_Genes = nrow(DE_object@DE_genes$up_regulated_Genes),
                                      down_regulated_Genes= nrow(DE_object@DE_genes$down_regulated_Genes))
    results_list[[paste(comparison_table$comparison[i], "vs", comparison_table$control[i], sep="_")]] <- DE_object
  }
  return(results_list)
}

# Run Function
plot_order <- "drug"
DEresults <- DEAnalysis(condition = "drug",
                        alpha=0.05 ,
                        lfcThreshold= 0,
                        sigFC = 2, 
                        multiple_testing="IHW",
                        shrinkage = TRUE,
                        shrinkType="normal")

# Bring all comparisons from list to df 
comparisons <- paste(comparison_table$comparison, comparison_table$control, sep = "_vs_")
results_list <- list()
for(i in comparisons) {
  up   <- as.data.frame(DEresults[[i]]@DE_genes$up_regulated_Genes)
  row.names(up) <- NULL
  down <- as.data.frame(DEresults[[i]]@DE_genes$down_regulated_Genes)
  row.names(down) <- NULL
  up_down <- rbind(up, down)
  up_down$comparison <- gsub(" ", "_", up_down$comparison)
  up_down$drug <- gsub("_vs_DMSO", "", up_down$comparison)
  results_list[[i]] <-  up_down
}
results_all <- dplyr::bind_rows(results_list)
# Volcano package
library(EnhancedVolcano)
# Select Drug
comparison <- DEresults[["MLN4924_vs_DMSO"]]@results
#Labels
lables1 <- comparison %>% filter(log2FoldChange>2) %>% filter(pvalue < 10e-25) %>% top_n(-5, pvalue) %>% pull(GENEID)
lables2 <- comparison %>% filter(log2FoldChange<(-2)) %>% filter(pvalue < 10e-25) %>% top_n(-5, pvalue) %>% pull(GENEID)     
lables <- c(lables1, lables2)  
# color points
keyvals <- ifelse(comparison$pvalue > 10e-25, 'grey',
                  ifelse(comparison$log2FoldChange > 2, 'red',
                         ifelse(comparison$log2FoldChange < (-2), 'red',
                                ifelse(comparison$log2FoldChange > 2, 'red','grey'))))#)
keyvals[is.na(keyvals)] <- 'grey'
names(keyvals)[keyvals == 'red'] <- 'significant'
names(keyvals)[keyvals == 'grey'] <- 'not significant'
y = 'padj'
# Plot Volcano
EnhancedVolcano(comparison,
                lab = rownames(comparison),
                x = 'log2FoldChange',
                y = 'pvalue',
                title = comparison$comparison[1], 
                selectLab = c(lables),
                colCustom = keyvals,
                subtitle = NULL,
                pCutoff = 0.05,
                pCutoffCol = y,
                FCcutoff = 2,
                pointSize = 3.0,
                labSize = 7,
                colAlpha = 1, 
                legendPosition = 'top',
                legendLabSize = 20,
                legendIconSize = 5.0,
                drawConnectors = T,
                widthConnectors = 1,
                gridlines.major = T,
                gridlines.minor = F) +
  scale_x_continuous(limits = c(-5,8))  +
  scale_y_continuous(limits = c(0,250)) +
  theme(panel.grid.major = element_line(size = 0.3), axis.line = element_line(size = 0.3), axis.ticks = element_line(size = 0.3))


# 18 sample dataset - Dataset 2
count <- read.delim("CountTable.txt", sep = "\t")

# Modify SampleTable
sample <- rbind(sample63, sample18)
sample <- sample[sample$dataset == 'data_18',]
count <- count[ , c(2, 49:63) ]

# Add additional info to sample Table
sample <- sample %>%   
  mutate(rep = str_extract(ID, "_Rep.*")) %>%
  mutate(rep = str_replace(rep, "_", ""))  %>% 
  mutate(drug = str_replace(ID, "_Rep1|_Rep2|_Rep3", "" )) %>% 
  mutate(drug = str_replace(drug, " ", "_" )) %>% 
  mutate(ID = str_replace(ID, " ", "_" )) 
sample$well <- NULL
row.names(sample) <- sample$ID 

# gene name to row names in count data.frame
count$Gene.name <- make.names(count$Gene.name, unique=TRUE)
rownames(count) <- count$Gene.name 
count$Gene.name <- NULL 
names(count) <- sample$ID 

# Exclude CDK12_PROTAC_Rep2 - outlier
sample <-sample %>%
  filter(! ID %in% c("CDK12_PROTAC_Rep2"))
row.names(sample) <- sample$ID
count <- count[, rownames(sample) ]

# DeSeq2
dds <- DESeqDataSetFromMatrix(countData = count,
                              colData = sample,
                              design = ~ drug)
# Normalization
dds <- estimateSizeFactors(dds)
norm_counts <- as.data.frame(counts(dds, normalized = T))

# Filter - see Methods Section
dds@colData$drug <- as.character(dds@colData$drug)
keep_genes <- 
  counts(dds) %>% as_tibble(rownames = "genes") %>% 
  pivot_longer(where(is_numeric),
               names_to = "ID") %>%
  left_join(dds@colData %>% as_tibble(), #%>% select(-path),
            by = "ID") %>% 
  group_by(genes, drug) %>%
  summarise(avg_expression=mean(value)) %>%
  group_by(genes) %>% mutate(keep= avg_expression>=10) %>%
  dplyr::filter(keep==T) %>% pull(genes) %>% unique()
keep <- row.names(dds) %in% keep_genes

dds <- dds[keep,]

# Data Transformation
dds_rlog <- vst(dds, blind = T)

# Coloring for Plotting
col_drug = c("CDK12_PROTAC_Rep2" = "darkorchid3",
             "Han01" = "#3283FE",
             "CR8" = "#33a02c",
             "DMSO" = "#565656",
             "Dinaciclib" = "goldenrod3")

# PCA
pcaData <- plotPCA(dds_rlog, intgroup=c("drug", "rep"), returnData=TRUE)
percentVar <- round(100 * attr(pcaData, "percentVar"))
ggplot(pcaData, aes(PC1, PC2, color=drug, shape=rep)) +
  geom_point(size=3.5) +
  xlab(paste0("PC1: ",percentVar[1],"% variance")) +
  ylab(paste0("PC2: ",percentVar[2],"% variance")) + 
  theme_classic() +
  scale_color_manual(values = col_drug) + 
  labs(title="Principal Component Analysis")+
  theme(axis.text=element_text(size=14),
        axis.title=element_text(size=14),
        legend.text=element_text(size=14),
        legend.title=element_text(size=14))

# DE Testing
sample$drugpair <- factor(sample$drugpair)
sample$drugpair <- factor(sample$drug)
dds@colData$drug <- factor(dds@colData$drug)
sample <- sample[order(sample$drug),]

plot_order <- "drug"

setClass(Class = "DESeq2_analysis_object",
         slots = c(results="data.frame", DE_genes="list", Number_DE_genes="list"))

comparison_table <- data.frame(comparison = unique(sample$drug), control    = "DMSO")
comparison_table <- comparison_table[!grepl("DMSO", comparison_table$comparison),]

dds <- DESeq(dds)

norm_anno <- as.data.frame(counts(dds, normalized=T))
norm_anno$GENEID <- row.names(norm_anno)


## Perform DE testing according to Function "DEAnalysis", see above
plot_order <- "drug"
DEresults <- DEAnalysis(condition = "drug",
                        alpha=0.05 ,
                        lfcThreshold= 0,
                        sigFC = 2, 
                        multiple_testing="IHW",
                        shrinkage = TRUE,
                        shrinkType="normal")

# combine results from list into one df
comparisons <- paste(comparison_table$comparison, comparison_table$control, sep = "_vs_")
results_list <- list()
for(i in comparisons) {
  up   <- as.data.frame(DEresults[[i]]@DE_genes$up_regulated_Genes)
  row.names(up) <- NULL
  down <- as.data.frame(DEresults[[i]]@DE_genes$down_regulated_Genes)
  row.names(down) <- NULL
  up_down <- rbind(up, down)
  up_down$comparison <- gsub(" ", "_", up_down$comparison)
  up_down$drug <- gsub("_vs_DMSO", "", up_down$comparison)
  results_list[[i]] <-  up_down
}
results_all <- dplyr::bind_rows(results_list)


# Volcano package
library(EnhancedVolcano)

# Choose Comparison for Plotting via Volcano
comparison <- DEresults[["Dinaciclib_vs_DMSO"]]@results

# Lables
lables1 <- comparison %>% filter(log2FoldChange>2) %>% filter(pvalue < 10e-25) %>% top_n(-5, pvalue) %>% pull(GENEID)
lables2 <- comparison %>% filter(log2FoldChange<(-2)) %>% filter(pvalue < 10e-25) %>% top_n(-5, pvalue) %>% pull(GENEID)     
lables <- c(lables1, lables2)  

# color points
keyvals <- ifelse(comparison$pvalue > 10e-25, 'grey',
                  ifelse(comparison$log2FoldChange > 2, 'red',
                         ifelse(comparison$log2FoldChange < (-2), 'red',
                                ifelse(comparison$log2FoldChange > 2, 'red','grey'))))#)
keyvals[is.na(keyvals)] <- 'grey'
names(keyvals)[keyvals == 'red'] <- 'significant'
names(keyvals)[keyvals == 'grey'] <- 'not significant'

y = 'padj'

# Plot Volcano
EnhancedVolcano(comparison,
                lab = rownames(comparison),
                x = 'log2FoldChange',
                y = 'pvalue',
                title = comparison$comparison[1], 
                selectLab = c(lables),
                colCustom = keyvals,
                subtitle = NULL,
                pCutoff = 0.05,
                pCutoffCol = y,
                FCcutoff = 2,
                pointSize = 3.0,
                labSize = 7,
                colAlpha = 1, 
                legendPosition = 'top',
                legendLabSize = 20,
                legendIconSize = 5.0,
                drawConnectors = T,
                widthConnectors = 1,
                gridlines.major = T,
                gridlines.minor = F) +
  scale_x_continuous(limits = c(-5,8))  +
  scale_y_continuous(limits = c(0,250)) +
  theme(panel.grid.major = element_line(size = 0.3), axis.line = element_line(size = 0.3), axis.ticks = element_line(size = 0.3))
