# Supplementary material for: Design principles for cyclin K molecular glue degraders
Source: Nat Chem Biol. 2023 Sep 7;20(1):93–102. doi: 10.1038/s41589-023-01409-z (PMC10746543; doi:10.1038/s41589-023-01409-z)
Supplement: Supplementary file 5 — Source data for Supplementary Fig. 4. [file 41589_2023_1409_MOESM5_ESM.xlsx]

## Sheet: FlowCR8derivativesSourceData
Experiment.ID	Plate ID	Well	Name	Concentration [nM]	Round/mCherry | Count	Round/mCherry | Median (FITC-A :: null)	Round/mCherry | Median (PE-CF594-A :: null)	Normalized GFP/mCheery	Cell Line
Experiment.ID2	Plate6	L19	919278	22.9	774	1016	1827	0.845727	HEK293T
Experiment.ID2	Plate6	L16	919278	48.9	703	1020	1906	0.813865	HEK293T
Experiment.ID2	Plate6	L03	919278	10000	908	789	1914	0.626917	HEK293T
Experiment.ID2	Plate6	L15	919278	105	734	988	1845	0.814396	HEK293T
Experiment.ID2	Plate6	L10	919278	478	843	871	1835	0.721867	HEK293T
Experiment.ID2	Plate6	L04	919278	4680	874	808	1859	0.661009	HEK293T
Experiment.ID2	Plate6	L11	919278	478	862	906	1863	0.739589	HEK293T
Experiment.ID2	Plate6	L07	919278	2190	814	848	1835	0.702805	HEK293T
Experiment.ID2	Plate6	L21	919278	10.7	735	1076	1870	0.875076	HEK293T
Experiment.ID2	Plate6	L18	919278	22.9	688	1042	1856	0.853817	HEK293T
Experiment.ID2	Plate6	L12	919278	224	711	952	1914	0.756432	HEK293T
Experiment.ID2	Plate6	L20	919278	10.7	771	1038	1874	0.84237	HEK293T
Experiment.ID2	Plate6	L22	919278	5	788	1082	1856	0.886593	HEK293T
Experiment.ID2	Plate6	L17	919278	48.9	751	1004	1881	0.811746	HEK293T
Experiment.ID2	Plate6	L14	919278	105	777	964	1817	0.806858	HEK293T
Experiment.ID2	Plate6	L02	919278	10000	895	888	1925	0.701548	HEK293T
Experiment.ID2	Plate6	L08	919278	1020	838	873	1895	0.700616	HEK293T
Experiment.ID2	Plate6	L06	919278	2190	835	840	1906	0.670242	HEK293T
Experiment.ID2	Plate6	L09	919278	1020	747	846	1928	0.667327	HEK293T
Experiment.ID2	Plate6	L23	919278	5	690	1069	1856	0.875941	HEK293T
Experiment.ID2	Plate6	L05	919278	4680	874	824	1881	0.666214	HEK293T
Experiment.ID2	Plate6	L13	919278	224	805	945	1870	0.768538	HEK293T
Experiment.ID2	Plate8	B23	BSJ-4-116	5	1104	860	2538	0.957701	HEK293T
Experiment.ID2	Plate8	B08	BSJ-4-116	1020	1417	869	2710	0.906303	HEK293T
Experiment.ID2	Plate8	B20	BSJ-4-116	10.7	1198	873	2573	0.958954	HEK293T
Experiment.ID2	Plate8	B02	BSJ-4-116	10000	1857	866	2623	0.933131	HEK293T
Experiment.ID2	Plate8	B12	BSJ-4-116	224	1248	842	2633	0.903825	HEK293T
Experiment.ID2	Plate8	B18	BSJ-4-116	22.9	1185	831	2623	0.895418	HEK293T
Experiment.ID2	Plate8	B11	BSJ-4-116	478	1261	846	2633	0.908119	HEK293T
Experiment.ID2	Plate8	B10	BSJ-4-116	478	1277	853	2648	0.910446	HEK293T
Experiment.ID2	Plate8	B15	BSJ-4-116	105	1158	868	2608	0.940666	HEK293T
Experiment.ID2	Plate8	B05	BSJ-4-116	4680	1689	858	2668	0.908918	HEK293T
Experiment.ID2	Plate8	B09	BSJ-4-116	1020	1324	849	2588	0.927185	HEK293T
Experiment.ID2	Plate8	B16	BSJ-4-116	48.9	1147	830	2643	0.887573	HEK293T
Experiment.ID2	Plate8	B06	BSJ-4-116	2190	1431	864	2668	0.915274	HEK293T
Experiment.ID2	Plate8	B19	BSJ-4-116	22.9	1099	840	2509	0.946241	HEK293T
Experiment.ID2	Plate8	B13	BSJ-4-116	224	1157	851	2638	0.911755	HEK293T
Experiment.ID2	Plate8	B03	BSJ-4-116	10000	1731	849	2603	0.921842	HEK293T
Experiment.ID2	Plate8	B22	BSJ-4-116	5	1091	848	2481	0.966034	HEK293T
Experiment.ID2	Plate8	B21	BSJ-4-116	10.7	1097	868	2608	0.940666	HEK293T
Experiment.ID2	Plate8	B07	BSJ-4-116	2190	1494	877	2720	0.911284	HEK293T
Experiment.ID2	Plate8	B14	BSJ-4-116	105	1193	849	2628	0.913073	HEK293T
Experiment.ID2	Plate8	B04	BSJ-4-116	4680	1868	853	2663	0.905318	HEK293T
Experiment.ID2	Plate8	B17	BSJ-4-116	48.9	1223	844	2618	0.911163	HEK293T
Experiment.ID2	Plate8	E20	BSJ-4-19	10.7	1129	846	2553	0.936575	HEK293T
Experiment.ID2	Plate8	E11	BSJ-4-19	478	1266	718	2694	0.753269	HEK293T
Experiment.ID2	Plate8	E02	BSJ-4-19	10000	1335	694	2699	0.726741	HEK293T
Experiment.ID2	Plate8	E04	BSJ-4-19	4680	1330	699	2741	0.720761	HEK293T
Experiment.ID2	Plate8	E17	BSJ-4-19	48.9	1172	770	2457	0.885745	HEK293T
Experiment.ID2	Plate8	E12	BSJ-4-19	224	1242	740	2608	0.80195	HEK293T
Experiment.ID2	Plate8	E08	BSJ-4-19	1020	1166	694	2679	0.732167	HEK293T
Experiment.ID2	Plate8	E14	BSJ-4-19	105	1138	740	2481	0.843001	HEK293T
Experiment.ID2	Plate8	E06	BSJ-4-19	2190	1235	712	2623	0.767193	HEK293T
Experiment.ID2	Plate8	E13	BSJ-4-19	224	1138	747	2568	0.822146	HEK293T
Experiment.ID2	Plate8	E19	BSJ-4-19	22.9	1058	793	2534	0.884484	HEK293T
Experiment.ID2	Plate8	E05	BSJ-4-19	4680	1259	715	2623	0.770426	HEK293T
Experiment.ID2	Plate8	E03	BSJ-4-19	10000	1322	690	2741	0.711481	HEK293T
Experiment.ID2	Plate8	E21	BSJ-4-19	10.7	1122	814	2558	0.899388	HEK293T
Experiment.ID2	Plate8	E10	BSJ-4-19	478	1192	718	2715	0.747442	HEK293T
Experiment.ID2	Plate8	E15	BSJ-4-19	105	1187	755	2623	0.813527	HEK293T
Experiment.ID2	Plate8	E09	BSJ-4-19	1020	1213	708	2568	0.779222	HEK293T
Experiment.ID2	Plate8	E22	BSJ-4-19	5	1102	848	2598	0.922529	HEK293T
Experiment.ID2	Plate8	E16	BSJ-4-19	48.9	1125	789	2613	0.853416	HEK293T
Experiment.ID2	Plate8	E18	BSJ-4-19	22.9	1163	788	2613	0.852334	HEK293T
Experiment.ID2	Plate8	E23	BSJ-4-19	5	968	892	2710	0.930291	HEK293T
Experiment.ID2	Plate8	E07	BSJ-4-19	2190	1212	707	2553	0.782694	HEK293T
Experiment.ID2	Plate6	F23	CR8	5	887	1044	1881	0.844086	HEK293T
Experiment.ID2	Plate6	F02	CR8	10000	1145	782	1921	0.619091	HEK293T
Experiment.ID2	Plate6	F17	CR8	48.9	821	879	1910	0.699891	HEK293T
Experiment.ID2	Plate6	F20	CR8	10.7	856	1008	1958	0.78293	HEK293T
Experiment.ID2	Plate6	F07	CR8	2190	919	807	1838	0.667733	HEK293T
Experiment.ID2	Plate6	F04	CR8	4680	1060	742	1917	0.58865	HEK293T
Experiment.ID2	Plate6	F14	CR8	105	930	848	1835	0.702805	HEK293T
Experiment.ID2	Plate6	F21	CR8	10.7	794	996	1981	0.764628	HEK293T
Experiment.ID2	Plate6	F13	CR8	224	873	772	1932	0.607694	HEK293T
Experiment.ID2	Plate6	F03	CR8	10000	1233	782	1885	0.630914	HEK293T
Experiment.ID2	Plate6	F19	CR8	22.9	844	931	1925	0.735519	HEK293T
Experiment.ID2	Plate6	F09	CR8	1020	1001	793	1888	0.638773	HEK293T
Experiment.ID2	Plate6	F22	CR8	5	859	1020	1820	0.852322	HEK293T
Experiment.ID2	Plate6	F06	CR8	2190	972	794	1842	0.65555	HEK293T
Experiment.ID2	Plate6	F16	CR8	48.9	877	871	1932	0.685624	HEK293T
Experiment.ID2	Plate6	F05	CR8	4680	1048	791	1936	0.621364	HEK293T
Experiment.ID2	Plate6	F15	CR8	105	808	844	1910	0.672023	HEK293T
Experiment.ID2	Plate6	F10	CR8	478	1160	798	1966	0.617297	HEK293T
Experiment.ID2	Plate6	F18	CR8	22.9	888	931	1856	0.762863	HEK293T
Experiment.ID2	Plate6	F08	CR8	1020	947	814	1849	0.669519	HEK293T
Experiment.ID2	Plate6	F11	CR8	478	968	789	1951	0.615028	HEK293T
Experiment.ID2	Plate6	F12	CR8	224	879	774	1903	0.618554	HEK293T
Experiment.ID2	Plate8	E20	CR8	10.7	1129	846	2553	0.936575	HEK293T
Experiment.ID2	Plate8	E11	CR8	478	1266	718	2694	0.753269	HEK293T
Experiment.ID2	Plate8	E02	CR8	10000	1335	694	2699	0.726741	HEK293T
Experiment.ID2	Plate8	D06	CR8	2190	1272	708	2784	0.718765	HEK293T
Experiment.ID2	Plate8	E04	CR8	4680	1330	699	2741	0.720761	HEK293T
Experiment.ID2	Plate8	D09	CR8	1020	1297	708	2623	0.762883	HEK293T
Experiment.ID2	Plate8	E17	CR8	48.9	1172	770	2457	0.885745	HEK293T
Experiment.ID2	Plate8	E12	CR8	224	1242	740	2608	0.80195	HEK293T
Experiment.ID2	Plate8	D19	CR8	22.9	1161	800	2633	0.858741	HEK293T
Experiment.ID2	Plate8	D03	CR8	10000	1478	684	2684	0.720272	HEK293T
Experiment.ID2	Plate8	E08	CR8	1020	1166	694	2679	0.732167	HEK293T
Experiment.ID2	Plate8	D05	CR8	4680	1397	681	2741	0.702201	HEK293T
Experiment.ID2	Plate8	E14	CR8	105	1138	740	2481	0.843001	HEK293T
Experiment.ID2	Plate8	D17	CR8	48.9	1118	745	2638	0.798187	HEK293T
Experiment.ID2	Plate8	D20	CR8	10.7	1152	814	2519	0.913312	HEK293T
Experiment.ID2	Plate8	D12	CR8	224	1242	723	2628	0.777564	HEK293T
Experiment.ID2	Plate8	E06	CR8	2190	1235	712	2623	0.767193	HEK293T
Experiment.ID2	Plate8	D04	CR8	4680	1300	674	2608	0.730425	HEK293T
Experiment.ID2	Plate8	E13	CR8	224	1138	747	2568	0.822146	HEK293T
Experiment.ID2	Plate8	D23	CR8	5	1104	857	2462	0.983821	HEK293T
Experiment.ID2	Plate8	E19	CR8	22.9	1058	793	2534	0.884484	HEK293T
Experiment.ID2	Plate8	E05	CR8	4680	1259	715	2623	0.770426	HEK293T
Experiment.ID2	Plate8	D07	CR8	2190	1373	685	2679	0.722672	HEK293T
Experiment.ID2	Plate8	D11	CR8	478	1300	703	2668	0.744719	HEK293T
Experiment.ID2	Plate8	E03	CR8	10000	1322	690	2741	0.711481	HEK293T
Experiment.ID2	Plate8	D08	CR8	1020	1206	700	2648	0.747142	HEK293T
Experiment.ID2	Plate8	E21	CR8	10.7	1122	814	2558	0.899388	HEK293T
Experiment.ID2	Plate8	E10	CR8	478	1192	718	2715	0.747442	HEK293T
Experiment.ID2	Plate8	E15	CR8	105	1187	755	2623	0.813527	HEK293T
Experiment.ID2	Plate8	E09	CR8	1020	1213	708	2568	0.779222	HEK293T
Experiment.ID2	Plate8	D18	CR8	22.9	1083	808	2684	0.850848	HEK293T
Experiment.ID2	Plate8	D02	CR8	10000	1554	681	2789	0.690115	HEK293T
Experiment.ID2	Plate8	E22	CR8	5	1102	848	2598	0.922529	HEK293T
Experiment.ID2	Plate8	D14	CR8	105	1181	730	2543	0.811334	HEK293T
Experiment.ID2	Plate8	E16	CR8	48.9	1125	789	2613	0.853416	HEK293T
Experiment.ID2	Plate8	E18	CR8	22.9	1163	788	2613	0.852334	HEK293T
Experiment.ID2	Plate8	E23	CR8	5	968	892	2710	0.930291	HEK293T
Experiment.ID2	Plate8	D22	CR8	5	1087	853	2643	0.912168	HEK293T
Experiment.ID2	Plate8	D10	CR8	478	1212	708	2558	0.782269	HEK293T
Experiment.ID2	Plate8	D13	CR8	224	1264	727	2710	0.758208	HEK293T
Experiment.ID2	Plate8	E07	CR8	2190	1212	707	2553	0.782694	HEK293T
Experiment.ID2	Plate8	D15	CR8	105	1247	737	2694	0.773202	HEK293T
Experiment.ID2	Plate8	D21	CR8	10.7	1091	842	2710	0.878144	HEK293T
Experiment.ID2	Plate8	D16	CR8	48.9	1032	757	2553	0.838047	HEK293T
Experiment.ID2	Plate7	D06	Danusertib	2190	961	1074	1870	0.914042	HEK293T
Experiment.ID2	Plate7	D09	Danusertib	1020	954	1053	1863	0.899536	HEK293T
Experiment.ID2	Plate7	D19	Danusertib	22.9	970	1072	1849	0.922701	HEK293T
Experiment.ID2	Plate7	D03	Danusertib	10000	849	1086	1859	0.929723	HEK293T
Experiment.ID2	Plate7	D05	Danusertib	4680	901	1028	1824	0.896957	HEK293T
Experiment.ID2	Plate7	D17	Danusertib	48.9	1026	1086	1885	0.916899	HEK293T
Experiment.ID2	Plate7	D20	Danusertib	10.7	952	1110	1932	0.914364	HEK293T
Experiment.ID2	Plate7	D12	Danusertib	224	1047	1072	1885	0.905079	HEK293T
Experiment.ID2	Plate7	D04	Danusertib	4680	830	1097	1877	0.930134	HEK293T
Experiment.ID2	Plate7	D23	Danusertib	5	941	1097	1925	0.906941	HEK293T
Experiment.ID2	Plate7	D07	Danusertib	2190	932	1046	1917	0.868386	HEK293T
Experiment.ID2	Plate7	D11	Danusertib	478	926	1055	1835	0.914997	HEK293T
Experiment.ID2	Plate7	D08	Danusertib	1020	939	1069	1856	0.916649	HEK293T
Experiment.ID2	Plate7	D18	Danusertib	22.9	970	1063	1877	0.901306	HEK293T
Experiment.ID2	Plate7	D02	Danusertib	10000	833	1049	1888	0.884253	HEK293T
Experiment.ID2	Plate7	D14	Danusertib	105	911	1069	1943	0.875605	HEK293T
Experiment.ID2	Plate7	D22	Danusertib	5	960	1099	1899	0.921035	HEK293T
Experiment.ID2	Plate7	D10	Danusertib	478	1087	1093	1943	0.895263	HEK293T
Experiment.ID2	Plate7	D13	Danusertib	224	953	1078	1973	0.869551	HEK293T
Experiment.ID2	Plate7	D15	Danusertib	105	844	1059	1863	0.904662	HEK293T
Experiment.ID2	Plate7	D21	Danusertib	10.7	877	1065	1910	0.8874	HEK293T
Experiment.ID2	Plate7	D16	Danusertib	48.9	984	1078	1940	0.884342	HEK293T
Experiment.ID2	Plate7	G09	dCeMM2 = STK119616	1020	827	958	1899	0.802867	HEK293T
Experiment.ID2	Plate7	G06	dCeMM2 = STK119616	2190	874	901	1863	0.769689	HEK293T
Experiment.ID2	Plate7	G13	dCeMM2 = STK119616	224	916	1008	1921	0.835096	HEK293T
Experiment.ID2	Plate7	G10	dCeMM2 = STK119616	478	738	1008	1849	0.867615	HEK293T
Experiment.ID2	Plate7	G05	dCeMM2 = STK119616	4680	911	858	1917	0.712309	HEK293T
Experiment.ID2	Plate7	G14	dCeMM2 = STK119616	105	864	1042	1827	0.907679	HEK293T
Experiment.ID2	Plate7	G17	dCeMM2 = STK119616	48.9	883	1057	1892	0.889113	HEK293T
Experiment.ID2	Plate7	G02	dCeMM2 = STK119616	10000	862	860	1793	0.763346	HEK293T
Experiment.ID2	Plate7	G23	dCeMM2 = STK119616	5	810	1065	1827	0.927714	HEK293T
Experiment.ID2	Plate7	G08	dCeMM2 = STK119616	1020	857	910	1796	0.806377	HEK293T
Experiment.ID2	Plate7	G07	dCeMM2 = STK119616	2190	892	873	1874	0.741392	HEK293T
Experiment.ID2	Plate7	G11	dCeMM2 = STK119616	478	962	1018	1943	0.833831	HEK293T
Experiment.ID2	Plate7	G04	dCeMM2 = STK119616	4680	956	871	1863	0.744061	HEK293T
Experiment.ID2	Plate7	G20	dCeMM2 = STK119616	10.7	971	1072	1881	0.907004	HEK293T
Experiment.ID2	Plate7	G12	dCeMM2 = STK119616	224	863	1034	1874	0.878121	HEK293T
Experiment.ID2	Plate7	G18	dCeMM2 = STK119616	22.9	835	1051	1827	0.915519	HEK293T
Experiment.ID2	Plate7	G16	dCeMM2 = STK119616	48.9	880	1093	1955	0.889768	HEK293T
Experiment.ID2	Plate7	G21	dCeMM2 = STK119616	10.7	959	1132	1842	0.978048	HEK293T
Experiment.ID2	Plate7	G19	dCeMM2 = STK119616	22.9	871	1069	1849	0.920119	HEK293T
Experiment.ID2	Plate7	G15	dCeMM2 = STK119616	105	923	1061	1856	0.909789	HEK293T
Experiment.ID2	Plate7	G22	dCeMM2 = STK119616	5	837	1093	1881	0.924772	HEK293T
Experiment.ID2	Plate7	G03	dCeMM2 = STK119616	10000	812	906	1849	0.77982	HEK293T
Experiment.ID2	Plate7	H20	dCeMM3 = Z54609541	10.7	1036	1072	1932	0.883061	HEK293T
Experiment.ID2	Plate7	H18	dCeMM3 = Z54609541	22.9	919	1145	1910	0.954059	HEK293T
Experiment.ID2	Plate7	H03	dCeMM3 = Z54609541	10000	990	962	1856	0.824898	HEK293T
Experiment.ID2	Plate7	H23	dCeMM3 = Z54609541	5	997	1084	1838	0.938614	HEK293T
Experiment.ID2	Plate7	H14	dCeMM3 = Z54609541	105	1073	1112	1932	0.916011	HEK293T
Experiment.ID2	Plate7	H10	dCeMM3 = Z54609541	478	1096	1074	1936	0.882881	HEK293T
Experiment.ID2	Plate7	H08	dCeMM3 = Z54609541	1020	979	1059	1885	0.894104	HEK293T
Experiment.ID2	Plate7	H13	dCeMM3 = Z54609541	224	1101	1084	1793	0.962171	HEK293T
Experiment.ID2	Plate7	H09	dCeMM3 = Z54609541	1020	1005	1046	1863	0.893557	HEK293T
Experiment.ID2	Plate7	H04	dCeMM3 = Z54609541	4680	1050	1063	1966	0.860504	HEK293T
Experiment.ID2	Plate7	H19	dCeMM3 = Z54609541	22.9	1012	1154	1885	0.974311	HEK293T
Experiment.ID2	Plate7	H16	dCeMM3 = Z54609541	48.9	1034	1101	1796	0.975628	HEK293T
Experiment.ID2	Plate7	H21	dCeMM3 = Z54609541	10.7	921	1078	1910	0.898232	HEK293T
Experiment.ID2	Plate7	H07	dCeMM3 = Z54609541	2190	1012	1067	1852	0.91691	HEK293T
Experiment.ID2	Plate7	H15	dCeMM3 = Z54609541	105	1088	1095	1917	0.909066	HEK293T
Experiment.ID2	Plate7	H02	dCeMM3 = Z54609541	10000	1074	1008	1936	0.828626	HEK293T
Experiment.ID2	Plate7	H22	dCeMM3 = Z54609541	5	814	1104	1885	0.932097	HEK293T
Experiment.ID2	Plate7	H06	dCeMM3 = Z54609541	2190	1132	1123	2047	0.873102	HEK293T
Experiment.ID2	Plate7	H11	dCeMM3 = Z54609541	478	1219	1053	1817	0.92231	HEK293T
Experiment.ID2	Plate7	H05	dCeMM3 = Z54609541	4680	1086	1069	1973	0.862291	HEK293T
Experiment.ID2	Plate7	H17	dCeMM3 = Z54609541	48.9	1042	1095	1985	0.877924	HEK293T
Experiment.ID2	Plate7	H12	dCeMM3 = Z54609541	224	1100	1119	1947	0.914676	HEK293T
Experiment.ID2	Plate7	I16	dCeMM4 = Z1126858802	48.9	1200	1072	1813	0.941023	HEK293T
Experiment.ID2	Plate7	I19	dCeMM4 = Z1126858802	22.9	954	1040	1813	0.912933	HEK293T
Experiment.ID2	Plate7	I06	dCeMM4 = Z1126858802	2190	1035	886	1888	0.746853	HEK293T
Experiment.ID2	Plate7	I13	dCeMM4 = Z1126858802	224	1137	1034	1928	0.853526	HEK293T
Experiment.ID2	Plate7	I15	dCeMM4 = Z1126858802	105	1319	1078	1877	0.914024	HEK293T
Experiment.ID2	Plate7	I03	dCeMM4 = Z1126858802	10000	1020	840	1827	0.731718	HEK293T
Experiment.ID2	Plate7	I05	dCeMM4 = Z1126858802	4680	958	848	1874	0.720161	HEK293T
Experiment.ID2	Plate7	I10	dCeMM4 = Z1126858802	478	897	980	1838	0.848562	HEK293T
Experiment.ID2	Plate7	I14	dCeMM4 = Z1126858802	105	1014	1034	1842	0.893376	HEK293T
Experiment.ID2	Plate7	I08	dCeMM4 = Z1126858802	1020	1048	970	1885	0.818962	HEK293T
Experiment.ID2	Plate7	I04	dCeMM4 = Z1126858802	4680	1078	871	1863	0.744061	HEK293T
Experiment.ID2	Plate7	I23	dCeMM4 = Z1126858802	5	859	1114	1870	0.948084	HEK293T
Experiment.ID2	Plate7	I17	dCeMM4 = Z1126858802	48.9	1116	1086	1903	0.908227	HEK293T
Experiment.ID2	Plate7	I20	dCeMM4 = Z1126858802	10.7	1076	1093	1867	0.931706	HEK293T
Experiment.ID2	Plate7	I18	dCeMM4 = Z1126858802	22.9	1042	1074	1903	0.898191	HEK293T
Experiment.ID2	Plate7	I11	dCeMM4 = Z1126858802	478	901	974	1863	0.83205	HEK293T
Experiment.ID2	Plate7	I07	dCeMM4 = Z1126858802	2190	924	905	1877	0.76734	HEK293T
Experiment.ID2	Plate7	I02	dCeMM4 = Z1126858802	10000	988	833	1906	0.695545	HEK293T
Experiment.ID2	Plate7	I12	dCeMM4 = Z1126858802	224	950	1028	1838	0.890125	HEK293T
Experiment.ID2	Plate7	I09	dCeMM4 = Z1126858802	1020	948	962	1845	0.829816	HEK293T
Experiment.ID2	Plate7	I21	dCeMM4 = Z1126858802	10.7	924	1093	1885	0.92281	HEK293T
Experiment.ID2	Plate7	I22	dCeMM4 = Z1126858802	5	754	1080	1820	0.944399	HEK293T
Experiment.ID2	Plate7	B23	dinaciclib	5	949	1072	1947	0.876258	HEK293T
Experiment.ID2	Plate7	B08	dinaciclib	1020	1025	1089	1863	0.93029	HEK293T
Experiment.ID2	Plate7	B20	dinaciclib	10.7	998	1030	1845	0.888473	HEK293T
Experiment.ID2	Plate7	B02	dinaciclib	10000	1012	1145	2063	0.883303	HEK293T
Experiment.ID2	Plate7	B12	dinaciclib	224	1162	1112	1881	0.940848	HEK293T
Experiment.ID2	Plate7	B18	dinaciclib	22.9	1010	1089	1936	0.895212	HEK293T
Experiment.ID2	Plate7	B11	dinaciclib	478	1132	1086	1906	0.906797	HEK293T
Experiment.ID2	Plate7	B10	dinaciclib	478	1044	1108	1970	0.895111	HEK293T
Experiment.ID2	Plate7	B15	dinaciclib	105	1084	1082	1892	0.910142	HEK293T
Experiment.ID2	Plate7	B05	dinaciclib	4680	1147	1121	2000	0.892029	HEK293T
Experiment.ID2	Plate7	B09	dinaciclib	1020	1110	1099	1906	0.917652	HEK293T
Experiment.ID2	Plate7	B16	dinaciclib	48.9	1123	1089	1917	0.904085	HEK293T
Experiment.ID2	Plate7	B06	dinaciclib	2190	1002	1084	1888	0.913757	HEK293T
Experiment.ID2	Plate7	B19	dinaciclib	22.9	1046	1069	1947	0.873806	HEK293T
Experiment.ID2	Plate7	B13	dinaciclib	224	1088	1114	1928	0.919563	HEK293T
Experiment.ID2	Plate7	B03	dinaciclib	10000	1222	1130	1981	0.907815	HEK293T
Experiment.ID2	Plate7	B22	dinaciclib	5	1038	1040	1859	0.890343	HEK293T
Experiment.ID2	Plate7	B21	dinaciclib	10.7	989	1032	1762	0.932131	HEK293T
Experiment.ID2	Plate7	B07	dinaciclib	2190	1006	1091	1903	0.912408	HEK293T
Experiment.ID2	Plate7	B14	dinaciclib	105	1077	1093	1899	0.916006	HEK293T
Experiment.ID2	Plate7	B04	dinaciclib	4680	1068	1086	1932	0.894594	HEK293T
Experiment.ID2	Plate7	B17	dinaciclib	48.9	1011	1072	1877	0.908937	HEK293T
Experiment.ID2	Plate1	O02	DMSO	10000	904	1117	1958	0.982706	HEK293T
Experiment.ID2	Plate1	O03	DMSO	10000	859	1123	2012	0.961468	HEK293T
Experiment.ID2	Plate1	O04	DMSO	4680	921	1097	1958	0.965111	HEK293T
Experiment.ID2	Plate1	O05	DMSO	4680	809	1078	1881	0.987218	HEK293T
Experiment.ID2	Plate1	O06	DMSO	2190	935	1119	2039	0.945357	HEK293T
Experiment.ID2	Plate1	O07	DMSO	2190	884	1086	1951	0.958861	HEK293T
Experiment.ID2	Plate1	O08	DMSO	1020	892	1159	2051	0.973421	HEK293T
Experiment.ID2	Plate1	O09	DMSO	1020	879	1108	2008	0.950516	HEK293T
Experiment.ID2	Plate1	O10	DMSO	478	995	1147	2016	0.980068	HEK293T
Experiment.ID2	Plate1	O11	DMSO	478	856	1082	2016	0.924528	HEK293T
Experiment.ID2	Plate1	O12	DMSO	224	996	1114	1993	0.962855	HEK293T
Experiment.ID2	Plate1	O13	DMSO	224	785	1084	1921	0.972042	HEK293T
Experiment.ID2	Plate1	O14	DMSO	105	807	1095	2004	0.941238	HEK293T
Experiment.ID2	Plate1	O15	DMSO	105	959	1095	2039	0.925082	HEK293T
Experiment.ID2	Plate1	O16	DMSO	48.9	834	1086	1966	0.951545	HEK293T
Experiment.ID2	Plate1	O17	DMSO	48.9	808	1093	1977	0.95235	HEK293T
Experiment.ID2	Plate1	O18	DMSO	22.9	967	1112	2095	0.914332	HEK293T
Experiment.ID2	Plate1	O19	DMSO	22.9	945	1123	2059	0.939521	HEK293T
Experiment.ID2	Plate1	O20	DMSO	10.7	847	1084	1977	0.944508	HEK293T
Experiment.ID2	Plate1	O21	DMSO	10.7	911	1086	2020	0.926108	HEK293T
Experiment.ID2	Plate1	O22	DMSO	5	815	1078	1970	0.942618	HEK293T
Experiment.ID2	Plate1	O23	DMSO	5	877	1119	1973	0.976981	HEK293T
Experiment.ID2	Plate1	-	DMSO	NA	929	1068	2006	0.917114	HEK293T
Experiment.ID2	Plate1	-	DMSO	NA	107	74.4	60.9	2.10445	HEK293T
Experiment.ID2	Plate2	O18	DMSO	22.9	815	1112	1888	0.945844	HEK293T
Experiment.ID2	Plate2	O23	DMSO	5	774	1072	1899	0.906539	HEK293T
Experiment.ID2	Plate2	O07	DMSO	2190	788	1121	2063	0.872616	HEK293T
Experiment.ID2	Plate2	O21	DMSO	10.7	844	1112	1859	0.960599	HEK293T
Experiment.ID2	Plate2	O10	DMSO	478	717	1119	1921	0.935448	HEK293T
Experiment.ID2	Plate2	O15	DMSO	105	827	1097	1981	0.889281	HEK293T
Experiment.ID2	Plate2	O09	DMSO	1020	729	1091	1932	0.906848	HEK293T
Experiment.ID2	Plate2	O22	DMSO	5	795	1112	1859	0.960599	HEK293T
Experiment.ID2	Plate2	O16	DMSO	48.9	800	1114	1966	0.909952	HEK293T
Experiment.ID2	Plate2	O06	DMSO	2190	779	1086	1859	0.938139	HEK293T
Experiment.ID2	Plate2	O13	DMSO	224	784	1080	1867	0.928958	HEK293T
Experiment.ID2	Plate2	O19	DMSO	22.9	919	1082	1947	0.892438	HEK293T
Experiment.ID2	Plate2	O05	DMSO	4680	766	1072	1870	0.920598	HEK293T
Experiment.ID2	Plate2	O03	DMSO	10000	709	1091	1936	0.904974	HEK293T
Experiment.ID2	Plate2	O20	DMSO	10.7	877	1121	2031	0.886365	HEK293T
Experiment.ID2	Plate2	O11	DMSO	478	763	1069	1870	0.918022	HEK293T
Experiment.ID2	Plate2	O02	DMSO	10000	841	1106	1951	0.910363	HEK293T
Experiment.ID2	Plate2	O04	DMSO	4680	735	1106	1928	0.921223	HEK293T
Experiment.ID2	Plate2	O17	DMSO	48.9	860	1091	1955	0.896179	HEK293T
Experiment.ID2	Plate2	O12	DMSO	224	804	1069	1962	0.874975	HEK293T
Experiment.ID2	Plate2	O14	DMSO	105	855	1078	1885	0.918384	HEK293T
Experiment.ID2	Plate2	O08	DMSO	1020	743	1143	1970	0.931744	HEK293T
Experiment.ID2	Plate2	-	DMSO	NA	908	990	1972	0.806204	HEK293T
Experiment.ID2	Plate2	-	DMSO	NA	111	120	62.9	3.06371	HEK293T
Experiment.ID2	Plate3	O18	DMSO	22.9	836	1080	1914	0.929851	HEK293T
Experiment.ID2	Plate3	O23	DMSO	5	843	1053	1852	0.936955	HEK293T
Experiment.ID2	Plate3	O07	DMSO	2190	685	1101	1903	0.95341	HEK293T
Experiment.ID2	Plate3	O21	DMSO	10.7	817	1053	1921	0.903301	HEK293T
Experiment.ID2	Plate3	O10	DMSO	478	712	1082	1849	0.964321	HEK293T
Experiment.ID2	Plate3	O15	DMSO	105	936	1119	1928	0.956433	HEK293T
Experiment.ID2	Plate3	O09	DMSO	1020	764	1049	1759	0.982745	HEK293T
Experiment.ID2	Plate3	O22	DMSO	5	798	1076	1845	0.961053	HEK293T
Experiment.ID2	Plate3	O16	DMSO	48.9	850	1099	1895	0.955696	HEK293T
Experiment.ID2	Plate3	O06	DMSO	2190	697	1046	1966	0.876758	HEK293T
Experiment.ID2	Plate3	O13	DMSO	224	966	1093	1940	0.928431	HEK293T
Experiment.ID2	Plate3	O19	DMSO	22.9	874	1145	2008	0.939665	HEK293T
Experiment.ID2	Plate3	O05	DMSO	4680	767	1086	1928	0.928227	HEK293T
Experiment.ID2	Plate3	O03	DMSO	10000	735	1072	1852	0.953861	HEK293T
Experiment.ID2	Plate3	O20	DMSO	10.7	759	1112	1996	0.91807	HEK293T
Experiment.ID2	Plate3	O11	DMSO	478	715	1093	1996	0.902383	HEK293T
Experiment.ID2	Plate3	O02	DMSO	10000	668	1121	1996	0.9255	HEK293T
Experiment.ID2	Plate3	O04	DMSO	4680	784	1076	1870	0.948205	HEK293T
Experiment.ID2	Plate3	O17	DMSO	48.9	773	1097	1903	0.949947	HEK293T
Experiment.ID2	Plate3	O12	DMSO	224	753	1106	1903	0.95774	HEK293T
Experiment.ID2	Plate3	O14	DMSO	105	926	1065	1888	0.929563	HEK293T
Experiment.ID2	Plate3	O08	DMSO	1020	765	1063	1835	0.954616	HEK293T
Experiment.ID2	Plate3	-	DMSO	NA	861	1047	1940	0.889357	HEK293T
Experiment.ID2	Plate3	-	DMSO	NA	94.6	88.9	59.7	2.45391	HEK293T
Experiment.ID2	Plate4	O18	DMSO	22.9	930	1091	1928	NA	HEK293T
Experiment.ID2	Plate4	O23	DMSO	5	758	1036	1838	NA	HEK293T
Experiment.ID2	Plate4	O07	DMSO	2190	784	1091	2016	NA	HEK293T
Experiment.ID2	Plate4	O21	DMSO	10.7	829	1063	1921	NA	HEK293T
Experiment.ID2	Plate4	O10	DMSO	478	722	1095	1914	NA	HEK293T
Experiment.ID2	Plate4	O15	DMSO	105	846	1101	2004	NA	HEK293T
Experiment.ID2	Plate4	O09	DMSO	1020	810	1097	1940	NA	HEK293T
Experiment.ID2	Plate4	O22	DMSO	5	766	1072	1914	NA	HEK293T
Experiment.ID2	Plate4	O16	DMSO	48.9	854	1119	1989	NA	HEK293T
Experiment.ID2	Plate4	O06	DMSO	2190	782	1093	1985	NA	HEK293T
Experiment.ID2	Plate4	O13	DMSO	224	795	1065	1877	NA	HEK293T
Experiment.ID2	Plate4	O19	DMSO	22.9	817	1086	1856	NA	HEK293T
Experiment.ID2	Plate4	O05	DMSO	4680	677	1110	1928	NA	HEK293T
Experiment.ID2	Plate4	O03	DMSO	10000	767	1112	1936	NA	HEK293T
Experiment.ID2	Plate4	O20	DMSO	10.7	808	1084	1885	NA	HEK293T
Experiment.ID2	Plate4	O11	DMSO	478	783	1110	1820	NA	HEK293T
Experiment.ID2	Plate4	O02	DMSO	10000	698	1065	1881	NA	HEK293T
Experiment.ID2	Plate4	O04	DMSO	4680	687	1099	1993	NA	HEK293T
Experiment.ID2	Plate4	O17	DMSO	48.9	919	1108	1955	NA	HEK293T
Experiment.ID2	Plate4	O12	DMSO	224	823	1097	1940	NA	HEK293T
Experiment.ID2	Plate4	O14	DMSO	105	748	1074	1838	NA	HEK293T
Experiment.ID2	Plate4	O08	DMSO	1020	786	1091	1877	NA	HEK293T
Experiment.ID2	Plate4	-	DMSO	NA	829	NA	NA	NA	HEK293T
Experiment.ID2	Plate4	-	DMSO	NA	212	NA	NA	NA	HEK293T
Experiment.ID2	Plate5	O18	DMSO	22.9	817	1078	1870	NA	HEK293T
Experiment.ID2	Plate5	O23	DMSO	5	688	1059	1831	NA	HEK293T
Experiment.ID2	Plate5	O07	DMSO	2190	899	1065	1906	NA	HEK293T
Experiment.ID2	Plate5	O21	DMSO	10.7	904	1108	1885	NA	HEK293T
Experiment.ID2	Plate5	O10	DMSO	478	870	1117	1981	NA	HEK293T
Experiment.ID2	Plate5	O15	DMSO	105	771	1159	1863	NA	HEK293T
Experiment.ID2	Plate5	O09	DMSO	1020	897	1080	1899	NA	HEK293T
Experiment.ID2	Plate5	O22	DMSO	5	857	1108	1970	NA	HEK293T
Experiment.ID2	Plate5	O16	DMSO	48.9	933	1104	1852	NA	HEK293T
Experiment.ID2	Plate5	O06	DMSO	2190	844	1076	1888	NA	HEK293T
Experiment.ID2	Plate5	O13	DMSO	224	868	1059	1859	NA	HEK293T
Experiment.ID2	Plate5	O19	DMSO	22.9	834	1114	1863	NA	HEK293T
Experiment.ID2	Plate5	O05	DMSO	4680	664	1040	1852	NA	HEK293T
Experiment.ID2	Plate5	O03	DMSO	10000	783	1053	1867	NA	HEK293T
Experiment.ID2	Plate5	O20	DMSO	10.7	900	1141	1958	NA	HEK293T
Experiment.ID2	Plate5	O11	DMSO	478	760	1084	1936	NA	HEK293T
Experiment.ID2	Plate5	O02	DMSO	10000	774	1078	1877	NA	HEK293T
Experiment.ID2	Plate5	O04	DMSO	4680	864	1136	1928	NA	HEK293T
Experiment.ID2	Plate5	O17	DMSO	48.9	899	1078	1863	NA	HEK293T
Experiment.ID2	Plate5	O12	DMSO	224	817	1110	1951	NA	HEK293T
Experiment.ID2	Plate5	O14	DMSO	105	847	1082	1892	NA	HEK293T
Experiment.ID2	Plate5	O08	DMSO	1020	756	1067	1863	NA	HEK293T
Experiment.ID2	Plate5	-	DMSO	NA	923	NA	NA	NA	HEK293T
Experiment.ID2	Plate5	-	DMSO	NA	138	NA	NA	NA	HEK293T
Experiment.ID2	Plate6	O18	DMSO	22.9	877	1065	1838	0.88121	HEK293T
Experiment.ID2	Plate6	O23	DMSO	5	728	1078	1888	0.868344	HEK293T
Experiment.ID2	Plate6	O07	DMSO	2190	902	1069	1769	0.91902	HEK293T
Experiment.ID2	Plate6	O21	DMSO	10.7	850	1057	1782	0.902074	HEK293T
Experiment.ID2	Plate6	O10	DMSO	478	860	1108	1932	0.872183	HEK293T
Experiment.ID2	Plate6	O15	DMSO	105	816	1099	1845	0.905892	HEK293T
Experiment.ID2	Plate6	O09	DMSO	1020	925	1099	1925	0.868245	HEK293T
Experiment.ID2	Plate6	O22	DMSO	5	884	1106	1892	0.889015	HEK293T
Experiment.ID2	Plate6	O16	DMSO	48.9	937	1082	1917	0.858381	HEK293T
Experiment.ID2	Plate6	O06	DMSO	2190	917	1114	1793	0.944887	HEK293T
Experiment.ID2	Plate6	O13	DMSO	224	869	1110	1888	0.894121	HEK293T
Experiment.ID2	Plate6	O19	DMSO	22.9	786	1117	1914	0.887537	HEK293T
Experiment.ID2	Plate6	O05	DMSO	4680	912	1072	1863	0.875099	HEK293T
Experiment.ID2	Plate6	O03	DMSO	10000	824	1097	1910	0.873471	HEK293T
Experiment.ID2	Plate6	O20	DMSO	10.7	859	1089	1885	0.878601	HEK293T
Experiment.ID2	Plate6	O11	DMSO	478	814	1080	1870	0.878329	HEK293T
Experiment.ID2	Plate6	O02	DMSO	10000	740	1030	1755	0.892555	HEK293T
Experiment.ID2	Plate6	O04	DMSO	4680	792	1101	1835	0.912486	HEK293T
Experiment.ID2	Plate6	O17	DMSO	48.9	852	1063	1852	0.872906	HEK293T
Experiment.ID2	Plate6	O12	DMSO	224	927	1076	1824	0.897145	HEK293T
Experiment.ID2	Plate6	O14	DMSO	105	939	1108	1831	0.920294	HEK293T
Experiment.ID2	Plate6	O08	DMSO	1020	996	1101	1881	0.890171	HEK293T
Experiment.ID2	Plate6	-	DMSO	NA	879	956	1890	0.769257	HEK293T
Experiment.ID2	Plate6	-	DMSO	NA	94.9	125	52.1	3.64878	HEK293T
Experiment.ID2	Plate7	O18	DMSO	22.9	1069	1095	1958	0.89003	HEK293T
Experiment.ID2	Plate7	O23	DMSO	5	825	1061	1824	0.92575	HEK293T
Experiment.ID2	Plate7	O07	DMSO	2190	831	1059	1810	0.931152	HEK293T
Experiment.ID2	Plate7	O21	DMSO	10.7	899	1114	1859	0.953694	HEK293T
Experiment.ID2	Plate7	O10	DMSO	478	820	1074	1936	0.882881	HEK293T
Experiment.ID2	Plate7	O15	DMSO	105	1029	1121	1895	0.941455	HEK293T
Experiment.ID2	Plate7	O09	DMSO	1020	1050	1125	1856	0.964668	HEK293T
Experiment.ID2	Plate7	O22	DMSO	5	1055	1084	1842	0.936576	HEK293T
Experiment.ID2	Plate7	O16	DMSO	48.9	981	1084	1845	0.935053	HEK293T
Experiment.ID2	Plate7	O06	DMSO	2190	868	1086	1881	0.918849	HEK293T
Experiment.ID2	Plate7	O13	DMSO	224	845	1130	1892	0.950518	HEK293T
Experiment.ID2	Plate7	O19	DMSO	22.9	963	1093	1903	0.914081	HEK293T
Experiment.ID2	Plate7	O05	DMSO	4680	858	1086	1921	0.899717	HEK293T
Experiment.ID2	Plate7	O03	DMSO	10000	792	1082	1863	0.92431	HEK293T
Experiment.ID2	Plate7	O20	DMSO	10.7	1029	1104	1842	0.953856	HEK293T
Experiment.ID2	Plate7	O11	DMSO	478	1048	1097	1752	0.996497	HEK293T
Experiment.ID2	Plate7	O02	DMSO	10000	779	1110	1943	0.909187	HEK293T
Experiment.ID2	Plate7	O04	DMSO	4680	812	1106	1845	0.95403	HEK293T
Experiment.ID2	Plate7	O17	DMSO	48.9	947	1076	1892	0.905095	HEK293T
Experiment.ID2	Plate7	O12	DMSO	224	905	1095	1870	0.931914	HEK293T
Experiment.ID2	Plate7	O14	DMSO	105	973	1125	1943	0.921474	HEK293T
Experiment.ID2	Plate7	O08	DMSO	1020	919	1127	1870	0.959148	HEK293T
Experiment.ID2	Plate7	-	DMSO	NA	974	1046	1886	0.88266	HEK293T
Experiment.ID2	Plate7	-	DMSO	NA	115	79.6	48.4	2.61741	HEK293T
Experiment.ID2	Plate8	O09	DMSO	1020	1018	893	2720	0.92791	HEK293T
Experiment.ID2	Plate8	G09	DMSO	NA	1051	875	2568	0.963022	HEK293T
Experiment.ID2	Plate8	O13	DMSO	224	1009	880	2568	0.968525	HEK293T
Experiment.ID2	Plate8	O10	DMSO	478	915	886	2563	0.977031	HEK293T
Experiment.ID2	Plate8	F23	DMSO	NA	1046	910	2578	0.997658	HEK293T
Experiment.ID2	Plate8	G06	DMSO	NA	981	882	2578	0.966961	HEK293T
Experiment.ID2	Plate8	O04	DMSO	4680	788	879	2811	0.883794	HEK293T
Experiment.ID2	Plate8	O08	DMSO	1020	911	846	2573	0.929295	HEK293T
Experiment.ID2	Plate8	F02	DMSO	NA	1925	978	2505	1.10345	HEK293T
Experiment.ID2	Plate8	O19	DMSO	22.9	1022	884	2548	0.980564	HEK293T
Experiment.ID2	Plate8	F17	DMSO	NA	1119	882	2623	0.950372	HEK293T
Experiment.ID2	Plate8	F20	DMSO	NA	1176	892	2495	1.01046	HEK293T
Experiment.ID2	Plate8	F07	DMSO	NA	1457	895	2633	0.960717	HEK293T
Experiment.ID2	Plate8	G13	DMSO	NA	1020	888	2663	0.942464	HEK293T
Experiment.ID2	Plate8	G10	DMSO	NA	1001	879	2618	0.948948	HEK293T
Experiment.ID2	Plate8	F04	DMSO	NA	1945	916	2568	1.00815	HEK293T
Experiment.ID2	Plate8	F14	DMSO	NA	1166	905	2710	0.943849	HEK293T
Experiment.ID2	Plate8	G05	DMSO	NA	1094	908	2598	0.987802	HEK293T
Experiment.ID2	Plate8	F21	DMSO	NA	1046	895	2476	1.02163	HEK293T
Experiment.ID2	Plate8	G14	DMSO	NA	1030	875	2490	0.993189	HEK293T
Experiment.ID2	Plate8	O23	DMSO	5	952	910	2514	1.02306	HEK293T
Experiment.ID2	Plate8	O18	DMSO	22.9	1006	875	2553	0.96868	HEK293T
Experiment.ID2	Plate8	F13	DMSO	NA	1224	903	2568	0.993839	HEK293T
Experiment.ID2	Plate8	F03	DMSO	NA	1934	1010	2618	1.09037	HEK293T
Experiment.ID2	Plate8	G17	DMSO	NA	1083	882	2674	0.932246	HEK293T
Experiment.ID2	Plate8	O20	DMSO	10.7	1008	914	2578	1.00204	HEK293T
Experiment.ID2	Plate8	F19	DMSO	NA	1108	893	2603	0.969618	HEK293T
Experiment.ID2	Plate8	F09	DMSO	NA	1318	875	2668	0.926927	HEK293T
Experiment.ID2	Plate8	G02	DMSO	NA	914	858	2583	0.938828	HEK293T
Experiment.ID2	Plate8	F22	DMSO	NA	967	890	2618	0.960823	HEK293T
Experiment.ID2	Plate8	G23	DMSO	NA	972	890	2558	0.98336	HEK293T
Experiment.ID2	Plate8	O14	DMSO	105	996	895	2514	1.00619	HEK293T
Experiment.ID2	Plate8	G08	DMSO	NA	1102	868	2628	0.933507	HEK293T
Experiment.ID2	Plate8	O03	DMSO	10000	908	871	2500	0.984694	HEK293T
Experiment.ID2	Plate8	G07	DMSO	NA	1116	873	2638	0.935325	HEK293T
Experiment.ID2	Plate8	O05	DMSO	4680	856	890	2668	0.942817	HEK293T
Experiment.ID2	Plate8	O11	DMSO	478	911	897	2563	0.989161	HEK293T
Experiment.ID2	Plate8	F06	DMSO	NA	1598	910	2618	0.982415	HEK293T
Experiment.ID2	Plate8	F16	DMSO	NA	1118	897	2668	0.950232	HEK293T
Experiment.ID2	Plate8	G11	DMSO	NA	1091	905	2628	0.973299	HEK293T
Experiment.ID2	Plate8	G04	DMSO	NA	936	895	2726	0.927941	HEK293T
Experiment.ID2	Plate8	O06	DMSO	2190	934	871	2623	0.938519	HEK293T
Experiment.ID2	Plate8	G20	DMSO	NA	1179	927	2679	0.97798	HEK293T
Experiment.ID2	Plate8	F05	DMSO	NA	1881	933	2598	1.015	HEK293T
Experiment.ID2	Plate8	F15	DMSO	NA	1198	864	2500	0.97678	HEK293T
Experiment.ID2	Plate8	O12	DMSO	224	839	895	2538	0.996677	HEK293T
Experiment.ID2	Plate8	G12	DMSO	NA	1158	906	2618	0.978097	HEK293T
Experiment.ID2	Plate8	F10	DMSO	NA	1273	888	2588	0.969777	HEK293T
Experiment.ID2	Plate8	O17	DMSO	48.9	997	890	2603	0.96636	HEK293T
Experiment.ID2	Plate8	G18	DMSO	NA	1087	880	2643	0.941041	HEK293T
Experiment.ID2	Plate8	F18	DMSO	NA	1085	882	2658	0.937857	HEK293T
Experiment.ID2	Plate8	F08	DMSO	NA	1354	897	2573	0.985317	HEK293T
Experiment.ID2	Plate8	O07	DMSO	2190	863	897	2534	1.00048	HEK293T
Experiment.ID2	Plate8	G16	DMSO	NA	993	906	2603	0.983733	HEK293T
Experiment.ID2	Plate8	O21	DMSO	10.7	1069	884	2524	0.989888	HEK293T
Experiment.ID2	Plate8	G21	DMSO	NA	986	905	2613	0.978886	HEK293T
Experiment.ID2	Plate8	O16	DMSO	48.9	953	862	2457	0.991574	HEK293T
Experiment.ID2	Plate8	G19	DMSO	NA	1097	895	2623	0.964379	HEK293T
Experiment.ID2	Plate8	O02	DMSO	10000	820	888	2538	0.988882	HEK293T
Experiment.ID2	Plate8	F11	DMSO	NA	1295	880	2543	0.978046	HEK293T
Experiment.ID2	Plate8	G15	DMSO	NA	1081	828	2223	1.05272	HEK293T
Experiment.ID2	Plate8	O22	DMSO	5	1006	873	2563	0.962695	HEK293T
Experiment.ID2	Plate8	G22	DMSO	NA	1029	892	2500	1.00844	HEK293T
Experiment.ID2	Plate8	O15	DMSO	105	1038	879	2573	0.965544	HEK293T
Experiment.ID2	Plate8	G03	DMSO	NA	1000	905	2623	0.975155	HEK293T
Experiment.ID2	Plate8	F12	DMSO	NA	1293	899	2628	0.966846	HEK293T
Experiment.ID2	Plate8	-	DMSO	NA	1172	833	2603	0.90447	HEK293T
Experiment.ID2	Plate8	-	DMSO	NA	214	74.3	77.1	2.72369	HEK293T
Experiment.ID2	Plate6	I16	DRF053	48.9	787	1104	1936	0.867239	HEK293T
Experiment.ID2	Plate6	I19	DRF053	22.9	744	1076	1810	0.904084	HEK293T
Experiment.ID2	Plate6	I06	DRF053	2190	939	1099	1970	0.848412	HEK293T
Experiment.ID2	Plate6	I13	DRF053	224	889	1091	1859	0.892525	HEK293T
Experiment.ID2	Plate6	I15	DRF053	105	780	1084	1807	0.912318	HEK293T
Experiment.ID2	Plate6	I03	DRF053	10000	1181	1067	1906	0.851367	HEK293T
Experiment.ID2	Plate6	I05	DRF053	4680	1140	1082	1917	0.858381	HEK293T
Experiment.ID2	Plate6	I10	DRF053	478	844	1104	1970	0.852271	HEK293T
Experiment.ID2	Plate6	I14	DRF053	105	856	1063	1936	0.835032	HEK293T
Experiment.ID2	Plate6	I08	DRF053	1020	956	1086	1910	0.864712	HEK293T
Experiment.ID2	Plate6	I04	DRF053	4680	1285	1119	1996	0.852599	HEK293T
Experiment.ID2	Plate6	I23	DRF053	5	801	1097	1885	0.885055	HEK293T
Experiment.ID2	Plate6	I17	DRF053	48.9	764	1024	1765	0.882329	HEK293T
Experiment.ID2	Plate6	I20	DRF053	10.7	846	1034	1807	0.870237	HEK293T
Experiment.ID2	Plate6	I18	DRF053	22.9	893	1078	1881	0.871576	HEK293T
Experiment.ID2	Plate6	I11	DRF053	478	868	1084	1970	0.836832	HEK293T
Experiment.ID2	Plate6	I07	DRF053	2190	994	1112	1936	0.873523	HEK293T
Experiment.ID2	Plate6	I02	DRF053	10000	1257	1076	1981	0.826043	HEK293T
Experiment.ID2	Plate6	I12	DRF053	224	881	1069	1820	0.893267	HEK293T
Experiment.ID2	Plate6	I09	DRF053	1020	899	1076	1940	0.843501	HEK293T
Experiment.ID2	Plate6	I21	DRF053	10.7	818	1080	1793	0.916049	HEK293T
Experiment.ID2	Plate6	I22	DRF053	5	786	1108	1863	0.904486	HEK293T
Experiment.ID2	Plate1	C02	DS02	10000	836	972	2103	0.796178	HEK293T
Experiment.ID2	Plate1	C03	DS02	10000	953	962	2016	0.821992	HEK293T
Experiment.ID2	Plate1	C04	DS02	4680	784	992	1977	0.864347	HEK293T
Experiment.ID2	Plate1	C05	DS02	4680	859	1004	2043	0.846542	HEK293T
Experiment.ID2	Plate1	C06	DS02	2190	907	972	1831	0.914452	HEK293T
Experiment.ID2	Plate1	C07	DS02	2190	850	1020	1947	0.902438	HEK293T
Experiment.ID2	Plate1	C08	DS02	1020	841	1046	2023	0.890674	HEK293T
Experiment.ID2	Plate1	C09	DS02	1020	847	1046	2087	0.863361	HEK293T
Experiment.ID2	Plate1	C10	DS02	478	1043	1032	1966	0.904231	HEK293T
Experiment.ID2	Plate1	C11	DS02	478	880	1055	2000	0.908669	HEK293T
Experiment.ID2	Plate1	C12	DS02	224	882	1074	2004	0.923187	HEK293T
Experiment.ID2	Plate1	C13	DS02	224	879	1082	1970	0.946116	HEK293T
Experiment.ID2	Plate1	C14	DS02	105	839	1024	1936	0.911125	HEK293T
Experiment.ID2	Plate1	C15	DS02	105	981	1086	2016	0.927945	HEK293T
Experiment.ID2	Plate1	C16	DS02	48.9	895	1067	1993	0.922232	HEK293T
Experiment.ID2	Plate1	C17	DS02	48.9	875	1044	1910	0.941565	HEK293T
Experiment.ID2	Plate1	C18	DS02	22.9	925	1051	1925	0.940492	HEK293T
Experiment.ID2	Plate1	C19	DS02	22.9	898	1074	2075	0.891599	HEK293T
Experiment.ID2	Plate1	C20	DS02	10.7	908	1022	1955	0.900507	HEK293T
Experiment.ID2	Plate1	C21	DS02	10.7	821	1072	2099	0.879763	HEK293T
Experiment.ID2	Plate1	C22	DS02	5	766	1036	2031	0.878685	HEK293T
Experiment.ID2	Plate1	C23	DS02	5	797	1028	1962	0.902562	HEK293T
Experiment.ID2	Plate1	D02	DS03	10000	1101	1044	2139	0.840762	HEK293T
Experiment.ID2	Plate1	D03	DS03	10000	1105	1046	2047	0.880232	HEK293T
Experiment.ID2	Plate1	D04	DS03	4680	955	1034	2016	0.883513	HEK293T
Experiment.ID2	Plate1	D05	DS03	4680	1070	1036	1989	0.897239	HEK293T
Experiment.ID2	Plate1	D06	DS03	2190	1007	1082	2043	0.912309	HEK293T
Experiment.ID2	Plate1	D07	DS03	2190	1047	1072	2016	0.915983	HEK293T
Experiment.ID2	Plate1	D08	DS03	1020	1116	1057	2099	0.867452	HEK293T
Experiment.ID2	Plate1	D09	DS03	1020	1068	1067	2020	0.909905	HEK293T
Experiment.ID2	Plate1	D10	DS03	478	1102	1065	2051	0.894473	HEK293T
Experiment.ID2	Plate1	D11	DS03	478	1011	1065	1970	0.931251	HEK293T
Experiment.ID2	Plate1	D12	DS03	224	1139	1082	2008	0.928211	HEK293T
Experiment.ID2	Plate1	D13	DS03	224	1044	1059	2063	0.88426	HEK293T
Experiment.ID2	Plate1	D14	DS03	105	1083	1132	2091	0.932557	HEK293T
Experiment.ID2	Plate1	D15	DS03	105	1080	1044	2016	0.892058	HEK293T
Experiment.ID2	Plate1	D16	DS03	48.9	1092	1059	1951	0.935022	HEK293T
Experiment.ID2	Plate1	D17	DS03	48.9	1017	1086	1977	0.946251	HEK293T
Experiment.ID2	Plate1	D18	DS03	22.9	1142	1082	2091	0.891367	HEK293T
Experiment.ID2	Plate1	D19	DS03	22.9	1098	1065	2055	0.892732	HEK293T
Experiment.ID2	Plate1	D20	DS03	10.7	1137	1074	2071	0.893321	HEK293T
Experiment.ID2	Plate1	D21	DS03	10.7	1177	1076	2047	0.905477	HEK293T
Experiment.ID2	Plate1	D22	DS03	5	1078	1089	2103	0.892014	HEK293T
Experiment.ID2	Plate1	D23	DS03	5	1049	1036	1966	0.907736	HEK293T
Experiment.ID2	Plate1	E02	DS04	10000	1145	1197	2173	0.948894	HEK293T
Experiment.ID2	Plate1	E03	DS04	10000	1126	1188	2123	0.963939	HEK293T
Experiment.ID2	Plate1	E04	DS04	4680	1080	1119	1985	0.971075	HEK293T
Experiment.ID2	Plate1	E05	DS04	4680	1031	1145	1981	0.995644	HEK293T
Experiment.ID2	Plate1	E06	DS04	2190	990	1138	1955	1.00272	HEK293T
Experiment.ID2	Plate1	E07	DS04	2190	1047	1091	2039	0.921702	HEK293T
Experiment.ID2	Plate1	E08	DS04	1020	965	1078	2039	0.91072	HEK293T
Experiment.ID2	Plate1	E09	DS04	1020	994	1095	2051	0.919669	HEK293T
Experiment.ID2	Plate1	E10	DS04	478	1014	1101	2031	0.933814	HEK293T
Experiment.ID2	Plate1	E11	DS04	478	892	1046	1906	0.945349	HEK293T
Experiment.ID2	Plate1	E12	DS04	224	873	1078	1921	0.966662	HEK293T
Experiment.ID2	Plate1	E13	DS04	224	835	1046	1958	0.920242	HEK293T
Experiment.ID2	Plate1	E14	DS04	105	849	1065	1993	0.920504	HEK293T
Experiment.ID2	Plate1	E15	DS04	105	901	1065	2027	0.905063	HEK293T
Experiment.ID2	Plate1	E16	DS04	48.9	891	1093	1993	0.944705	HEK293T
Experiment.ID2	Plate1	E17	DS04	48.9	810	1055	1936	0.938707	HEK293T
Experiment.ID2	Plate1	E18	DS04	22.9	963	1040	1899	0.943391	HEK293T
Experiment.ID2	Plate1	E19	DS04	22.9	909	1078	1962	0.946461	HEK293T
Experiment.ID2	Plate1	E20	DS04	10.7	852	1059	2039	0.894668	HEK293T
Experiment.ID2	Plate1	E21	DS04	10.7	827	1095	2000	0.943121	HEK293T
Experiment.ID2	Plate1	E22	DS04	5	798	1082	2016	0.924528	HEK293T
Experiment.ID2	Plate1	E23	DS04	5	767	1040	1951	0.918246	HEK293T
Experiment.ID2	Plate1	F02	DS05	10000	1057	1181	2103	0.967373	HEK293T
Experiment.ID2	Plate1	F03	DS05	10000	1253	1183	2111	0.965339	HEK293T
Experiment.ID2	Plate1	F04	DS05	4680	997	1121	1989	0.970854	HEK293T
Experiment.ID2	Plate1	F05	DS05	4680	1081	1127	2115	0.917903	HEK293T
Experiment.ID2	Plate1	F06	DS05	2190	932	1125	2063	0.939369	HEK293T
Experiment.ID2	Plate1	F07	DS05	2190	957	1080	2023	0.919626	HEK293T
Experiment.ID2	Plate1	F08	DS05	1020	894	1123	2039	0.948737	HEK293T
Experiment.ID2	Plate1	F09	DS05	1020	1017	1110	1917	0.997434	HEK293T
Experiment.ID2	Plate1	F10	DS05	478	880	1143	2035	0.967531	HEK293T
Experiment.ID2	Plate1	F11	DS05	478	1084	1127	2099	0.9249	HEK293T
Experiment.ID2	Plate1	F12	DS05	224	950	1061	1958	0.933439	HEK293T
Experiment.ID2	Plate1	F13	DS05	224	992	1089	2071	0.905797	HEK293T
Experiment.ID2	Plate1	F14	DS05	105	1005	1076	1985	0.933759	HEK293T
Experiment.ID2	Plate1	F15	DS05	105	1044	1091	2051	0.91631	HEK293T
Experiment.ID2	Plate1	F16	DS05	48.9	988	1112	2039	0.939444	HEK293T
Experiment.ID2	Plate1	F17	DS05	48.9	921	1076	1985	0.933759	HEK293T
Experiment.ID2	Plate1	F18	DS05	22.9	934	1091	2063	0.91098	HEK293T
Experiment.ID2	Plate1	F19	DS05	22.9	979	1046	1921	0.937967	HEK293T
Experiment.ID2	Plate1	F20	DS05	10.7	967	1114	2139	0.897135	HEK293T
Experiment.ID2	Plate1	F21	DS05	10.7	911	1091	2012	0.934071	HEK293T
Experiment.ID2	Plate1	F22	DS05	5	873	1074	1989	0.930149	HEK293T
Experiment.ID2	Plate1	F23	DS05	5	834	1093	1932	0.974532	HEK293T
Experiment.ID2	Plate1	G02	DS06	10000	961	1112	2083	0.919599	HEK293T
Experiment.ID2	Plate1	G03	DS06	10000	892	1093	1981	0.950427	HEK293T
Experiment.ID2	Plate1	G04	DS06	4680	831	1086	2043	0.915682	HEK293T
Experiment.ID2	Plate1	G05	DS06	4680	941	1051	1973	0.917611	HEK293T
Experiment.ID2	Plate1	G06	DS06	2190	782	1061	1993	0.917046	HEK293T
Experiment.ID2	Plate1	G07	DS06	2190	798	1101	1977	0.959321	HEK293T
Experiment.ID2	Plate1	G08	DS06	1020	915	1086	1966	0.951545	HEK293T
Experiment.ID2	Plate1	G09	DS06	1020	872	1095	2079	0.907283	HEK293T
Experiment.ID2	Plate1	G10	DS06	478	878	1089	1966	0.954174	HEK293T
Experiment.ID2	Plate1	G11	DS06	478	988	1099	1966	0.962936	HEK293T
Experiment.ID2	Plate1	G12	DS06	224	911	1072	2051	0.900352	HEK293T
Experiment.ID2	Plate1	G13	DS06	224	1001	1114	2063	0.930185	HEK293T
Experiment.ID2	Plate1	G14	DS06	105	920	1067	1910	0.962308	HEK293T
Experiment.ID2	Plate1	G15	DS06	105	929	1101	1970	0.962729	HEK293T
Experiment.ID2	Plate1	G16	DS06	48.9	871	1080	2027	0.917811	HEK293T
Experiment.ID2	Plate1	G17	DS06	48.9	1039	1091	2023	0.928992	HEK293T
Experiment.ID2	Plate1	G18	DS06	22.9	941	1076	1966	0.942783	HEK293T
Experiment.ID2	Plate1	G19	DS06	22.9	820	1110	1947	0.982065	HEK293T
Experiment.ID2	Plate1	G20	DS06	10.7	967	1069	2051	0.897832	HEK293T
Experiment.ID2	Plate1	G21	DS06	10.7	825	1121	2039	0.947047	HEK293T
Experiment.ID2	Plate1	G22	DS06	5	883	1099	2123	0.891725	HEK293T
Experiment.ID2	Plate1	G23	DS06	5	832	1095	1955	0.964829	HEK293T
Experiment.ID2	Plate1	H02	DS07	10000	1085	1123	2091	0.925143	HEK293T
Experiment.ID2	Plate1	H03	DS07	10000	1293	1132	2067	0.943385	HEK293T
Experiment.ID2	Plate1	H04	DS07	4680	1196	1150	2111	0.93841	HEK293T
Experiment.ID2	Plate1	H05	DS07	4680	1151	1121	2023	0.954537	HEK293T
Experiment.ID2	Plate1	H06	DS07	2190	1084	1121	2039	0.947047	HEK293T
Experiment.ID2	Plate1	H07	DS07	2190	1074	1106	1996	0.954504	HEK293T
Experiment.ID2	Plate1	H08	DS07	1020	980	1127	2020	0.961072	HEK293T
Experiment.ID2	Plate1	H09	DS07	1020	990	1117	2008	0.958236	HEK293T
Experiment.ID2	Plate1	H10	DS07	478	969	1125	2119	0.914544	HEK293T
Experiment.ID2	Plate1	H11	DS07	478	964	1143	2099	0.93803	HEK293T
Experiment.ID2	Plate1	H12	DS07	224	929	1093	2051	0.917989	HEK293T
Experiment.ID2	Plate1	H13	DS07	224	893	1072	1996	0.925161	HEK293T
Experiment.ID2	Plate1	H14	DS07	105	928	1123	1996	0.969175	HEK293T
Experiment.ID2	Plate1	H15	DS07	105	997	1051	1940	0.93322	HEK293T
Experiment.ID2	Plate1	H16	DS07	48.9	960	1110	2091	0.914433	HEK293T
Experiment.ID2	Plate1	H17	DS07	48.9	946	1057	1899	0.958811	HEK293T
Experiment.ID2	Plate1	H18	DS07	22.9	931	1099	1970	0.960981	HEK293T
Experiment.ID2	Plate1	H19	DS07	22.9	904	1119	2067	0.932551	HEK293T
Experiment.ID2	Plate1	H20	DS07	10.7	904	1059	1903	0.958606	HEK293T
Experiment.ID2	Plate1	H21	DS07	10.7	1008	1101	2043	0.928329	HEK293T
Experiment.ID2	Plate1	H22	DS07	5	868	1097	2039	0.926771	HEK293T
Experiment.ID2	Plate1	H23	DS07	5	894	1156	2055	0.969012	HEK293T
Experiment.ID2	Plate1	I02	DS08	10000	1191	864	2055	0.724244	HEK293T
Experiment.ID2	Plate1	I03	DS08	10000	1137	855	2027	0.7266	HEK293T
Experiment.ID2	Plate1	I04	DS08	4680	868	884	2091	0.728251	HEK293T
Experiment.ID2	Plate1	I05	DS08	4680	911	880	1993	0.760604	HEK293T
Experiment.ID2	Plate1	I06	DS08	2190	944	857	1996	0.739611	HEK293T
Experiment.ID2	Plate1	I07	DS08	2190	808	912	1943	0.808547	HEK293T
Experiment.ID2	Plate1	I08	DS08	1020	784	946	1955	0.833542	HEK293T
Experiment.ID2	Plate1	I09	DS08	1020	853	923	1996	0.796571	HEK293T
Experiment.ID2	Plate1	I10	DS08	478	774	984	1940	0.873729	HEK293T
Experiment.ID2	Plate1	I11	DS08	478	899	1044	2004	0.8974	HEK293T
Experiment.ID2	Plate1	I12	DS08	224	816	1024	2000	0.881969	HEK293T
Experiment.ID2	Plate1	I13	DS08	224	734	1000	1985	0.867806	HEK293T
Experiment.ID2	Plate1	I14	DS08	105	817	1020	1917	0.916561	HEK293T
Experiment.ID2	Plate1	I15	DS08	105	761	1057	1966	0.926136	HEK293T
Experiment.ID2	Plate1	I16	DS08	48.9	847	1063	1947	0.940482	HEK293T
Experiment.ID2	Plate1	I17	DS08	48.9	813	1093	1985	0.948512	HEK293T
Experiment.ID2	Plate1	I18	DS08	22.9	843	1059	1940	0.940324	HEK293T
Experiment.ID2	Plate1	I19	DS08	22.9	870	1074	1910	0.968621	HEK293T
Experiment.ID2	Plate1	I20	DS08	10.7	821	1051	1985	0.912064	HEK293T
Experiment.ID2	Plate1	I21	DS08	10.7	805	1099	1947	0.972333	HEK293T
Experiment.ID2	Plate1	I22	DS08	5	766	1065	1925	0.95302	HEK293T
Experiment.ID2	Plate1	I23	DS08	5	779	1089	1958	0.958072	HEK293T
Experiment.ID2	Plate1	J02	DS09	10000	921	1130	2023	0.962201	HEK293T
Experiment.ID2	Plate1	J03	DS09	10000	1102	1059	2023	0.901744	HEK293T
Experiment.ID2	Plate1	J04	DS09	4680	951	1074	1985	0.932024	HEK293T
Experiment.ID2	Plate1	J05	DS09	4680	879	1114	2067	0.928384	HEK293T
Experiment.ID2	Plate1	J06	DS09	2190	822	1049	2035	0.887962	HEK293T
Experiment.ID2	Plate1	J07	DS09	2190	922	1104	2008	0.947084	HEK293T
Experiment.ID2	Plate1	J08	DS09	1020	813	1074	1951	0.948266	HEK293T
Experiment.ID2	Plate1	J09	DS09	1020	760	1104	1981	0.959992	HEK293T
Experiment.ID2	Plate1	J10	DS09	478	941	1112	1981	0.966949	HEK293T
Experiment.ID2	Plate1	J11	DS09	478	846	1119	1993	0.967177	HEK293T
Experiment.ID2	Plate1	J12	DS09	224	848	1097	1943	0.972561	HEK293T
Experiment.ID2	Plate1	J13	DS09	224	894	1072	1936	0.953834	HEK293T
Experiment.ID2	Plate1	J14	DS09	105	822	1099	1943	0.974334	HEK293T
Experiment.ID2	Plate1	J15	DS09	105	933	1112	1966	0.974326	HEK293T
Experiment.ID2	Plate1	J16	DS09	48.9	803	1069	1903	0.967658	HEK293T
Experiment.ID2	Plate1	J17	DS09	48.9	904	1147	1966	1.00499	HEK293T
Experiment.ID2	Plate1	J18	DS09	22.9	953	1086	1917	0.975868	HEK293T
Experiment.ID2	Plate1	J19	DS09	22.9	816	1072	1925	0.959284	HEK293T
Experiment.ID2	Plate1	J20	DS09	10.7	758	1053	1932	0.938868	HEK293T
Experiment.ID2	Plate1	J21	DS09	10.7	843	1138	1970	0.995083	HEK293T
Experiment.ID2	Plate1	J22	DS09	5	832	1127	2016	0.962978	HEK293T
Experiment.ID2	Plate1	J23	DS09	5	887	1084	1925	0.970022	HEK293T
Experiment.ID2	Plate1	K02	DS10	10000	1049	1106	1977	0.963677	HEK293T
Experiment.ID2	Plate1	K03	DS10	10000	928	1065	1903	0.964038	HEK293T
Experiment.ID2	Plate1	K04	DS10	4680	925	1095	2016	0.935636	HEK293T
Experiment.ID2	Plate1	K05	DS10	4680	894	1097	1951	0.968573	HEK293T
Experiment.ID2	Plate1	K06	DS10	2190	881	1093	1903	0.989383	HEK293T
Experiment.ID2	Plate1	K07	DS10	2190	878	1110	2008	0.952231	HEK293T
Experiment.ID2	Plate1	K08	DS10	1020	829	1141	1881	1.04491	HEK293T
Experiment.ID2	Plate1	K09	DS10	1020	743	1123	1970	0.981967	HEK293T
Experiment.ID2	Plate1	K10	DS10	478	800	1091	1928	0.974767	HEK293T
Experiment.ID2	Plate1	K11	DS10	478	873	1108	1993	0.957669	HEK293T
Experiment.ID2	Plate1	K12	DS10	224	830	1099	1977	0.957578	HEK293T
Experiment.ID2	Plate1	K13	DS10	224	785	1084	2012	0.928078	HEK293T
Experiment.ID2	Plate1	K14	DS10	105	767	1141	1885	1.0427	HEK293T
Experiment.ID2	Plate1	K15	DS10	105	886	1159	2000	0.998244	HEK293T
Experiment.ID2	Plate1	K16	DS10	48.9	758	1108	1973	0.967377	HEK293T
Experiment.ID2	Plate1	K17	DS10	48.9	766	1074	1910	0.968621	HEK293T
Experiment.ID2	Plate1	K18	DS10	22.9	846	1104	1955	0.972759	HEK293T
Experiment.ID2	Plate1	K19	DS10	22.9	869	1106	1981	0.961731	HEK293T
Experiment.ID2	Plate1	K20	DS10	10.7	853	1086	1977	0.946251	HEK293T
Experiment.ID2	Plate1	K21	DS10	10.7	775	1097	1977	0.955835	HEK293T
Experiment.ID2	Plate1	K22	DS10	5	940	1108	1925	0.991499	HEK293T
Experiment.ID2	Plate1	K23	DS10	5	836	1057	1899	0.958811	HEK293T
Experiment.ID2	Plate1	L02	DS11	10000	1092	937	1996	0.808653	HEK293T
Experiment.ID2	Plate1	L03	DS11	10000	1071	927	2059	0.775544	HEK293T
Experiment.ID2	Plate1	L04	DS11	4680	1040	945	2059	0.790603	HEK293T
Experiment.ID2	Plate1	L05	DS11	4680	1008	914	2047	0.769151	HEK293T
Experiment.ID2	Plate1	L06	DS11	2190	1088	1000	2012	0.85616	HEK293T
Experiment.ID2	Plate1	L07	DS11	2190	985	1026	2071	0.853396	HEK293T
Experiment.ID2	Plate1	L08	DS11	1020	924	1069	2051	0.897832	HEK293T
Experiment.ID2	Plate1	L09	DS11	1020	999	1078	2067	0.898383	HEK293T
Experiment.ID2	Plate1	L10	DS11	478	851	1101	1989	0.953533	HEK293T
Experiment.ID2	Plate1	L11	DS11	478	967	1061	1989	0.91889	HEK293T
Experiment.ID2	Plate1	L12	DS11	224	925	1084	2107	0.886233	HEK293T
Experiment.ID2	Plate1	L13	DS11	224	874	1080	2039	0.912409	HEK293T
Experiment.ID2	Plate1	L14	DS11	105	946	1076	1993	0.930011	HEK293T
Experiment.ID2	Plate1	L15	DS11	105	836	1095	2067	0.91255	HEK293T
Experiment.ID2	Plate1	L16	DS11	48.9	919	1093	1966	0.957679	HEK293T
Experiment.ID2	Plate1	L17	DS11	48.9	841	1046	2008	0.897328	HEK293T
Experiment.ID2	Plate1	L18	DS11	22.9	894	1074	1993	0.928282	HEK293T
Experiment.ID2	Plate1	L19	DS11	22.9	854	1112	2047	0.935772	HEK293T
Experiment.ID2	Plate1	L20	DS11	10.7	826	1072	1936	0.953834	HEK293T
Experiment.ID2	Plate1	L21	DS11	10.7	935	1130	2067	0.941719	HEK293T
Experiment.ID2	Plate1	L22	DS11	5	864	1074	1951	0.948266	HEK293T
Experiment.ID2	Plate1	L23	DS11	5	903	1119	1940	0.9936	HEK293T
Experiment.ID2	Plate1	M02	DS12	10000	952	1136	1936	1.01078	HEK293T
Experiment.ID2	Plate1	M03	DS12	10000	1007	1138	2004	0.9782	HEK293T
Experiment.ID2	Plate1	M04	DS12	4680	1054	1165	2023	0.992003	HEK293T
Experiment.ID2	Plate1	M05	DS12	4680	966	1150	2075	0.954691	HEK293T
Experiment.ID2	Plate1	M06	DS12	2190	840	1119	1996	0.965723	HEK293T
Experiment.ID2	Plate1	M07	DS12	2190	896	1099	2004	0.944677	HEK293T
Experiment.ID2	Plate1	M08	DS12	1020	903	1125	2035	0.952294	HEK293T
Experiment.ID2	Plate1	M09	DS12	1020	882	1095	2039	0.925082	HEK293T
Experiment.ID2	Plate1	M10	DS12	478	819	1076	1958	0.946635	HEK293T
Experiment.ID2	Plate1	M11	DS12	478	907	1065	1932	0.949567	HEK293T
Experiment.ID2	Plate1	M12	DS12	224	895	1136	2004	0.976481	HEK293T
Experiment.ID2	Plate1	M13	DS12	224	835	1108	1906	1.00138	HEK293T
Experiment.ID2	Plate1	M14	DS12	105	851	1097	1936	0.976078	HEK293T
Experiment.ID2	Plate1	M15	DS12	105	771	1095	1962	0.961387	HEK293T
Experiment.ID2	Plate1	M16	DS12	48.9	756	1104	1951	0.974754	HEK293T
Experiment.ID2	Plate1	M17	DS12	48.9	886	1086	1921	0.973836	HEK293T
Experiment.ID2	Plate1	M18	DS12	22.9	836	1097	1951	0.968573	HEK293T
Experiment.ID2	Plate1	M19	DS12	22.9	874	1097	2055	0.919556	HEK293T
Experiment.ID2	Plate1	M20	DS12	10.7	880	1121	2055	0.939673	HEK293T
Experiment.ID2	Plate1	M21	DS12	10.7	971	1101	2047	0.926515	HEK293T
Experiment.ID2	Plate1	M22	DS12	5	980	1127	2063	0.941039	HEK293T
Experiment.ID2	Plate1	M23	DS12	5	958	1076	1989	0.931881	HEK293T
Experiment.ID2	Plate1	N02	DS13	10000	1185	1101	2023	0.937507	HEK293T
Experiment.ID2	Plate1	N03	DS13	10000	952	1106	2047	0.930723	HEK293T
Experiment.ID2	Plate1	N04	DS13	4680	973	1082	2000	0.931924	HEK293T
Experiment.ID2	Plate1	N05	DS13	4680	1034	1076	2051	0.903711	HEK293T
Experiment.ID2	Plate1	N06	DS13	2190	1013	1127	2035	0.953987	HEK293T
Experiment.ID2	Plate1	N07	DS13	2190	1013	1119	2063	0.93436	HEK293T
Experiment.ID2	Plate1	N08	DS13	1020	1019	1136	2103	0.930513	HEK293T
Experiment.ID2	Plate1	N09	DS13	1020	859	1080	1947	0.955523	HEK293T
Experiment.ID2	Plate1	N10	DS13	478	961	1123	1962	0.98597	HEK293T
Experiment.ID2	Plate1	N11	DS13	478	972	1097	1899	0.995096	HEK293T
Experiment.ID2	Plate1	N12	DS13	224	808	1106	2043	0.932545	HEK293T
Experiment.ID2	Plate1	N13	DS13	224	910	1121	2059	0.937848	HEK293T
Experiment.ID2	Plate1	N14	DS13	105	917	1069	1849	0.995919	HEK293T
Experiment.ID2	Plate1	N15	DS13	105	849	1123	2035	0.950602	HEK293T
Experiment.ID2	Plate1	N16	DS13	48.9	929	1117	2031	0.947385	HEK293T
Experiment.ID2	Plate1	N17	DS13	48.9	882	1112	1985	0.965	HEK293T
Experiment.ID2	Plate1	N18	DS13	22.9	893	1106	2008	0.9488	HEK293T
Experiment.ID2	Plate1	N19	DS13	22.9	916	1086	1970	0.949613	HEK293T
Experiment.ID2	Plate1	N20	DS13	10.7	903	1099	1951	0.970339	HEK293T
Experiment.ID2	Plate1	N21	DS13	10.7	813	1076	1932	0.959375	HEK293T
Experiment.ID2	Plate1	N22	DS13	5	861	1099	1936	0.977857	HEK293T
Experiment.ID2	Plate1	N23	DS13	5	948	1145	2055	0.959791	HEK293T
Experiment.ID2	Plate2	B23	DS14	5	876	1053	1910	0.885343	HEK293T
Experiment.ID2	Plate2	B08	DS14	1020	1140	1084	2083	0.835712	HEK293T
Experiment.ID2	Plate2	B20	DS14	10.7	999	1093	1958	0.896446	HEK293T
Experiment.ID2	Plate2	B02	DS14	10000	1102	1072	2020	0.852237	HEK293T
Experiment.ID2	Plate2	B12	DS14	224	983	1097	2031	0.867388	HEK293T
Experiment.ID2	Plate2	B18	DS14	22.9	920	1069	1955	0.878108	HEK293T
Experiment.ID2	Plate2	B11	DS14	478	1000	1059	1981	0.858476	HEK293T
Experiment.ID2	Plate2	B10	DS14	478	1040	1089	2043	0.856005	HEK293T
Experiment.ID2	Plate2	B15	DS14	105	946	1055	2027	0.835825	HEK293T
Experiment.ID2	Plate2	B05	DS14	4680	1048	1093	2071	0.847533	HEK293T
Experiment.ID2	Plate2	B09	DS14	1020	1056	1061	2000	0.851927	HEK293T
Experiment.ID2	Plate2	B16	DS14	48.9	803	1089	2008	0.870925	HEK293T
Experiment.ID2	Plate2	B06	DS14	2190	1027	1069	2059	0.833754	HEK293T
Experiment.ID2	Plate2	B19	DS14	22.9	925	1044	2027	0.82711	HEK293T
Experiment.ID2	Plate2	B13	DS14	224	932	1059	2059	0.825955	HEK293T
Experiment.ID2	Plate2	B03	DS14	10000	984	1091	2063	0.849263	HEK293T
Experiment.ID2	Plate2	B22	DS14	5	915	1053	1985	0.851892	HEK293T
Experiment.ID2	Plate2	B21	DS14	10.7	878	1042	1914	0.874264	HEK293T
Experiment.ID2	Plate2	B07	DS14	2190	987	1061	2047	0.832366	HEK293T
Experiment.ID2	Plate2	B14	DS14	105	971	1049	1970	0.855118	HEK293T
Experiment.ID2	Plate2	B04	DS14	4680	1065	1097	2067	0.852281	HEK293T
Experiment.ID2	Plate2	B17	DS14	48.9	926	1055	2071	0.818068	HEK293T
Experiment.ID2	Plate2	C03	DS15	10000	906	1055	2067	0.819651	HEK293T
Experiment.ID2	Plate2	C16	DS15	48.9	940	1055	1973	0.858701	HEK293T
Experiment.ID2	Plate2	C15	DS15	105	891	1061	2027	0.840579	HEK293T
Experiment.ID2	Plate2	C09	DS15	1020	968	1022	1966	0.834803	HEK293T
Experiment.ID2	Plate2	C11	DS15	478	942	1055	2012	0.842057	HEK293T
Experiment.ID2	Plate2	C08	DS15	1020	978	1089	2051	0.852666	HEK293T
Experiment.ID2	Plate2	C21	DS15	10.7	875	1069	1977	0.868336	HEK293T
Experiment.ID2	Plate2	C12	DS15	224	948	1069	2119	0.810146	HEK293T
Experiment.ID2	Plate2	C04	DS15	4680	1025	1086	1977	0.882145	HEK293T
Experiment.ID2	Plate2	C17	DS15	48.9	900	1101	1989	0.888934	HEK293T
Experiment.ID2	Plate2	C22	DS15	5	726	1093	1947	0.901511	HEK293T
Experiment.ID2	Plate2	C18	DS15	22.9	895	1082	1973	0.880678	HEK293T
Experiment.ID2	Plate2	C07	DS15	2190	985	1065	1989	0.859868	HEK293T
Experiment.ID2	Plate2	C14	DS15	105	935	1078	1925	0.8993	HEK293T
Experiment.ID2	Plate2	C02	DS15	10000	1051	1074	2079	0.829596	HEK293T
Experiment.ID2	Plate2	C19	DS15	22.9	904	1038	1863	0.894749	HEK293T
Experiment.ID2	Plate2	C20	DS15	10.7	946	1053	1906	0.887201	HEK293T
Experiment.ID2	Plate2	C13	DS15	224	714	1059	1932	0.880249	HEK293T
Experiment.ID2	Plate2	C06	DS15	2190	1067	1063	2016	0.846758	HEK293T
Experiment.ID2	Plate2	C10	DS15	478	1006	1086	2103	0.829292	HEK293T
Experiment.ID2	Plate2	C23	DS15	5	861	1117	2035	0.881466	HEK293T
Experiment.ID2	Plate2	C05	DS15	4680	916	1063	1966	0.868293	HEK293T
Experiment.ID2	Plate2	D06	DS16	2190	1011	873	1970	0.711647	HEK293T
Experiment.ID2	Plate2	D09	DS16	1020	987	918	2055	0.717377	HEK293T
Experiment.ID2	Plate2	D19	DS16	22.9	909	1022	1928	0.851257	HEK293T
Experiment.ID2	Plate2	D03	DS16	10000	1015	781	1947	0.644172	HEK293T
Experiment.ID2	Plate2	D05	DS16	4680	947	831	2103	0.634569	HEK293T
Experiment.ID2	Plate2	D17	DS16	48.9	924	1053	2083	0.811813	HEK293T
Experiment.ID2	Plate2	D20	DS16	10.7	997	1082	2075	0.837386	HEK293T
Experiment.ID2	Plate2	D12	DS16	224	967	990	1962	0.810313	HEK293T
Experiment.ID2	Plate2	D04	DS16	4680	1003	798	2008	0.638199	HEK293T
Experiment.ID2	Plate2	D23	DS16	5	891	1067	1993	0.859753	HEK293T
Experiment.ID2	Plate2	D07	DS16	2190	1045	857	1888	0.728946	HEK293T
Experiment.ID2	Plate2	D11	DS16	478	814	962	1973	0.783005	HEK293T
Experiment.ID2	Plate2	D08	DS16	1020	947	923	1928	0.768797	HEK293T
Experiment.ID2	Plate2	D18	DS16	22.9	951	1040	1885	0.88601	HEK293T
Experiment.ID2	Plate2	D02	DS16	10000	1025	839	2023	0.666013	HEK293T
Experiment.ID2	Plate2	D14	DS16	105	930	1042	2012	0.831681	HEK293T
Experiment.ID2	Plate2	D22	DS16	5	921	1104	1947	0.910584	HEK293T
Experiment.ID2	Plate2	D10	DS16	478	917	978	1947	0.806658	HEK293T
Experiment.ID2	Plate2	D13	DS16	224	913	1012	1973	0.823702	HEK293T
Experiment.ID2	Plate2	D15	DS16	105	818	1018	1921	0.851015	HEK293T
Experiment.ID2	Plate2	D21	DS16	10.7	930	1086	2043	0.853647	HEK293T
Experiment.ID2	Plate2	D16	DS16	48.9	874	1051	1981	0.851991	HEK293T
Experiment.ID2	Plate2	G09	DS19	1020	1063	793	1977	0.644144	HEK293T
Experiment.ID2	Plate2	G06	DS19	2190	976	794	1989	0.641066	HEK293T
Experiment.ID2	Plate2	G13	DS19	224	874	830	1928	0.691334	HEK293T
Experiment.ID2	Plate2	G10	DS19	478	1034	805	2047	0.631531	HEK293T
Experiment.ID2	Plate2	G05	DS19	4680	1154	789	2039	0.621408	HEK293T
Experiment.ID2	Plate2	G14	DS19	105	901	849	2020	0.674952	HEK293T
Experiment.ID2	Plate2	G17	DS19	48.9	926	927	2027	0.734417	HEK293T
Experiment.ID2	Plate2	G02	DS19	10000	1222	782	2079	0.604045	HEK293T
Experiment.ID2	Plate2	G23	DS19	5	840	1059	1928	0.882075	HEK293T
Experiment.ID2	Plate2	G08	DS19	1020	993	782	1914	0.656117	HEK293T
Experiment.ID2	Plate2	G07	DS19	2190	1081	753	1958	0.617588	HEK293T
Experiment.ID2	Plate2	G11	DS19	478	1034	808	2000	0.648781	HEK293T
Experiment.ID2	Plate2	G04	DS19	4680	1131	758	1981	0.614471	HEK293T
Experiment.ID2	Plate2	G20	DS19	10.7	909	1032	1943	0.85295	HEK293T
Experiment.ID2	Plate2	G12	DS19	224	963	812	1981	0.658246	HEK293T
Experiment.ID2	Plate2	G18	DS19	22.9	981	1002	2087	0.771014	HEK293T
Experiment.ID2	Plate2	G16	DS19	48.9	921	960	1947	0.791812	HEK293T
Experiment.ID2	Plate2	G21	DS19	10.7	928	1004	1996	0.807774	HEK293T
Experiment.ID2	Plate2	G19	DS19	22.9	970	998	1996	0.802947	HEK293T
Experiment.ID2	Plate2	G15	DS19	105	856	868	2000	0.696958	HEK293T
Experiment.ID2	Plate2	G22	DS19	5	882	1042	1958	0.854618	HEK293T
Experiment.ID2	Plate2	G03	DS19	10000	1344	745	2012	0.594628	HEK293T
Experiment.ID2	Plate2	H20	DS20	10.7	928	1095	1970	0.892616	HEK293T
Experiment.ID2	Plate2	H18	DS20	22.9	889	1034	1831	0.906878	HEK293T
Experiment.ID2	Plate2	H03	DS20	10000	1080	998	1973	0.812307	HEK293T
Experiment.ID2	Plate2	H23	DS20	5	750	1069	1838	0.934005	HEK293T
Experiment.ID2	Plate2	H14	DS20	105	908	1112	2067	0.863935	HEK293T
Experiment.ID2	Plate2	H10	DS20	478	954	1074	2027	0.850878	HEK293T
Experiment.ID2	Plate2	H08	DS20	1020	862	1036	1943	0.856256	HEK293T
Experiment.ID2	Plate2	H13	DS20	224	937	1076	1958	0.882503	HEK293T
Experiment.ID2	Plate2	H09	DS20	1020	949	1072	1966	0.875645	HEK293T
Experiment.ID2	Plate2	H04	DS20	4680	1003	1010	1977	0.820411	HEK293T
Experiment.ID2	Plate2	H19	DS20	22.9	770	1093	1962	0.894619	HEK293T
Experiment.ID2	Plate2	H16	DS20	48.9	924	1069	1981	0.866583	HEK293T
Experiment.ID2	Plate2	H21	DS20	10.7	850	1069	1914	0.896918	HEK293T
Experiment.ID2	Plate2	H07	DS20	2190	929	1028	1936	0.852716	HEK293T
Experiment.ID2	Plate2	H15	DS20	105	948	1101	2020	0.875292	HEK293T
Experiment.ID2	Plate2	H02	DS20	10000	1075	1028	2051	0.804904	HEK293T
Experiment.ID2	Plate2	H22	DS20	5	835	1106	2039	0.871073	HEK293T
Experiment.ID2	Plate2	H06	DS20	2190	1091	1089	2103	0.831583	HEK293T
Experiment.ID2	Plate2	H11	DS20	478	899	1051	1993	0.846861	HEK293T
Experiment.ID2	Plate2	H05	DS20	4680	1058	1014	1877	0.867542	HEK293T
Experiment.ID2	Plate2	H17	DS20	48.9	866	1074	1888	0.913522	HEK293T
Experiment.ID2	Plate2	H12	DS20	224	1025	1065	1943	0.880225	HEK293T
Experiment.ID2	Plate2	I16	DS21	48.9	932	1069	1947	0.881716	HEK293T
Experiment.ID2	Plate2	I19	DS21	22.9	1008	1097	2020	0.872112	HEK293T
Experiment.ID2	Plate2	I06	DS21	2190	990	943	1921	0.788317	HEK293T
Experiment.ID2	Plate2	I13	DS21	224	959	1082	1973	0.880678	HEK293T
Experiment.ID2	Plate2	I15	DS21	105	826	1074	2000	0.862365	HEK293T
Experiment.ID2	Plate2	I03	DS21	10000	1053	897	2099	0.686273	HEK293T
Experiment.ID2	Plate2	I05	DS21	4680	1007	933	1977	0.757865	HEK293T
Experiment.ID2	Plate2	I10	DS21	478	924	1008	1966	0.823368	HEK293T
Experiment.ID2	Plate2	I14	DS21	105	930	1123	2039	0.884462	HEK293T
Experiment.ID2	Plate2	I08	DS21	1020	935	1032	1928	0.859586	HEK293T
Experiment.ID2	Plate2	I04	DS21	4680	955	918	2000	0.737105	HEK293T
Experiment.ID2	Plate2	I23	DS21	5	881	1057	1936	0.876771	HEK293T
Experiment.ID2	Plate2	I17	DS21	48.9	780	1065	1936	0.883407	HEK293T
Experiment.ID2	Plate2	I20	DS21	10.7	814	1042	1993	0.839609	HEK293T
Experiment.ID2	Plate2	I18	DS21	22.9	942	1051	1943	0.868654	HEK293T
Experiment.ID2	Plate2	I11	DS21	478	843	1024	1973	0.833469	HEK293T
Experiment.ID2	Plate2	I07	DS21	2190	862	1024	1910	0.860961	HEK293T
Experiment.ID2	Plate2	I02	DS21	10000	1174	871	1962	0.712912	HEK293T
Experiment.ID2	Plate2	I12	DS21	224	850	1101	1989	0.888934	HEK293T
Experiment.ID2	Plate2	I09	DS21	1020	1023	1040	2035	0.820702	HEK293T
Experiment.ID2	Plate2	I21	DS21	10.7	700	1036	1955	0.851	HEK293T
Experiment.ID2	Plate2	I22	DS21	5	813	1123	1921	0.938792	HEK293T
Experiment.ID2	Plate2	K12	DS23	224	808	1099	1966	0.897699	HEK293T
Experiment.ID2	Plate2	K08	DS23	1020	863	1108	1993	0.89279	HEK293T
Experiment.ID2	Plate2	K20	DS23	10.7	881	1067	1827	0.93787	HEK293T
Experiment.ID2	Plate2	K17	DS23	48.9	839	1108	1917	0.928185	HEK293T
Experiment.ID2	Plate2	K14	DS23	105	780	1082	1981	0.877121	HEK293T
Experiment.ID2	Plate2	K11	DS23	478	836	1104	2035	0.871207	HEK293T
Experiment.ID2	Plate2	K02	DS23	10000	776	1101	1932	0.91516	HEK293T
Experiment.ID2	Plate2	K22	DS23	5	872	1076	1903	0.908009	HEK293T
Experiment.ID2	Plate2	K06	DS23	2190	788	1117	1981	0.905494	HEK293T
Experiment.ID2	Plate2	K10	DS23	478	853	1104	1856	0.95523	HEK293T
Experiment.ID2	Plate2	K21	DS23	10.7	787	1093	1985	0.884253	HEK293T
Experiment.ID2	Plate2	K05	DS23	4680	826	1112	1885	0.947349	HEK293T
Experiment.ID2	Plate2	K13	DS23	224	884	1101	2043	0.865438	HEK293T
Experiment.ID2	Plate2	K19	DS23	22.9	825	1093	1962	0.894619	HEK293T
Experiment.ID2	Plate2	K15	DS23	105	963	1063	1962	0.870064	HEK293T
Experiment.ID2	Plate2	K03	DS23	10000	882	1179	2016	0.939161	HEK293T
Experiment.ID2	Plate2	K09	DS23	1020	815	1082	1932	0.899367	HEK293T
Experiment.ID2	Plate2	K16	DS23	48.9	770	1089	1970	0.887725	HEK293T
Experiment.ID2	Plate2	K18	DS23	22.9	813	1069	1899	0.904002	HEK293T
Experiment.ID2	Plate2	K07	DS23	2190	864	1063	1943	0.878572	HEK293T
Experiment.ID2	Plate2	K04	DS23	4680	768	1084	1936	0.899168	HEK293T
Experiment.ID2	Plate2	K23	DS23	5	780	1046	1863	0.901645	HEK293T
Experiment.ID2	Plate2	L19	DS24	22.9	802	1042	1885	0.887714	HEK293T
Experiment.ID2	Plate2	L16	DS24	48.9	761	1049	1932	0.871937	HEK293T
Experiment.ID2	Plate2	L03	DS24	10000	1032	788	1966	0.643664	HEK293T
Experiment.ID2	Plate2	L15	DS24	105	758	952	1985	0.770182	HEK293T
Experiment.ID2	Plate2	L10	DS24	478	968	868	1917	0.727134	HEK293T
Experiment.ID2	Plate2	L04	DS24	4680	1068	824	1940	0.682091	HEK293T
Experiment.ID2	Plate2	L11	DS24	478	835	839	1928	0.69883	HEK293T
Experiment.ID2	Plate2	L07	DS24	2190	856	798	2008	0.638199	HEK293T
Experiment.ID2	Plate2	L21	DS24	10.7	757	1059	1881	0.904116	HEK293T
Experiment.ID2	Plate2	L18	DS24	22.9	788	1057	1966	0.863392	HEK293T
Experiment.ID2	Plate2	L12	DS24	224	956	925	1932	0.768867	HEK293T
Experiment.ID2	Plate2	L20	DS24	10.7	847	1067	1917	0.893839	HEK293T
Experiment.ID2	Plate2	L22	DS24	5	787	1038	1921	0.867734	HEK293T
Experiment.ID2	Plate2	L17	DS24	48.9	747	1051	2020	0.835542	HEK293T
Experiment.ID2	Plate2	L14	DS24	105	860	962	1914	0.807142	HEK293T
Experiment.ID2	Plate2	L02	DS24	10000	1081	781	1921	0.652891	HEK293T
Experiment.ID2	Plate2	L08	DS24	1020	1032	816	2039	0.642672	HEK293T
Experiment.ID2	Plate2	L06	DS24	2190	864	784	1947	0.646646	HEK293T
Experiment.ID2	Plate2	L09	DS24	1020	847	805	1863	0.693905	HEK293T
Experiment.ID2	Plate2	L23	DS24	5	697	1095	1966	0.894432	HEK293T
Experiment.ID2	Plate2	L05	DS24	4680	1032	777	2059	0.606012	HEK293T
Experiment.ID2	Plate2	L13	DS24	224	799	890	1824	0.783577	HEK293T
Experiment.ID2	Plate2	M22	DS25	5	890	1097	1903	0.925731	HEK293T
Experiment.ID2	Plate2	M09	DS25	1020	940	871	2047	0.683309	HEK293T
Experiment.ID2	Plate2	M21	DS25	10.7	810	1055	1917	0.883786	HEK293T
Experiment.ID2	Plate2	M13	DS25	224	699	941	1981	0.76282	HEK293T
Experiment.ID2	Plate2	M10	DS25	478	871	931	1977	0.75624	HEK293T
Experiment.ID2	Plate2	M03	DS25	10000	1302	1108	2223	0.800418	HEK293T
Experiment.ID2	Plate2	M14	DS25	105	885	956	2020	0.760017	HEK293T
Experiment.ID2	Plate2	M04	DS25	4680	1115	954	2099	0.729882	HEK293T
Experiment.ID2	Plate2	M08	DS25	1020	864	833	1981	0.67527	HEK293T
Experiment.ID2	Plate2	M18	DS25	22.9	740	1046	1936	0.867647	HEK293T
Experiment.ID2	Plate2	M07	DS25	2190	954	912	2039	0.718281	HEK293T
Experiment.ID2	Plate2	M12	DS25	224	901	914	1958	0.749636	HEK293T
Experiment.ID2	Plate2	M02	DS25	10000	1221	1091	2139	0.819088	HEK293T
Experiment.ID2	Plate2	M17	DS25	48.9	790	1069	2067	0.830527	HEK293T
Experiment.ID2	Plate2	M23	DS25	5	855	1067	1877	0.912887	HEK293T
Experiment.ID2	Plate2	M11	DS25	478	818	903	1906	0.760819	HEK293T
Experiment.ID2	Plate2	M20	DS25	10.7	778	1080	1955	0.887143	HEK293T
Experiment.ID2	Plate2	M19	DS25	22.9	864	1097	1951	0.902955	HEK293T
Experiment.ID2	Plate2	M05	DS25	4680	1096	927	2103	0.707876	HEK293T
Experiment.ID2	Plate2	M15	DS25	105	973	1008	1970	0.821696	HEK293T
Experiment.ID2	Plate2	M06	DS25	2190	959	950	2031	0.751157	HEK293T
Experiment.ID2	Plate2	M16	DS25	48.9	914	1010	2012	0.806139	HEK293T
Experiment.ID2	Plate2	N22	DS27	5	792	1067	1936	0.885066	HEK293T
Experiment.ID2	Plate2	N13	DS27	224	895	1065	1910	0.895433	HEK293T
Experiment.ID2	Plate2	N15	DS27	105	775	1061	1936	0.880089	HEK293T
Experiment.ID2	Plate2	N10	DS27	478	887	1097	1951	0.902955	HEK293T
Experiment.ID2	Plate2	N21	DS27	10.7	767	1099	1947	0.90646	HEK293T
Experiment.ID2	Plate2	N16	DS27	48.9	737	1095	2035	0.864105	HEK293T
Experiment.ID2	Plate2	N08	DS27	1020	842	1123	2051	0.879287	HEK293T
Experiment.ID2	Plate2	N14	DS27	105	842	1134	1996	0.912366	HEK293T
Experiment.ID2	Plate2	N18	DS27	22.9	738	1040	1921	0.869406	HEK293T
Experiment.ID2	Plate2	N02	DS27	10000	937	1101	1914	0.923766	HEK293T
Experiment.ID2	Plate2	N17	DS27	48.9	756	1104	2035	0.871207	HEK293T
Experiment.ID2	Plate2	N20	DS27	10.7	840	1097	1867	0.943581	HEK293T
Experiment.ID2	Plate2	N04	DS27	4680	918	1076	2004	0.862246	HEK293T
Experiment.ID2	Plate2	N23	DS27	5	788	1093	1958	0.896446	HEK293T
Experiment.ID2	Plate2	N12	DS27	224	719	1127	2004	0.903115	HEK293T
Experiment.ID2	Plate2	N11	DS27	478	758	1089	1966	0.889531	HEK293T
Experiment.ID2	Plate2	N07	DS27	2190	838	1072	1881	0.915214	HEK293T
Experiment.ID2	Plate2	N09	DS27	1020	876	1082	1951	0.890608	HEK293T
Experiment.ID2	Plate2	N06	DS27	2190	937	1172	2004	0.939175	HEK293T
Experiment.ID2	Plate2	N03	DS27	10000	943	1132	1981	0.917654	HEK293T
Experiment.ID2	Plate2	N05	DS27	4680	888	1168	2059	0.910968	HEK293T
Experiment.ID2	Plate2	N19	DS27	22.9	676	1091	1917	0.913944	HEK293T
Experiment.ID2	Plate3	C03	DS29	10000	1088	857	1914	0.737854	HEK293T
Experiment.ID2	Plate3	C16	DS29	48.9	892	1044	1977	0.870212	HEK293T
Experiment.ID2	Plate3	C15	DS29	105	967	1014	1977	0.845206	HEK293T
Experiment.ID2	Plate3	C09	DS29	1020	927	879	1989	0.728258	HEK293T
Experiment.ID2	Plate3	C11	DS29	478	809	906	1947	0.76682	HEK293T
Experiment.ID2	Plate3	C08	DS29	1020	856	899	1958	0.756621	HEK293T
Experiment.ID2	Plate3	C21	DS29	10.7	875	1076	1947	0.910705	HEK293T
Experiment.ID2	Plate3	C12	DS29	224	773	986	1914	0.848919	HEK293T
Experiment.ID2	Plate3	C04	DS29	4680	911	844	1947	0.714345	HEK293T
Experiment.ID2	Plate3	C17	DS29	48.9	759	1016	1892	0.88492	HEK293T
Experiment.ID2	Plate3	C22	DS29	5	880	1076	1996	0.888348	HEK293T
Experiment.ID2	Plate3	C18	DS29	22.9	972	1072	1943	0.909187	HEK293T
Experiment.ID2	Plate3	C07	DS29	2190	893	853	1881	0.747294	HEK293T
Experiment.ID2	Plate3	C14	DS29	105	836	984	1888	0.858864	HEK293T
Experiment.ID2	Plate3	C02	DS29	10000	915	882	1996	0.728181	HEK293T
Experiment.ID2	Plate3	C19	DS29	22.9	872	1026	1824	0.926945	HEK293T
Experiment.ID2	Plate3	C20	DS29	10.7	915	1053	1870	0.927936	HEK293T
Experiment.ID2	Plate3	C13	DS29	224	852	948	1932	0.808598	HEK293T
Experiment.ID2	Plate3	C06	DS29	2190	956	897	1970	0.750339	HEK293T
Experiment.ID2	Plate3	C10	DS29	478	735	960	1917	0.82524	HEK293T
Experiment.ID2	Plate3	C23	DS29	5	828	1012	1867	0.893239	HEK293T
Experiment.ID2	Plate3	C05	DS29	4680	988	886	2063	0.707727	HEK293T
Experiment.ID2	Plate3	D06	DS30	2190	824	858	1914	0.738715	HEK293T
Experiment.ID2	Plate3	D09	DS30	1020	954	860	1981	0.715394	HEK293T
Experiment.ID2	Plate3	D19	DS30	22.9	891	1040	1970	0.869958	HEK293T
Experiment.ID2	Plate3	D03	DS30	10000	961	888	1921	0.761758	HEK293T
Experiment.ID2	Plate3	D05	DS30	4680	1072	855	2027	0.695094	HEK293T
Experiment.ID2	Plate3	D17	DS30	48.9	888	998	1888	0.871084	HEK293T
Experiment.ID2	Plate3	D20	DS30	10.7	904	1051	1917	0.903466	HEK293T
Experiment.ID2	Plate3	D12	DS30	224	740	914	1940	0.776383	HEK293T
Experiment.ID2	Plate3	D04	DS30	4680	931	849	1874	0.746568	HEK293T
Experiment.ID2	Plate3	D23	DS30	5	990	1063	1943	0.901554	HEK293T
Experiment.ID2	Plate3	D07	DS30	2190	811	844	1947	0.714345	HEK293T
Experiment.ID2	Plate3	D11	DS30	478	742	869	1888	0.758489	HEK293T
Experiment.ID2	Plate3	D08	DS30	1020	898	869	1996	0.717448	HEK293T
Experiment.ID2	Plate3	D18	DS30	22.9	773	1061	1947	0.898009	HEK293T
Experiment.ID2	Plate3	D02	DS30	10000	1057	886	1966	0.742646	HEK293T
Experiment.ID2	Plate3	D14	DS30	105	893	960	1838	0.860711	HEK293T
Experiment.ID2	Plate3	D22	DS30	5	901	1074	1951	0.907149	HEK293T
Experiment.ID2	Plate3	D10	DS30	478	849	869	1881	0.761311	HEK293T
Experiment.ID2	Plate3	D13	DS30	224	831	920	1820	0.833005	HEK293T
Experiment.ID2	Plate3	D15	DS30	105	805	954	1958	0.80291	HEK293T
Experiment.ID2	Plate3	D21	DS30	10.7	886	1084	1970	0.906764	HEK293T
Experiment.ID2	Plate3	D16	DS30	48.9	791	972	1874	0.854728	HEK293T
Experiment.ID2	Plate3	E20	DS31	10.7	884	1091	1932	0.93057	HEK293T
Experiment.ID2	Plate3	E11	DS31	478	767	1080	1906	0.933754	HEK293T
Experiment.ID2	Plate3	E02	DS31	10000	945	1193	2000	0.982974	HEK293T
Experiment.ID2	Plate3	E04	DS31	4680	1051	1112	1996	0.91807	HEK293T
Experiment.ID2	Plate3	E17	DS31	48.9	763	1051	1877	0.92272	HEK293T
Experiment.ID2	Plate3	E12	DS31	224	877	1078	1973	0.900374	HEK293T
Experiment.ID2	Plate3	E08	DS31	1020	899	1108	2051	0.890237	HEK293T
Experiment.ID2	Plate3	E14	DS31	105	843	1046	1917	0.899168	HEK293T
Experiment.ID2	Plate3	E06	DS31	2190	924	1051	1881	0.920758	HEK293T
Experiment.ID2	Plate3	E13	DS31	224	880	1061	1947	0.898009	HEK293T
Experiment.ID2	Plate3	E19	DS31	22.9	878	1091	1940	0.926733	HEK293T
Experiment.ID2	Plate3	E05	DS31	4680	882	1136	1985	0.943081	HEK293T
Experiment.ID2	Plate3	E03	DS31	10000	1001	1123	1977	0.936062	HEK293T
Experiment.ID2	Plate3	E21	DS31	10.7	782	1076	1962	0.903742	HEK293T
Experiment.ID2	Plate3	E10	DS31	478	743	1044	1807	0.952081	HEK293T
Experiment.ID2	Plate3	E15	DS31	105	952	1089	2004	0.895492	HEK293T
Experiment.ID2	Plate3	E09	DS31	1020	845	1119	1906	0.967472	HEK293T
Experiment.ID2	Plate3	E22	DS31	5	918	1093	1977	0.911056	HEK293T
Experiment.ID2	Plate3	E16	DS31	48.9	871	1082	1932	0.922893	HEK293T
Experiment.ID2	Plate3	E18	DS31	22.9	1000	1059	1970	0.885852	HEK293T
Experiment.ID2	Plate3	E23	DS31	5	778	1086	1888	0.947893	HEK293T
Experiment.ID2	Plate3	E07	DS31	2190	877	1119	1936	0.952481	HEK293T
Experiment.ID2	Plate3	F23	DS32	5	749	1036	1817	0.939585	HEK293T
Experiment.ID2	Plate3	F02	DS32	10000	836	1123	1932	0.957864	HEK293T
Experiment.ID2	Plate3	F17	DS32	48.9	1495	1104	1881	0.96719	HEK293T
Experiment.ID2	Plate3	F20	DS32	10.7	900	1110	1981	0.923358	HEK293T
Experiment.ID2	Plate3	F07	DS32	2190	840	1082	1940	0.919088	HEK293T
Experiment.ID2	Plate3	F04	DS32	4680	845	1104	1892	0.961567	HEK293T
Experiment.ID2	Plate3	F14	DS32	105	954	1078	1940	0.91569	HEK293T
Experiment.ID2	Plate3	F21	DS32	10.7	891	1065	1849	0.94917	HEK293T
Experiment.ID2	Plate3	F13	DS32	224	955	1065	2004	0.875756	HEK293T
Experiment.ID2	Plate3	F03	DS32	10000	876	1143	2063	0.913016	HEK293T
Experiment.ID2	Plate3	F19	DS32	22.9	822	1108	1993	0.916144	HEK293T
Experiment.ID2	Plate3	F09	DS32	1020	760	1123	1996	0.927151	HEK293T
Experiment.ID2	Plate3	F22	DS32	5	695	1059	1951	0.894479	HEK293T
Experiment.ID2	Plate3	F06	DS32	2190	862	1112	2008	0.912583	HEK293T
Experiment.ID2	Plate3	F16	DS32	48.9	935	1082	1973	0.903715	HEK293T
Experiment.ID2	Plate3	F05	DS32	4680	849	1074	1910	0.926621	HEK293T
Experiment.ID2	Plate3	F15	DS32	105	880	1067	1914	0.918658	HEK293T
Experiment.ID2	Plate3	F10	DS32	478	832	1067	2000	0.879156	HEK293T
Experiment.ID2	Plate3	F18	DS32	22.9	744	1091	1973	0.911232	HEK293T
Experiment.ID2	Plate3	F08	DS32	1020	831	1076	2016	0.879535	HEK293T
Experiment.ID2	Plate3	F11	DS32	478	782	1114	1835	1.00042	HEK293T
Experiment.ID2	Plate3	F12	DS32	224	778	1084	1903	0.938689	HEK293T
Experiment.ID2	Plate3	G09	DS33	1020	828	1119	1914	0.963429	HEK293T
Experiment.ID2	Plate3	G06	DS33	2190	809	1059	1859	0.938746	HEK293T
Experiment.ID2	Plate3	G13	DS33	224	884	1082	1863	0.957075	HEK293T
Experiment.ID2	Plate3	G10	DS33	478	757	1069	1874	0.940025	HEK293T
Experiment.ID2	Plate3	G05	DS33	4680	793	1097	1989	0.908873	HEK293T
Experiment.ID2	Plate3	G14	DS33	105	796	1091	2023	0.88871	HEK293T
Experiment.ID2	Plate3	G17	DS33	48.9	986	1040	1951	0.878431	HEK293T
Experiment.ID2	Plate3	G02	DS33	10000	837	1117	2000	0.920353	HEK293T
Experiment.ID2	Plate3	G23	DS33	5	932	1089	1947	0.921708	HEK293T
Experiment.ID2	Plate3	G08	DS33	1020	774	1067	1970	0.892544	HEK293T
Experiment.ID2	Plate3	G07	DS33	2190	839	1104	2071	0.878457	HEK293T
Experiment.ID2	Plate3	G11	DS33	478	747	1069	1932	0.911805	HEK293T
Experiment.ID2	Plate3	G04	DS33	4680	787	1104	1996	0.911465	HEK293T
Experiment.ID2	Plate3	G20	DS33	10.7	936	1044	1906	0.902628	HEK293T
Experiment.ID2	Plate3	G12	DS33	224	706	1112	1940	0.944571	HEK293T
Experiment.ID2	Plate3	G18	DS33	22.9	807	1082	1910	0.933524	HEK293T
Experiment.ID2	Plate3	G16	DS33	48.9	878	1084	1914	0.933295	HEK293T
Experiment.ID2	Plate3	G21	DS33	10.7	846	1093	1985	0.907384	HEK293T
Experiment.ID2	Plate3	G19	DS33	22.9	840	1089	1947	0.921708	HEK293T
Experiment.ID2	Plate3	G15	DS33	105	894	1091	1903	0.944751	HEK293T
Experiment.ID2	Plate3	G22	DS33	5	765	1053	1970	0.880833	HEK293T
Experiment.ID2	Plate3	G03	DS33	10000	863	1143	1981	0.950809	HEK293T
Experiment.ID2	Plate3	H20	DS34	10.7	859	1038	1895	0.90265	HEK293T
Experiment.ID2	Plate3	H18	DS34	22.9	907	1067	1899	0.925914	HEK293T
Experiment.ID2	Plate3	H03	DS34	10000	1086	1119	1906	0.967472	HEK293T
Experiment.ID2	Plate3	H23	DS34	5	900	1067	1874	0.938267	HEK293T
Experiment.ID2	Plate3	H14	DS34	105	787	1097	1892	0.95547	HEK293T
Experiment.ID2	Plate3	H10	DS34	478	899	1072	1895	0.932217	HEK293T
Experiment.ID2	Plate3	H08	DS34	1020	836	1121	1962	0.941538	HEK293T
Experiment.ID2	Plate3	H13	DS34	224	820	1082	1947	0.915783	HEK293T
Experiment.ID2	Plate3	H09	DS34	1020	828	1110	2004	0.91276	HEK293T
Experiment.ID2	Plate3	H04	DS34	4680	875	1145	1955	0.96514	HEK293T
Experiment.ID2	Plate3	H19	DS34	22.9	953	1112	1928	0.95045	HEK293T
Experiment.ID2	Plate3	H16	DS34	48.9	820	1112	1955	0.937323	HEK293T
Experiment.ID2	Plate3	H21	DS34	10.7	849	1112	1977	0.926893	HEK293T
Experiment.ID2	Plate3	H07	DS34	2190	863	1104	1925	0.945083	HEK293T
Experiment.ID2	Plate3	H15	DS34	105	816	1063	1903	0.920504	HEK293T
Experiment.ID2	Plate3	H02	DS34	10000	913	1134	2012	0.928788	HEK293T
Experiment.ID2	Plate3	H22	DS34	5	806	1086	1852	0.966318	HEK293T
Experiment.ID2	Plate3	H06	DS34	2190	818	1114	1906	0.963149	HEK293T
Experiment.ID2	Plate3	H11	DS34	478	766	1099	1940	0.933528	HEK293T
Experiment.ID2	Plate3	H05	DS34	4680	828	1104	1936	0.939713	HEK293T
Experiment.ID2	Plate3	H17	DS34	48.9	899	1067	1888	0.931309	HEK293T
Experiment.ID2	Plate3	H12	DS34	224	814	1069	1928	0.913697	HEK293T
Experiment.ID2	Plate3	I16	DS35	48.9	950	1093	1989	0.905559	HEK293T
Experiment.ID2	Plate3	I19	DS35	22.9	892	1084	1996	0.894953	HEK293T
Experiment.ID2	Plate3	I06	DS35	2190	836	1044	2020	0.851688	HEK293T
Experiment.ID2	Plate3	I13	DS35	224	892	1078	1940	0.91569	HEK293T
Experiment.ID2	Plate3	I15	DS35	105	894	1119	2008	0.918328	HEK293T
Experiment.ID2	Plate3	I03	DS35	10000	887	974	1981	0.810225	HEK293T
Experiment.ID2	Plate3	I05	DS35	4680	738	1010	1962	0.848308	HEK293T
Experiment.ID2	Plate3	I10	DS35	478	875	1086	1981	0.903393	HEK293T
Experiment.ID2	Plate3	I14	DS35	105	862	1072	1895	0.932217	HEK293T
Experiment.ID2	Plate3	I08	DS35	1020	816	1069	1888	0.933055	HEK293T
Experiment.ID2	Plate3	I04	DS35	4680	836	1020	1895	0.886997	HEK293T
Experiment.ID2	Plate3	I23	DS35	5	865	1112	1867	0.981504	HEK293T
Experiment.ID2	Plate3	I17	DS35	48.9	905	1067	1921	0.91531	HEK293T
Experiment.ID2	Plate3	I20	DS35	10.7	942	1095	1940	0.93013	HEK293T
Experiment.ID2	Plate3	I18	DS35	22.9	928	1093	1951	0.923197	HEK293T
Experiment.ID2	Plate3	I11	DS35	478	792	1055	1914	0.908326	HEK293T
Experiment.ID2	Plate3	I07	DS35	2190	840	1040	1981	0.865128	HEK293T
Experiment.ID2	Plate3	I02	DS35	10000	874	950	1917	0.816644	HEK293T
Experiment.ID2	Plate3	I12	DS35	224	769	1091	1925	0.933954	HEK293T
Experiment.ID2	Plate3	I09	DS35	1020	758	1057	2039	0.854258	HEK293T
Experiment.ID2	Plate3	I21	DS35	10.7	753	1099	1936	0.935457	HEK293T
Experiment.ID2	Plate3	I22	DS35	5	823	1063	1903	0.920504	HEK293T
Experiment.ID2	Plate3	J19	DS36	22.9	884	1089	2035	0.88185	HEK293T
Experiment.ID2	Plate3	J03	DS36	10000	939	1132	1981	0.941658	HEK293T
Experiment.ID2	Plate3	J09	DS36	1020	898	1106	1947	0.936096	HEK293T
Experiment.ID2	Plate3	J10	DS36	478	785	1091	1973	0.911232	HEK293T
Experiment.ID2	Plate3	J17	DS36	48.9	863	1108	1936	0.943117	HEK293T
Experiment.ID2	Plate3	J07	DS36	2190	782	1059	1863	0.93673	HEK293T
Experiment.ID2	Plate3	J04	DS36	4680	770	1119	1955	0.943224	HEK293T
Experiment.ID2	Plate3	J02	DS36	10000	829	1076	1856	0.955357	HEK293T
Experiment.ID2	Plate3	J20	DS36	10.7	876	1086	1962	0.912141	HEK293T
Experiment.ID2	Plate3	J12	DS36	224	810	1089	1973	0.909562	HEK293T
Experiment.ID2	Plate3	J08	DS36	1020	821	1114	1932	0.950188	HEK293T
Experiment.ID2	Plate3	J14	DS36	105	879	1063	1877	0.933255	HEK293T
Experiment.ID2	Plate3	J11	DS36	478	795	1086	1996	0.896604	HEK293T
Experiment.ID2	Plate3	J23	DS36	5	758	1108	1977	0.923559	HEK293T
Experiment.ID2	Plate3	J18	DS36	22.9	867	1072	1955	0.903607	HEK293T
Experiment.ID2	Plate3	J22	DS36	5	835	1065	1874	0.936508	HEK293T
Experiment.ID2	Plate3	J05	DS36	4680	842	1097	1928	0.937629	HEK293T
Experiment.ID2	Plate3	J16	DS36	48.9	886	1106	2071	0.880048	HEK293T
Experiment.ID2	Plate3	J21	DS36	10.7	845	1084	2035	0.877801	HEK293T
Experiment.ID2	Plate3	J13	DS36	224	870	1084	1932	0.924599	HEK293T
Experiment.ID2	Plate3	J15	DS36	105	791	1084	2063	0.865887	HEK293T
Experiment.ID2	Plate3	J06	DS36	2190	772	1127	1996	0.930454	HEK293T
Experiment.ID2	Plate3	K12	DS37	224	889	1076	1985	0.893271	HEK293T
Experiment.ID2	Plate3	K08	DS37	1020	863	1095	1888	0.955748	HEK293T
Experiment.ID2	Plate3	K20	DS37	10.7	964	1117	1981	0.92918	HEK293T
Experiment.ID2	Plate3	K17	DS37	48.9	793	1034	1842	0.925044	HEK293T
Experiment.ID2	Plate3	K14	DS37	105	920	1112	2023	0.905817	HEK293T
Experiment.ID2	Plate3	K11	DS37	478	817	1117	1958	0.940095	HEK293T
Experiment.ID2	Plate3	K02	DS37	10000	769	1227	2127	0.950623	HEK293T
Experiment.ID2	Plate3	K22	DS37	5	795	1104	1925	0.945083	HEK293T
Experiment.ID2	Plate3	K06	DS37	2190	883	1099	1947	0.930172	HEK293T
Experiment.ID2	Plate3	K10	DS37	478	776	1114	1940	0.94627	HEK293T
Experiment.ID2	Plate3	K21	DS37	10.7	759	1074	1910	0.926621	HEK293T
Experiment.ID2	Plate3	K05	DS37	4680	807	1119	1989	0.9271	HEK293T
Experiment.ID2	Plate3	K13	DS37	224	714	1063	1867	0.938254	HEK293T
Experiment.ID2	Plate3	K19	DS37	22.9	908	1104	1955	0.93058	HEK293T
Experiment.ID2	Plate3	K15	DS37	105	886	1093	2008	0.89699	HEK293T
Experiment.ID2	Plate3	K03	DS37	10000	738	1147	2055	0.919778	HEK293T
Experiment.ID2	Plate3	K09	DS37	1020	806	1117	1914	0.961707	HEK293T
Experiment.ID2	Plate3	K16	DS37	48.9	939	1125	1947	0.952178	HEK293T
Experiment.ID2	Plate3	K18	DS37	22.9	880	1065	1856	0.94559	HEK293T
Experiment.ID2	Plate3	K07	DS37	2190	746	1069	1947	0.90478	HEK293T
Experiment.ID2	Plate3	K04	DS37	4680	833	1086	1928	0.928227	HEK293T
Experiment.ID2	Plate3	K23	DS37	5	715	1091	1943	0.925302	HEK293T
Experiment.ID2	Plate3	L19	DS38	22.9	800	1091	1947	0.923401	HEK293T
Experiment.ID2	Plate3	L16	DS38	48.9	922	1059	1835	0.951024	HEK293T
Experiment.ID2	Plate3	L03	DS38	10000	983	1181	1973	0.986403	HEK293T
Experiment.ID2	Plate3	L15	DS38	105	848	1110	1921	0.952197	HEK293T
Experiment.ID2	Plate3	L10	DS38	478	770	1112	1958	0.935887	HEK293T
Experiment.ID2	Plate3	L04	DS38	4680	833	1183	1943	1.00333	HEK293T
Experiment.ID2	Plate3	L11	DS38	478	780	1074	1874	0.944422	HEK293T
Experiment.ID2	Plate3	L07	DS38	2190	802	1163	2012	0.95254	HEK293T
Experiment.ID2	Plate3	L21	DS38	10.7	847	1091	1892	0.950244	HEK293T
Experiment.ID2	Plate3	L18	DS38	22.9	804	1069	1881	0.936527	HEK293T
Experiment.ID2	Plate3	L12	DS38	224	801	1059	1810	0.964159	HEK293T
Experiment.ID2	Plate3	L20	DS38	10.7	817	1074	1914	0.924685	HEK293T
Experiment.ID2	Plate3	L22	DS38	5	803	1084	1947	0.917476	HEK293T
Experiment.ID2	Plate3	L17	DS38	48.9	836	1086	1899	0.942402	HEK293T
Experiment.ID2	Plate3	L14	DS38	105	871	1132	1981	0.941658	HEK293T
Experiment.ID2	Plate3	L02	DS38	10000	788	1161	1996	0.958524	HEK293T
Experiment.ID2	Plate3	L08	DS38	1020	783	1065	1885	0.931043	HEK293T
Experiment.ID2	Plate3	L06	DS38	2190	888	1132	1981	0.941658	HEK293T
Experiment.ID2	Plate3	L09	DS38	1020	770	1078	1859	0.955588	HEK293T
Experiment.ID2	Plate3	L23	DS38	5	841	1108	1899	0.961493	HEK293T
Experiment.ID2	Plate3	L05	DS38	4680	780	1147	1928	0.980365	HEK293T
Experiment.ID2	Plate3	L13	DS38	224	804	1123	2039	0.907599	HEK293T
Experiment.ID2	Plate3	M22	DS40	5	774	1084	1867	0.956789	HEK293T
Experiment.ID2	Plate3	M09	DS40	1020	820	1089	1932	0.928864	HEK293T
Experiment.ID2	Plate3	M21	DS40	10.7	838	1097	1955	0.92468	HEK293T
Experiment.ID2	Plate3	M13	DS40	224	798	1125	1936	0.957588	HEK293T
Experiment.ID2	Plate3	M10	DS40	478	723	1069	1885	0.93454	HEK293T
Experiment.ID2	Plate3	M03	DS40	10000	992	1093	1936	0.93035	HEK293T
Experiment.ID2	Plate3	M14	DS40	105	773	1049	1817	0.951375	HEK293T
Experiment.ID2	Plate3	M04	DS40	4680	822	1086	1921	0.931609	HEK293T
Experiment.ID2	Plate3	M08	DS40	1020	887	1165	1940	0.989591	HEK293T
Experiment.ID2	Plate3	M18	DS40	22.9	853	1093	1977	0.911056	HEK293T
Experiment.ID2	Plate3	M07	DS40	2190	939	1082	1921	0.928178	HEK293T
Experiment.ID2	Plate3	M12	DS40	224	729	1117	1947	0.945407	HEK293T
Experiment.ID2	Plate3	M02	DS40	10000	1014	1112	1973	0.928772	HEK293T
Experiment.ID2	Plate3	M17	DS40	48.9	967	1134	2055	0.909353	HEK293T
Experiment.ID2	Plate3	M23	DS40	5	811	1074	1917	0.923238	HEK293T
Experiment.ID2	Plate3	M11	DS40	478	853	1108	1955	0.933952	HEK293T
Experiment.ID2	Plate3	M20	DS40	10.7	922	1104	1996	0.911465	HEK293T
Experiment.ID2	Plate3	M19	DS40	22.9	878	1127	2103	0.883112	HEK293T
Experiment.ID2	Plate3	M05	DS40	4680	775	1108	1936	0.943117	HEK293T
Experiment.ID2	Plate3	M15	DS40	105	1002	1104	1921	0.94705	HEK293T
Experiment.ID2	Plate3	M06	DS40	2190	740	1032	1742	0.976254	HEK293T
Experiment.ID2	Plate3	M16	DS40	48.9	911	1036	1817	0.939585	HEK293T
Experiment.ID2	Plate3	N22	DS43	5	843	1053	1877	0.924476	HEK293T
Experiment.ID2	Plate3	N13	DS43	224	790	901	1881	0.789346	HEK293T
Experiment.ID2	Plate3	N15	DS43	105	851	937	1831	0.843301	HEK293T
Experiment.ID2	Plate3	N10	DS43	478	792	858	1940	0.728814	HEK293T
Experiment.ID2	Plate3	N21	DS43	10.7	784	1082	1932	0.922893	HEK293T
Experiment.ID2	Plate3	N16	DS43	48.9	850	1028	1985	0.853422	HEK293T
Experiment.ID2	Plate3	N08	DS43	1020	791	871	1932	0.742921	HEK293T
Experiment.ID2	Plate3	N14	DS43	105	944	962	1955	0.810886	HEK293T
Experiment.ID2	Plate3	N18	DS43	22.9	845	1046	1881	0.916377	HEK293T
Experiment.ID2	Plate3	N02	DS43	10000	1139	976	2055	0.782653	HEK293T
Experiment.ID2	Plate3	N17	DS43	48.9	834	1002	1932	0.854657	HEK293T
Experiment.ID2	Plate3	N20	DS43	10.7	847	1057	1877	0.927987	HEK293T
Experiment.ID2	Plate3	N04	DS43	4680	972	918	1940	0.77978	HEK293T
Experiment.ID2	Plate3	N23	DS43	5	739	1046	1820	0.947091	HEK293T
Experiment.ID2	Plate3	N12	DS43	224	934	943	1917	0.810627	HEK293T
Experiment.ID2	Plate3	N11	DS43	478	735	888	1940	0.754297	HEK293T
Experiment.ID2	Plate3	N07	DS43	2190	937	846	1888	0.738414	HEK293T
Experiment.ID2	Plate3	N09	DS43	1020	872	857	1910	0.739399	HEK293T
Experiment.ID2	Plate3	N06	DS43	2190	997	851	1962	0.714763	HEK293T
Experiment.ID2	Plate3	N03	DS43	10000	1284	1008	1958	0.848358	HEK293T
Experiment.ID2	Plate3	N05	DS43	4680	1041	910	1906	0.786774	HEK293T
Experiment.ID2	Plate3	N19	DS43	22.9	896	1044	1925	0.893719	HEK293T
Experiment.ID2	Plate4	B23	DS44	5	739	1053	1977	NA	HEK293T
Experiment.ID2	Plate4	B08	DS44	1020	845	882	1903	NA	HEK293T
Experiment.ID2	Plate4	B20	DS44	10.7	875	1074	2067	NA	HEK293T
Experiment.ID2	Plate4	B02	DS44	10000	1005	899	1943	NA	HEK293T
Experiment.ID2	Plate4	B12	DS44	224	842	879	1867	NA	HEK293T
Experiment.ID2	Plate4	B18	DS44	22.9	746	1022	2012	NA	HEK293T
Experiment.ID2	Plate4	B11	DS44	478	801	956	1973	NA	HEK293T
Experiment.ID2	Plate4	B10	DS44	478	751	908	1867	NA	HEK293T
Experiment.ID2	Plate4	B15	DS44	105	736	966	1888	NA	HEK293T
Experiment.ID2	Plate4	B05	DS44	4680	938	842	1796	NA	HEK293T
Experiment.ID2	Plate4	B09	DS44	1020	931	897	1870	NA	HEK293T
Experiment.ID2	Plate4	B16	DS44	48.9	739	978	1955	NA	HEK293T
Experiment.ID2	Plate4	B06	DS44	2190	778	882	1831	NA	HEK293T
Experiment.ID2	Plate4	B19	DS44	22.9	802	1028	1881	NA	HEK293T
Experiment.ID2	Plate4	B13	DS44	224	739	914	1885	NA	HEK293T
Experiment.ID2	Plate4	B03	DS44	10000	1037	884	1936	NA	HEK293T
Experiment.ID2	Plate4	B22	DS44	5	671	1067	1977	NA	HEK293T
Experiment.ID2	Plate4	B21	DS44	10.7	775	1040	1877	NA	HEK293T
Experiment.ID2	Plate4	B07	DS44	2190	906	862	1831	NA	HEK293T
Experiment.ID2	Plate4	B14	DS44	105	789	941	1852	NA	HEK293T
Experiment.ID2	Plate4	B04	DS44	4680	947	895	1895	NA	HEK293T
Experiment.ID2	Plate4	B17	DS44	48.9	789	1006	1955	NA	HEK293T
Experiment.ID2	Plate4	C03	DS45	10000	1079	873	1936	NA	HEK293T
Experiment.ID2	Plate4	C16	DS45	48.9	775	960	1932	NA	HEK293T
Experiment.ID2	Plate4	C15	DS45	105	737	929	1835	NA	HEK293T
Experiment.ID2	Plate4	C09	DS45	1020	862	868	1877	NA	HEK293T
Experiment.ID2	Plate4	C11	DS45	478	770	864	1867	NA	HEK293T
Experiment.ID2	Plate4	C08	DS45	1020	900	899	1921	NA	HEK293T
Experiment.ID2	Plate4	C21	DS45	10.7	728	1067	1899	NA	HEK293T
Experiment.ID2	Plate4	C12	DS45	224	823	916	1943	NA	HEK293T
Experiment.ID2	Plate4	C04	DS45	4680	969	858	1874	NA	HEK293T
Experiment.ID2	Plate4	C17	DS45	48.9	710	964	1863	NA	HEK293T
Experiment.ID2	Plate4	C22	DS45	5	799	1101	1981	NA	HEK293T
Experiment.ID2	Plate4	C18	DS45	22.9	789	1028	1996	NA	HEK293T
Experiment.ID2	Plate4	C07	DS45	2190	893	884	1962	NA	HEK293T
Experiment.ID2	Plate4	C14	DS45	105	773	946	1932	NA	HEK293T
Experiment.ID2	Plate4	C02	DS45	10000	1095	879	2016	NA	HEK293T
Experiment.ID2	Plate4	C19	DS45	22.9	813	1032	1970	NA	HEK293T
Experiment.ID2	Plate4	C20	DS45	10.7	822	1053	1776	NA	HEK293T
Experiment.ID2	Plate4	C13	DS45	224	767	853	1789	NA	HEK293T
Experiment.ID2	Plate4	C06	DS45	2190	852	857	1881	NA	HEK293T
Experiment.ID2	Plate4	C10	DS45	478	777	873	1831	NA	HEK293T
Experiment.ID2	Plate4	C23	DS45	5	727	1093	1903	NA	HEK293T
Experiment.ID2	Plate4	C05	DS45	4680	810	868	1867	NA	HEK293T
Experiment.ID2	Plate4	D06	DS46	2190	837	1117	1951	NA	HEK293T
Experiment.ID2	Plate4	D09	DS46	1020	875	1106	1914	NA	HEK293T
Experiment.ID2	Plate4	D19	DS46	22.9	881	1076	1921	NA	HEK293T
Experiment.ID2	Plate4	D03	DS46	10000	1156	1278	1903	NA	HEK293T
Experiment.ID2	Plate4	D05	DS46	4680	982	1220	1996	NA	HEK293T
Experiment.ID2	Plate4	D17	DS46	48.9	831	1049	1859	NA	HEK293T
Experiment.ID2	Plate4	D20	DS46	10.7	781	1063	1977	NA	HEK293T
Experiment.ID2	Plate4	D12	DS46	224	805	1059	1899	NA	HEK293T
Experiment.ID2	Plate4	D04	DS46	4680	846	1163	1874	NA	HEK293T
Experiment.ID2	Plate4	D23	DS46	5	732	1069	1899	NA	HEK293T
Experiment.ID2	Plate4	D07	DS46	2190	1009	1104	1925	NA	HEK293T
Experiment.ID2	Plate4	D11	DS46	478	851	1112	2008	NA	HEK293T
Experiment.ID2	Plate4	D08	DS46	1020	895	1097	1859	NA	HEK293T
Experiment.ID2	Plate4	D18	DS46	22.9	875	1086	2008	NA	HEK293T
Experiment.ID2	Plate4	D02	DS46	10000	1162	1270	1947	NA	HEK293T
Experiment.ID2	Plate4	D14	DS46	105	897	1067	2031	NA	HEK293T
Experiment.ID2	Plate4	D22	DS46	5	712	1067	2012	NA	HEK293T
Experiment.ID2	Plate4	D10	DS46	478	889	1080	1852	NA	HEK293T
Experiment.ID2	Plate4	D13	DS46	224	891	1106	1996	NA	HEK293T
Experiment.ID2	Plate4	D15	DS46	105	765	1110	1928	NA	HEK293T
Experiment.ID2	Plate4	D21	DS46	10.7	750	1097	1863	NA	HEK293T
Experiment.ID2	Plate4	D16	DS46	48.9	839	1086	1881	NA	HEK293T
Experiment.ID2	Plate4	E20	DS47 (=WX2)	10.7	878	1065	1928	NA	HEK293T
Experiment.ID2	Plate4	E11	DS47 (=WX2)	478	763	1076	1852	NA	HEK293T
Experiment.ID2	Plate4	E02	DS47 (=WX2)	10000	711	982	1906	NA	HEK293T
Experiment.ID2	Plate4	E04	DS47 (=WX2)	4680	790	1008	1903	NA	HEK293T
Experiment.ID2	Plate4	E17	DS47 (=WX2)	48.9	778	1059	1903	NA	HEK293T
Experiment.ID2	Plate4	E12	DS47 (=WX2)	224	817	1101	1936	NA	HEK293T
Experiment.ID2	Plate4	E08	DS47 (=WX2)	1020	840	1046	1895	NA	HEK293T
Experiment.ID2	Plate4	E14	DS47 (=WX2)	105	757	1082	1981	NA	HEK293T
Experiment.ID2	Plate4	E06	DS47 (=WX2)	2190	734	1078	1921	NA	HEK293T
Experiment.ID2	Plate4	E13	DS47 (=WX2)	224	826	1112	2087	NA	HEK293T
Experiment.ID2	Plate4	E19	DS47 (=WX2)	22.9	805	1059	1914	NA	HEK293T
Experiment.ID2	Plate4	E05	DS47 (=WX2)	4680	877	1004	1842	NA	HEK293T
Experiment.ID2	Plate4	E03	DS47 (=WX2)	10000	734	992	1870	NA	HEK293T
Experiment.ID2	Plate4	E21	DS47 (=WX2)	10.7	718	1063	1849	NA	HEK293T
Experiment.ID2	Plate4	E10	DS47 (=WX2)	478	778	1067	1874	NA	HEK293T
Experiment.ID2	Plate4	E15	DS47 (=WX2)	105	824	1065	1874	NA	HEK293T
Experiment.ID2	Plate4	E09	DS47 (=WX2)	1020	781	1026	1903	NA	HEK293T
Experiment.ID2	Plate4	E22	DS47 (=WX2)	5	721	1089	1973	NA	HEK293T
Experiment.ID2	Plate4	E16	DS47 (=WX2)	48.9	782	1069	1943	NA	HEK293T
Experiment.ID2	Plate4	E18	DS47 (=WX2)	22.9	696	1036	1813	NA	HEK293T
Experiment.ID2	Plate4	E23	DS47 (=WX2)	5	755	1104	1970	NA	HEK293T
Experiment.ID2	Plate4	E07	DS47 (=WX2)	2190	809	1059	1856	NA	HEK293T
Experiment.ID2	Plate4	F23	DS48	5	777	1108	1940	NA	HEK293T
Experiment.ID2	Plate4	F02	DS48	10000	973	862	1936	NA	HEK293T
Experiment.ID2	Plate4	F17	DS48	48.9	757	1067	1943	NA	HEK293T
Experiment.ID2	Plate4	F20	DS48	10.7	907	1074	1895	NA	HEK293T
Experiment.ID2	Plate4	F07	DS48	2190	1000	840	1970	NA	HEK293T
Experiment.ID2	Plate4	F04	DS48	4680	1094	826	1885	NA	HEK293T
Experiment.ID2	Plate4	F14	DS48	105	736	1044	2008	NA	HEK293T
Experiment.ID2	Plate4	F21	DS48	10.7	865	1097	1943	NA	HEK293T
Experiment.ID2	Plate4	F13	DS48	224	787	1020	1892	NA	HEK293T
Experiment.ID2	Plate4	F03	DS48	10000	1064	864	1885	NA	HEK293T
Experiment.ID2	Plate4	F19	DS48	22.9	753	1076	1899	NA	HEK293T
Experiment.ID2	Plate4	F09	DS48	1020	899	914	1977	NA	HEK293T
Experiment.ID2	Plate4	F22	DS48	5	802	1093	2000	NA	HEK293T
Experiment.ID2	Plate4	F06	DS48	2190	947	860	1958	NA	HEK293T
Experiment.ID2	Plate4	F16	DS48	48.9	809	1059	2016	NA	HEK293T
Experiment.ID2	Plate4	F05	DS48	4680	910	848	1910	NA	HEK293T
Experiment.ID2	Plate4	F15	DS48	105	721	1059	2035	NA	HEK293T
Experiment.ID2	Plate4	F10	DS48	478	965	941	1981	NA	HEK293T
Experiment.ID2	Plate4	F18	DS48	22.9	855	1044	1888	NA	HEK293T
Experiment.ID2	Plate4	F08	DS48	1020	886	893	1917	NA	HEK293T
Experiment.ID2	Plate4	F11	DS48	478	866	927	1910	NA	HEK293T
Experiment.ID2	Plate4	F12	DS48	224	904	996	1903	NA	HEK293T
Experiment.ID2	Plate4	G09	DS50	1020	838	1038	1885	NA	HEK293T
Experiment.ID2	Plate4	G06	DS50	2190	878	962	1859	NA	HEK293T
Experiment.ID2	Plate4	G13	DS50	224	838	1051	1977	NA	HEK293T
Experiment.ID2	Plate4	G10	DS50	478	935	1072	1881	NA	HEK293T
Experiment.ID2	Plate4	G05	DS50	4680	857	976	1895	NA	HEK293T
Experiment.ID2	Plate4	G14	DS50	105	729	1072	1932	NA	HEK293T
Experiment.ID2	Plate4	G17	DS50	48.9	761	1084	1885	NA	HEK293T
Experiment.ID2	Plate4	G02	DS50	10000	734	962	1827	NA	HEK293T
Experiment.ID2	Plate4	G23	DS50	5	863	1095	1856	NA	HEK293T
Experiment.ID2	Plate4	G08	DS50	1020	755	1053	1813	NA	HEK293T
Experiment.ID2	Plate4	G07	DS50	2190	880	1002	1867	NA	HEK293T
Experiment.ID2	Plate4	G11	DS50	478	987	1036	1955	NA	HEK293T
Experiment.ID2	Plate4	G04	DS50	4680	871	950	1824	NA	HEK293T
Experiment.ID2	Plate4	G20	DS50	10.7	890	1084	1917	NA	HEK293T
Experiment.ID2	Plate4	G12	DS50	224	847	1074	1874	NA	HEK293T
Experiment.ID2	Plate4	G18	DS50	22.9	893	1082	1981	NA	HEK293T
Experiment.ID2	Plate4	G16	DS50	48.9	871	1104	1914	NA	HEK293T
Experiment.ID2	Plate4	G21	DS50	10.7	844	1067	1928	NA	HEK293T
Experiment.ID2	Plate4	G19	DS50	22.9	850	1112	1973	NA	HEK293T
Experiment.ID2	Plate4	G15	DS50	105	773	1049	1885	NA	HEK293T
Experiment.ID2	Plate4	G22	DS50	5	795	1099	1981	NA	HEK293T
Experiment.ID2	Plate4	G03	DS50	10000	894	895	1881	NA	HEK293T
Experiment.ID2	Plate4	H20	DS51	10.7	956	1067	1906	NA	HEK293T
Experiment.ID2	Plate4	H18	DS51	22.9	932	1097	1973	NA	HEK293T
Experiment.ID2	Plate4	H03	DS51	10000	895	1049	2043	NA	HEK293T
Experiment.ID2	Plate4	H23	DS51	5	792	1123	1914	NA	HEK293T
Experiment.ID2	Plate4	H14	DS51	105	873	1097	1925	NA	HEK293T
Experiment.ID2	Plate4	H10	DS51	478	926	1080	1940	NA	HEK293T
Experiment.ID2	Plate4	H08	DS51	1020	865	1074	1989	NA	HEK293T
Experiment.ID2	Plate4	H13	DS51	224	753	1136	1885	NA	HEK293T
Experiment.ID2	Plate4	H09	DS51	1020	915	1119	1955	NA	HEK293T
Experiment.ID2	Plate4	H04	DS51	4680	813	1097	1951	NA	HEK293T
Experiment.ID2	Plate4	H19	DS51	22.9	805	1089	1921	NA	HEK293T
Experiment.ID2	Plate4	H16	DS51	48.9	848	1097	2012	NA	HEK293T
Experiment.ID2	Plate4	H21	DS51	10.7	907	1112	1936	NA	HEK293T
Experiment.ID2	Plate4	H07	DS51	2190	814	1086	2004	NA	HEK293T
Experiment.ID2	Plate4	H15	DS51	105	758	1093	1977	NA	HEK293T
Experiment.ID2	Plate4	H02	DS51	10000	870	1028	1877	NA	HEK293T
Experiment.ID2	Plate4	H22	DS51	5	774	1086	1914	NA	HEK293T
Experiment.ID2	Plate4	H06	DS51	2190	917	1108	1973	NA	HEK293T
Experiment.ID2	Plate4	H11	DS51	478	916	1067	1917	NA	HEK293T
Experiment.ID2	Plate4	H05	DS51	4680	792	1099	1993	NA	HEK293T
Experiment.ID2	Plate4	H17	DS51	48.9	875	1108	2059	NA	HEK293T
Experiment.ID2	Plate4	H12	DS51	224	924	1082	1955	NA	HEK293T
Experiment.ID2	Plate4	I16	DS52	48.9	722	990	1910	NA	HEK293T
Experiment.ID2	Plate4	I19	DS52	22.9	791	1044	2027	NA	HEK293T
Experiment.ID2	Plate4	I06	DS52	2190	992	846	1910	NA	HEK293T
Experiment.ID2	Plate4	I13	DS52	224	724	895	1970	NA	HEK293T
Experiment.ID2	Plate4	I15	DS52	105	930	927	1914	NA	HEK293T
Experiment.ID2	Plate4	I03	DS52	10000	1381	777	2127	NA	HEK293T
Experiment.ID2	Plate4	I05	DS52	4680	1145	819	1973	NA	HEK293T
Experiment.ID2	Plate4	I10	DS52	478	876	875	1973	NA	HEK293T
Experiment.ID2	Plate4	I14	DS52	105	717	986	1951	NA	HEK293T
Experiment.ID2	Plate4	I08	DS52	1020	1012	842	1970	NA	HEK293T
Experiment.ID2	Plate4	I04	DS52	4680	911	800	2016	NA	HEK293T
Experiment.ID2	Plate4	I23	DS52	5	691	1067	1951	NA	HEK293T
Experiment.ID2	Plate4	I17	DS52	48.9	794	1034	2031	NA	HEK293T
Experiment.ID2	Plate4	I20	DS52	10.7	817	1044	1958	NA	HEK293T
Experiment.ID2	Plate4	I18	DS52	22.9	836	1059	1993	NA	HEK293T
Experiment.ID2	Plate4	I11	DS52	478	797	880	1936	NA	HEK293T
Experiment.ID2	Plate4	I07	DS52	2190	905	816	1899	NA	HEK293T
Experiment.ID2	Plate4	I02	DS52	10000	1043	808	2051	NA	HEK293T
Experiment.ID2	Plate4	I12	DS52	224	807	905	1993	NA	HEK293T
Experiment.ID2	Plate4	I09	DS52	1020	958	846	1940	NA	HEK293T
Experiment.ID2	Plate4	I21	DS52	10.7	648	1046	1977	NA	HEK293T
Experiment.ID2	Plate4	I22	DS52	5	835	1112	1955	NA	HEK293T
Experiment.ID2	Plate4	J19	DS53	22.9	873	1093	1993	NA	HEK293T
Experiment.ID2	Plate4	J03	DS53	10000	1210	871	2059	NA	HEK293T
Experiment.ID2	Plate4	J09	DS53	1020	868	923	1970	NA	HEK293T
Experiment.ID2	Plate4	J10	DS53	478	880	941	1951	NA	HEK293T
Experiment.ID2	Plate4	J17	DS53	48.9	851	1065	2004	NA	HEK293T
Experiment.ID2	Plate4	J07	DS53	2190	1007	905	1914	NA	HEK293T
Experiment.ID2	Plate4	J04	DS53	4680	1010	895	1917	NA	HEK293T
Experiment.ID2	Plate4	J02	DS53	10000	1233	899	1989	NA	HEK293T
Experiment.ID2	Plate4	J20	DS53	10.7	764	1076	2016	NA	HEK293T
Experiment.ID2	Plate4	J12	DS53	224	937	992	1899	NA	HEK293T
Experiment.ID2	Plate4	J08	DS53	1020	775	939	1863	NA	HEK293T
Experiment.ID2	Plate4	J14	DS53	105	985	1018	1958	NA	HEK293T
Experiment.ID2	Plate4	J11	DS53	478	890	980	2031	NA	HEK293T
Experiment.ID2	Plate4	J23	DS53	5	712	1084	1906	NA	HEK293T
Experiment.ID2	Plate4	J18	DS53	22.9	812	1072	2000	NA	HEK293T
Experiment.ID2	Plate4	J22	DS53	5	806	1119	1932	NA	HEK293T
Experiment.ID2	Plate4	J05	DS53	4680	989	886	1985	NA	HEK293T
Experiment.ID2	Plate4	J16	DS53	48.9	969	1032	1917	NA	HEK293T
Experiment.ID2	Plate4	J21	DS53	10.7	849	1046	1870	NA	HEK293T
Experiment.ID2	Plate4	J13	DS53	224	858	1004	1921	NA	HEK293T
Experiment.ID2	Plate4	J15	DS53	105	849	1010	2000	NA	HEK293T
Experiment.ID2	Plate4	J06	DS53	2190	788	943	1842	NA	HEK293T
Experiment.ID2	Plate4	K12	DS54	224	702	1117	1940	NA	HEK293T
Experiment.ID2	Plate4	K08	DS54	1020	880	1106	1881	NA	HEK293T
Experiment.ID2	Plate4	K20	DS54	10.7	679	1051	1874	NA	HEK293T
Experiment.ID2	Plate4	K17	DS54	48.9	805	1051	1838	NA	HEK293T
Experiment.ID2	Plate4	K14	DS54	105	826	1097	2016	NA	HEK293T
Experiment.ID2	Plate4	K11	DS54	478	818	1106	1906	NA	HEK293T
Experiment.ID2	Plate4	K02	DS54	10000	1029	1165	1917	NA	HEK293T
Experiment.ID2	Plate4	K22	DS54	5	766	1067	1881	NA	HEK293T
Experiment.ID2	Plate4	K06	DS54	2190	982	1080	1881	NA	HEK293T
Experiment.ID2	Plate4	K10	DS54	478	894	1101	1914	NA	HEK293T
Experiment.ID2	Plate4	K21	DS54	10.7	689	1117	1877	NA	HEK293T
Experiment.ID2	Plate4	K05	DS54	4680	987	1097	1817	NA	HEK293T
Experiment.ID2	Plate4	K13	DS54	224	807	1059	1895	NA	HEK293T
Experiment.ID2	Plate4	K19	DS54	22.9	763	1097	1885	NA	HEK293T
Experiment.ID2	Plate4	K15	DS54	105	752	1095	1940	NA	HEK293T
Experiment.ID2	Plate4	K03	DS54	10000	891	1172	1906	NA	HEK293T
Experiment.ID2	Plate4	K09	DS54	1020	854	1127	2023	NA	HEK293T
Experiment.ID2	Plate4	K16	DS54	48.9	638	1114	1966	NA	HEK293T
Experiment.ID2	Plate4	K18	DS54	22.9	777	1069	1867	NA	HEK293T
Experiment.ID2	Plate4	K07	DS54	2190	944	1074	1845	NA	HEK293T
Experiment.ID2	Plate4	K04	DS54	4680	1051	1123	1981	NA	HEK293T
Experiment.ID2	Plate4	K23	DS54	5	664	1097	1903	NA	HEK293T
Experiment.ID2	Plate4	L19	DS55	22.9	778	1057	1958	NA	HEK293T
Experiment.ID2	Plate4	L16	DS55	48.9	798	1008	1962	NA	HEK293T
Experiment.ID2	Plate4	L03	DS55	10000	1126	1337	1874	NA	HEK293T
Experiment.ID2	Plate4	L15	DS55	105	791	982	1936	NA	HEK293T
Experiment.ID2	Plate4	L10	DS55	478	823	952	2031	NA	HEK293T
Experiment.ID2	Plate4	L04	DS55	4680	1057	1106	1958	NA	HEK293T
Experiment.ID2	Plate4	L11	DS55	478	1013	929	1977	NA	HEK293T
Experiment.ID2	Plate4	L07	DS55	2190	960	978	1928	NA	HEK293T
Experiment.ID2	Plate4	L21	DS55	10.7	759	1063	1943	NA	HEK293T
Experiment.ID2	Plate4	L18	DS55	22.9	831	1055	1906	NA	HEK293T
Experiment.ID2	Plate4	L12	DS55	224	790	950	1867	NA	HEK293T
Experiment.ID2	Plate4	L20	DS55	10.7	790	1080	2067	NA	HEK293T
Experiment.ID2	Plate4	L22	DS55	5	735	1069	1928	NA	HEK293T
Experiment.ID2	Plate4	L17	DS55	48.9	779	1028	1958	NA	HEK293T
Experiment.ID2	Plate4	L14	DS55	105	816	1006	1842	NA	HEK293T
Experiment.ID2	Plate4	L02	DS55	10000	1204	1254	1977	NA	HEK293T
Experiment.ID2	Plate4	L08	DS55	1020	959	990	2075	NA	HEK293T
Experiment.ID2	Plate4	L06	DS55	2190	924	1038	1910	NA	HEK293T
Experiment.ID2	Plate4	L09	DS55	1020	964	962	1989	NA	HEK293T
Experiment.ID2	Plate4	L23	DS55	5	727	1106	1989	NA	HEK293T
Experiment.ID2	Plate4	L05	DS55	4680	1049	1101	1943	NA	HEK293T
Experiment.ID2	Plate4	L13	DS55	224	816	929	1947	NA	HEK293T
Experiment.ID2	Plate4	M22	DS56	5	800	1114	1947	NA	HEK293T
Experiment.ID2	Plate4	M09	DS56	1020	1139	1744	2351	NA	HEK293T
Experiment.ID2	Plate4	M21	DS56	10.7	850	1101	1863	NA	HEK293T
Experiment.ID2	Plate4	M13	DS56	224	985	1251	1966	NA	HEK293T
Experiment.ID2	Plate4	M10	DS56	478	1012	1340	1928	NA	HEK293T
Experiment.ID2	Plate4	M03	DS56	10000	1316	7064	8938	NA	HEK293T
Experiment.ID2	Plate4	M14	DS56	105	854	1143	1932	NA	HEK293T
Experiment.ID2	Plate4	M04	DS56	4680	1449	5544	6240	NA	HEK293T
Experiment.ID2	Plate4	M08	DS56	1020	1360	1683	2215	NA	HEK293T
Experiment.ID2	Plate4	M18	DS56	22.9	854	1082	1932	NA	HEK293T
Experiment.ID2	Plate4	M07	DS56	2190	1463	2609	3354	NA	HEK293T
Experiment.ID2	Plate4	M12	DS56	224	822	1177	1903	NA	HEK293T
Experiment.ID2	Plate4	M02	DS56	10000	1532	7904	9094	NA	HEK293T
Experiment.ID2	Plate4	M17	DS56	48.9	880	1106	2008	NA	HEK293T
Experiment.ID2	Plate4	M23	DS56	5	684	1095	1958	NA	HEK293T
Experiment.ID2	Plate4	M11	DS56	478	977	1310	1958	NA	HEK293T
Experiment.ID2	Plate4	M20	DS56	10.7	714	1114	1881	NA	HEK293T
Experiment.ID2	Plate4	M19	DS56	22.9	842	1141	1966	NA	HEK293T
Experiment.ID2	Plate4	M05	DS56	4680	1256	4272	5340	NA	HEK293T
Experiment.ID2	Plate4	M15	DS56	105	883	1186	1973	NA	HEK293T
Experiment.ID2	Plate4	M06	DS56	2190	1506	2624	3367	NA	HEK293T
Experiment.ID2	Plate4	M16	DS56	48.9	920	1112	2035	NA	HEK293T
Experiment.ID2	Plate4	N22	DS57	5	786	1074	1928	NA	HEK293T
Experiment.ID2	Plate4	N13	DS57	224	845	1069	1958	NA	HEK293T
Experiment.ID2	Plate4	N15	DS57	105	844	1117	2087	NA	HEK293T
Experiment.ID2	Plate4	N10	DS57	478	730	998	2016	NA	HEK293T
Experiment.ID2	Plate4	N21	DS57	10.7	880	1104	1955	NA	HEK293T
Experiment.ID2	Plate4	N16	DS57	48.9	852	1057	1993	NA	HEK293T
Experiment.ID2	Plate4	N08	DS57	1020	859	941	1921	NA	HEK293T
Experiment.ID2	Plate4	N14	DS57	105	858	1108	2004	NA	HEK293T
Experiment.ID2	Plate4	N18	DS57	22.9	803	1072	1842	NA	HEK293T
Experiment.ID2	Plate4	N02	DS57	10000	769	853	1838	NA	HEK293T
Experiment.ID2	Plate4	N17	DS57	48.9	849	1057	1932	NA	HEK293T
Experiment.ID2	Plate4	N20	DS57	10.7	813	1091	1928	NA	HEK293T
Experiment.ID2	Plate4	N04	DS57	4680	795	948	1921	NA	HEK293T
Experiment.ID2	Plate4	N23	DS57	5	774	1097	1928	NA	HEK293T
Experiment.ID2	Plate4	N12	DS57	224	873	1067	2055	NA	HEK293T
Experiment.ID2	Plate4	N11	DS57	478	902	988	1921	NA	HEK293T
Experiment.ID2	Plate4	N07	DS57	2190	884	923	1917	NA	HEK293T
Experiment.ID2	Plate4	N09	DS57	1020	848	962	1917	NA	HEK293T
Experiment.ID2	Plate4	N06	DS57	2190	792	903	1899	NA	HEK293T
Experiment.ID2	Plate4	N03	DS57	10000	868	879	1870	NA	HEK293T
Experiment.ID2	Plate4	N05	DS57	4680	796	905	1962	NA	HEK293T
Experiment.ID2	Plate4	N19	DS57	22.9	772	1067	1917	NA	HEK293T
Experiment.ID2	Plate5	C03	DS59	10000	1145	884	1958	NA	HEK293T
Experiment.ID2	Plate5	C16	DS59	48.9	966	1051	1955	NA	HEK293T
Experiment.ID2	Plate5	C15	DS59	105	1036	1018	1940	NA	HEK293T
Experiment.ID2	Plate5	C09	DS59	1020	979	910	1885	NA	HEK293T
Experiment.ID2	Plate5	C11	DS59	478	984	1012	1881	NA	HEK293T
Experiment.ID2	Plate5	C08	DS59	1020	971	899	1914	NA	HEK293T
Experiment.ID2	Plate5	C21	DS59	10.7	919	1040	1966	NA	HEK293T
Experiment.ID2	Plate5	C12	DS59	224	825	1055	1892	NA	HEK293T
Experiment.ID2	Plate5	C04	DS59	4680	1011	864	1903	NA	HEK293T
Experiment.ID2	Plate5	C17	DS59	48.9	916	1046	1885	NA	HEK293T
Experiment.ID2	Plate5	C22	DS59	5	985	1049	1910	NA	HEK293T
Experiment.ID2	Plate5	C18	DS59	22.9	795	1053	1928	NA	HEK293T
Experiment.ID2	Plate5	C07	DS59	2190	1161	869	1885	NA	HEK293T
Experiment.ID2	Plate5	C14	DS59	105	864	1006	1852	NA	HEK293T
Experiment.ID2	Plate5	C02	DS59	10000	1228	880	1899	NA	HEK293T
Experiment.ID2	Plate5	C19	DS59	22.9	1086	1104	1932	NA	HEK293T
Experiment.ID2	Plate5	C20	DS59	10.7	975	1008	1936	NA	HEK293T
Experiment.ID2	Plate5	C13	DS59	224	982	972	1810	NA	HEK293T
Experiment.ID2	Plate5	C06	DS59	2190	1058	866	1899	NA	HEK293T
Experiment.ID2	Plate5	C10	DS59	478	949	964	1789	NA	HEK293T
Experiment.ID2	Plate5	C23	DS59	5	798	1059	1881	NA	HEK293T
Experiment.ID2	Plate5	C05	DS59	4680	1105	897	1881	NA	HEK293T
Experiment.ID2	Plate5	D06	DS61	2190	1140	986	1921	NA	HEK293T
Experiment.ID2	Plate5	D09	DS61	1020	1030	958	1881	NA	HEK293T
Experiment.ID2	Plate5	D19	DS61	22.9	983	1097	1895	NA	HEK293T
Experiment.ID2	Plate5	D03	DS61	10000	1181	914	1932	NA	HEK293T
Experiment.ID2	Plate5	D05	DS61	4680	993	952	1899	NA	HEK293T
Experiment.ID2	Plate5	D17	DS61	48.9	869	1072	1845	NA	HEK293T
Experiment.ID2	Plate5	D20	DS61	10.7	950	1038	1867	NA	HEK293T
Experiment.ID2	Plate5	D12	DS61	224	956	1036	1859	NA	HEK293T
Experiment.ID2	Plate5	D04	DS61	4680	980	916	1888	NA	HEK293T
Experiment.ID2	Plate5	D23	DS61	5	849	1051	1932	NA	HEK293T
Experiment.ID2	Plate5	D07	DS61	2190	983	970	1962	NA	HEK293T
Experiment.ID2	Plate5	D11	DS61	478	973	978	1936	NA	HEK293T
Experiment.ID2	Plate5	D08	DS61	1020	976	982	2000	NA	HEK293T
Experiment.ID2	Plate5	D18	DS61	22.9	999	1051	1906	NA	HEK293T
Experiment.ID2	Plate5	D02	DS61	10000	1216	914	1966	NA	HEK293T
Experiment.ID2	Plate5	D14	DS61	105	919	1026	1914	NA	HEK293T
Experiment.ID2	Plate5	D22	DS61	5	1022	1127	1936	NA	HEK293T
Experiment.ID2	Plate5	D10	DS61	478	1019	1014	1888	NA	HEK293T
Experiment.ID2	Plate5	D13	DS61	224	962	1078	1989	NA	HEK293T
Experiment.ID2	Plate5	D15	DS61	105	1037	1117	1877	NA	HEK293T
Experiment.ID2	Plate5	D21	DS61	10.7	956	1074	1852	NA	HEK293T
Experiment.ID2	Plate5	D16	DS61	48.9	846	1026	1903	NA	HEK293T
Experiment.ID2	Plate5	E20	DS62	10.7	891	1074	1906	NA	HEK293T
Experiment.ID2	Plate5	E11	DS62	478	891	1072	1877	NA	HEK293T
Experiment.ID2	Plate5	E02	DS62	10000	1309	1353	1947	NA	HEK293T
Experiment.ID2	Plate5	E04	DS62	4680	1035	1177	1951	NA	HEK293T
Experiment.ID2	Plate5	E17	DS62	48.9	909	1042	1863	NA	HEK293T
Experiment.ID2	Plate5	E12	DS62	224	932	1067	1877	NA	HEK293T
Experiment.ID2	Plate5	E08	DS62	1020	998	1110	1877	NA	HEK293T
Experiment.ID2	Plate5	E14	DS62	105	1038	1074	1910	NA	HEK293T
Experiment.ID2	Plate5	E06	DS62	2190	937	1127	1888	NA	HEK293T
Experiment.ID2	Plate5	E13	DS62	224	959	1040	1895	NA	HEK293T
Experiment.ID2	Plate5	E19	DS62	22.9	900	1091	1970	NA	HEK293T
Experiment.ID2	Plate5	E05	DS62	4680	1090	1213	2047	NA	HEK293T
Experiment.ID2	Plate5	E03	DS62	10000	1350	1312	2012	NA	HEK293T
Experiment.ID2	Plate5	E21	DS62	10.7	835	1059	1910	NA	HEK293T
Experiment.ID2	Plate5	E10	DS62	478	973	1076	1906	NA	HEK293T
Experiment.ID2	Plate5	E15	DS62	105	920	1069	1881	NA	HEK293T
Experiment.ID2	Plate5	E09	DS62	1020	1070	1106	1906	NA	HEK293T
Experiment.ID2	Plate5	E16	DS62	48.9	887	1084	1881	NA	HEK293T
Experiment.ID2	Plate5	E18	DS62	22.9	869	1069	1943	NA	HEK293T
Experiment.ID2	Plate5	E23	DS62	5	756	1053	1842	NA	HEK293T
Experiment.ID2	Plate5	E07	DS62	2190	936	1112	1921	NA	HEK293T
Experiment.ID2	Plate5	G09	DS65	1020	987	833	1921	NA	HEK293T
Experiment.ID2	Plate5	G06	DS65	2190	1013	823	2000	NA	HEK293T
Experiment.ID2	Plate5	G13	DS65	224	808	935	1906	NA	HEK293T
Experiment.ID2	Plate5	G10	DS65	478	924	877	1943	NA	HEK293T
Experiment.ID2	Plate5	G05	DS65	4680	878	875	1895	NA	HEK293T
Experiment.ID2	Plate5	G14	DS65	105	729	962	1885	NA	HEK293T
Experiment.ID2	Plate5	G17	DS65	48.9	862	1016	1849	NA	HEK293T
Experiment.ID2	Plate5	G02	DS65	10000	928	986	1943	NA	HEK293T
Experiment.ID2	Plate5	G23	DS65	5	657	1078	1831	NA	HEK293T
Experiment.ID2	Plate5	G08	DS65	1020	970	851	1917	NA	HEK293T
Experiment.ID2	Plate5	G07	DS65	2190	923	830	1859	NA	HEK293T
Experiment.ID2	Plate5	G11	DS65	478	1084	880	1925	NA	HEK293T
Experiment.ID2	Plate5	G04	DS65	4680	922	848	1786	NA	HEK293T
Experiment.ID2	Plate5	G20	DS65	10.7	842	1051	1867	NA	HEK293T
Experiment.ID2	Plate5	G12	DS65	224	925	927	1906	NA	HEK293T
Experiment.ID2	Plate5	G18	DS65	22.9	880	1018	1859	NA	HEK293T
Experiment.ID2	Plate5	G16	DS65	48.9	825	1046	1928	NA	HEK293T
Experiment.ID2	Plate5	G21	DS65	10.7	813	1067	1874	NA	HEK293T
Experiment.ID2	Plate5	G19	DS65	22.9	827	1044	1936	NA	HEK293T
Experiment.ID2	Plate5	G15	DS65	105	880	941	1762	NA	HEK293T
Experiment.ID2	Plate5	G22	DS65	5	653	1044	1881	NA	HEK293T
Experiment.ID2	Plate5	G03	DS65	10000	997	945	1888	NA	HEK293T
Experiment.ID2	Plate5	H20	DS66	10.7	936	1057	1970	NA	HEK293T
Experiment.ID2	Plate5	H18	DS66	22.9	918	1010	1925	NA	HEK293T
Experiment.ID2	Plate5	H03	DS66	10000	1083	905	1906	NA	HEK293T
Experiment.ID2	Plate5	H23	DS66	5	888	1057	1899	NA	HEK293T
Experiment.ID2	Plate5	H14	DS66	105	841	935	1962	NA	HEK293T
Experiment.ID2	Plate5	H10	DS66	478	1006	810	1970	NA	HEK293T
Experiment.ID2	Plate5	H08	DS66	1020	872	796	1925	NA	HEK293T
Experiment.ID2	Plate5	H13	DS66	224	760	906	1962	NA	HEK293T
Experiment.ID2	Plate5	H09	DS66	1020	901	793	1870	NA	HEK293T
Experiment.ID2	Plate5	H04	DS66	4680	909	793	1849	NA	HEK293T
Experiment.ID2	Plate5	H19	DS66	22.9	953	1032	1914	NA	HEK293T
Experiment.ID2	Plate5	H16	DS66	48.9	983	1002	1910	NA	HEK293T
Experiment.ID2	Plate5	H21	DS66	10.7	844	1059	1951	NA	HEK293T
Experiment.ID2	Plate5	H07	DS66	2190	1055	824	1885	NA	HEK293T
Experiment.ID2	Plate5	H15	DS66	105	844	910	1877	NA	HEK293T
Experiment.ID2	Plate5	H02	DS66	10000	1024	905	1888	NA	HEK293T
Experiment.ID2	Plate5	H22	DS66	5	883	1046	1856	NA	HEK293T
Experiment.ID2	Plate5	H06	DS66	2190	930	851	1989	NA	HEK293T
Experiment.ID2	Plate5	H11	DS66	478	1010	837	1925	NA	HEK293T
Experiment.ID2	Plate5	H05	DS66	4680	1020	849	1932	NA	HEK293T
Experiment.ID2	Plate5	H17	DS66	48.9	887	998	1899	NA	HEK293T
Experiment.ID2	Plate5	H12	DS66	224	791	886	1936	NA	HEK293T
Experiment.ID2	Plate5	I16	DS67	48.9	729	1036	1852	NA	HEK293T
Experiment.ID2	Plate5	I19	DS67	22.9	824	1057	1910	NA	HEK293T
Experiment.ID2	Plate5	I06	DS67	2190	1003	849	1955	NA	HEK293T
Experiment.ID2	Plate5	I13	DS67	224	981	945	1925	NA	HEK293T
Experiment.ID2	Plate5	I15	DS67	105	817	1063	1903	NA	HEK293T
Experiment.ID2	Plate5	I03	DS67	10000	964	968	1917	NA	HEK293T
Experiment.ID2	Plate5	I05	DS67	4680	939	862	1877	NA	HEK293T
Experiment.ID2	Plate5	I10	DS67	478	748	877	1863	NA	HEK293T
Experiment.ID2	Plate5	I14	DS67	105	809	1020	1973	NA	HEK293T
Experiment.ID2	Plate5	I08	DS67	1020	868	884	1824	NA	HEK293T
Experiment.ID2	Plate5	I04	DS67	4680	909	962	1852	NA	HEK293T
Experiment.ID2	Plate5	I23	DS67	5	736	1055	1895	NA	HEK293T
Experiment.ID2	Plate5	I17	DS67	48.9	881	1004	1970	NA	HEK293T
Experiment.ID2	Plate5	I20	DS67	10.7	659	1069	1936	NA	HEK293T
Experiment.ID2	Plate5	I18	DS67	22.9	730	1051	1885	NA	HEK293T
Experiment.ID2	Plate5	I11	DS67	478	918	914	1892	NA	HEK293T
Experiment.ID2	Plate5	I07	DS67	2190	1005	860	1928	NA	HEK293T
Experiment.ID2	Plate5	I02	DS67	10000	1020	956	1955	NA	HEK293T
Experiment.ID2	Plate5	I12	DS67	224	926	994	1867	NA	HEK293T
Experiment.ID2	Plate5	I09	DS67	1020	1036	858	1842	NA	HEK293T
Experiment.ID2	Plate5	I21	DS67	10.7	839	1072	1951	NA	HEK293T
Experiment.ID2	Plate5	I22	DS67	5	699	1034	1838	NA	HEK293T
Experiment.ID2	Plate5	J19	DS68	22.9	921	1086	1970	NA	HEK293T
Experiment.ID2	Plate5	J03	DS68	10000	1259	986	1981	NA	HEK293T
Experiment.ID2	Plate5	J09	DS68	1020	1051	1004	1838	NA	HEK293T
Experiment.ID2	Plate5	J10	DS68	478	886	1002	1813	NA	HEK293T
Experiment.ID2	Plate5	J17	DS68	48.9	930	1036	1867	NA	HEK293T
Experiment.ID2	Plate5	J07	DS68	2190	946	941	1845	NA	HEK293T
Experiment.ID2	Plate5	J04	DS68	4680	943	960	1925	NA	HEK293T
Experiment.ID2	Plate5	J02	DS68	10000	1021	948	1881	NA	HEK293T
Experiment.ID2	Plate5	J20	DS68	10.7	930	1093	1888	NA	HEK293T
Experiment.ID2	Plate5	J12	DS68	224	837	1049	1914	NA	HEK293T
Experiment.ID2	Plate5	J08	DS68	1020	815	1004	1895	NA	HEK293T
Experiment.ID2	Plate5	J14	DS68	105	947	1067	1936	NA	HEK293T
Experiment.ID2	Plate5	J11	DS68	478	875	1051	1962	NA	HEK293T
Experiment.ID2	Plate5	J23	DS68	5	838	1086	1903	NA	HEK293T
Experiment.ID2	Plate5	J18	DS68	22.9	979	1059	1906	NA	HEK293T
Experiment.ID2	Plate5	J22	DS68	5	936	1076	1817	NA	HEK293T
Experiment.ID2	Plate5	J05	DS68	4680	879	966	1951	NA	HEK293T
Experiment.ID2	Plate5	J16	DS68	48.9	990	1057	1970	NA	HEK293T
Experiment.ID2	Plate5	J21	DS68	10.7	1083	1089	1842	NA	HEK293T
Experiment.ID2	Plate5	J13	DS68	224	944	1040	1885	NA	HEK293T
Experiment.ID2	Plate5	J15	DS68	105	1056	1072	1943	NA	HEK293T
Experiment.ID2	Plate5	J06	DS68	2190	912	984	1849	NA	HEK293T
Experiment.ID2	Plate5	K12	DS69	224	919	943	1867	NA	HEK293T
Experiment.ID2	Plate5	K08	DS69	1020	896	875	1877	NA	HEK293T
Experiment.ID2	Plate5	K20	DS69	10.7	784	1053	1803	NA	HEK293T
Experiment.ID2	Plate5	K17	DS69	48.9	833	1049	1943	NA	HEK293T
Experiment.ID2	Plate5	K14	DS69	105	898	980	1928	NA	HEK293T
Experiment.ID2	Plate5	K11	DS69	478	989	893	1955	NA	HEK293T
Experiment.ID2	Plate5	K02	DS69	10000	918	848	1817	NA	HEK293T
Experiment.ID2	Plate5	K22	DS69	5	798	1067	1877	NA	HEK293T
Experiment.ID2	Plate5	K06	DS69	2190	978	855	1932	NA	HEK293T
Experiment.ID2	Plate5	K10	DS69	478	869	937	1845	NA	HEK293T
Experiment.ID2	Plate5	K21	DS69	10.7	726	1057	1856	NA	HEK293T
Experiment.ID2	Plate5	K05	DS69	4680	1057	839	1947	NA	HEK293T
Experiment.ID2	Plate5	K13	DS69	224	893	946	1970	NA	HEK293T
Experiment.ID2	Plate5	K19	DS69	22.9	774	1034	1881	NA	HEK293T
Experiment.ID2	Plate5	K15	DS69	105	810	976	1863	NA	HEK293T
Experiment.ID2	Plate5	K03	DS69	10000	1048	824	1881	NA	HEK293T
Experiment.ID2	Plate5	K09	DS69	1020	896	879	1895	NA	HEK293T
Experiment.ID2	Plate5	K16	DS69	48.9	778	1014	1863	NA	HEK293T
Experiment.ID2	Plate5	K18	DS69	22.9	859	1076	1973	NA	HEK293T
Experiment.ID2	Plate5	K07	DS69	2190	1045	835	1906	NA	HEK293T
Experiment.ID2	Plate5	K04	DS69	4680	1038	828	1895	NA	HEK293T
Experiment.ID2	Plate5	K23	DS69	5	660	1065	1852	NA	HEK293T
Experiment.ID2	Plate5	L19	DS70	22.9	656	1042	1962	NA	HEK293T
Experiment.ID2	Plate5	L16	DS70	48.9	778	943	1807	NA	HEK293T
Experiment.ID2	Plate5	L03	DS70	10000	1399	1065	2123	NA	HEK293T
Experiment.ID2	Plate5	L15	DS70	105	806	962	1892	NA	HEK293T
Experiment.ID2	Plate5	L10	DS70	478	879	807	1921	NA	HEK293T
Experiment.ID2	Plate5	L04	DS70	4680	1009	950	2016	NA	HEK293T
Experiment.ID2	Plate5	L11	DS70	478	885	840	1859	NA	HEK293T
Experiment.ID2	Plate5	L07	DS70	2190	833	905	1936	NA	HEK293T
Experiment.ID2	Plate5	L21	DS70	10.7	851	1069	1947	NA	HEK293T
Experiment.ID2	Plate5	L18	DS70	22.9	871	1020	1917	NA	HEK293T
Experiment.ID2	Plate5	L12	DS70	224	836	935	1888	NA	HEK293T
Experiment.ID2	Plate5	L20	DS70	10.7	768	1010	1885	NA	HEK293T
Experiment.ID2	Plate5	L22	DS70	5	849	1061	1885	NA	HEK293T
Experiment.ID2	Plate5	L17	DS70	48.9	766	984	1870	NA	HEK293T
Experiment.ID2	Plate5	L14	DS70	105	882	925	1943	NA	HEK293T
Experiment.ID2	Plate5	L02	DS70	10000	1174	1053	2119	NA	HEK293T
Experiment.ID2	Plate5	L08	DS70	1020	1000	857	1906	NA	HEK293T
Experiment.ID2	Plate5	L06	DS70	2190	959	918	1852	NA	HEK293T
Experiment.ID2	Plate5	L09	DS70	1020	890	853	1906	NA	HEK293T
Experiment.ID2	Plate5	L23	DS70	5	684	1034	1831	NA	HEK293T
Experiment.ID2	Plate5	L05	DS70	4680	1016	964	1985	NA	HEK293T
Experiment.ID2	Plate5	L13	DS70	224	734	835	1803	NA	HEK293T
Experiment.ID2	Plate6	C03	DS74 (=WX6)	10000	783	842	1899	0.674314	HEK293T
Experiment.ID2	Plate6	C16	DS74 (=WX6)	48.9	871	925	1955	0.719565	HEK293T
Experiment.ID2	Plate6	C15	DS74 (=WX6)	105	846	844	1789	0.717476	HEK293T
Experiment.ID2	Plate6	C09	DS74 (=WX6)	1020	887	814	1859	0.665917	HEK293T
Experiment.ID2	Plate6	C11	DS74 (=WX6)	478	786	812	1782	0.692984	HEK293T
Experiment.ID2	Plate6	C08	DS74 (=WX6)	1020	906	812	1977	0.624632	HEK293T
Experiment.ID2	Plate6	C21	DS74 (=WX6)	10.7	787	992	1827	0.825749	HEK293T
Experiment.ID2	Plate6	C12	DS74 (=WX6)	224	822	849	1870	0.690464	HEK293T
Experiment.ID2	Plate6	C04	DS74 (=WX6)	4680	813	807	1885	0.651084	HEK293T
Experiment.ID2	Plate6	C17	DS74 (=WX6)	48.9	849	927	1874	0.75229	HEK293T
Experiment.ID2	Plate6	C22	DS74 (=WX6)	5	871	1008	1752	0.874987	HEK293T
Experiment.ID2	Plate6	C18	DS74 (=WX6)	22.9	913	984	1885	0.793887	HEK293T
Experiment.ID2	Plate6	C07	DS74 (=WX6)	2190	817	821	1914	0.652343	HEK293T
Experiment.ID2	Plate6	C14	DS74 (=WX6)	105	946	851	1772	0.730367	HEK293T
Experiment.ID2	Plate6	C02	DS74 (=WX6)	10000	915	796	1835	0.659709	HEK293T
Experiment.ID2	Plate6	C19	DS74 (=WX6)	22.9	878	988	1870	0.803508	HEK293T
Experiment.ID2	Plate6	C20	DS74 (=WX6)	10.7	912	1034	1928	0.815621	HEK293T
Experiment.ID2	Plate6	C13	DS74 (=WX6)	224	871	812	1885	0.655118	HEK293T
Experiment.ID2	Plate6	C06	DS74 (=WX6)	2190	731	796	1859	0.651192	HEK293T
Experiment.ID2	Plate6	C10	DS74 (=WX6)	478	843	857	1835	0.710264	HEK293T
Experiment.ID2	Plate6	C23	DS74 (=WX6)	5	924	1038	1928	0.818777	HEK293T
Experiment.ID2	Plate6	C05	DS74 (=WX6)	4680	790	762	1762	0.657694	HEK293T
Experiment.ID2	Plate6	J19	flavopiridol	22.9	857	1078	1903	0.8615	HEK293T
Experiment.ID2	Plate6	J03	flavopiridol	10000	940	1097	1917	0.870281	HEK293T
Experiment.ID2	Plate6	J09	flavopiridol	1020	873	1127	1917	0.894081	HEK293T
Experiment.ID2	Plate6	J10	flavopiridol	478	725	1104	1910	0.879044	HEK293T
Experiment.ID2	Plate6	J17	flavopiridol	48.9	833	1076	1835	0.891767	HEK293T
Experiment.ID2	Plate6	J07	flavopiridol	2190	891	1074	1845	0.885285	HEK293T
Experiment.ID2	Plate6	J04	flavopiridol	4680	878	1104	1877	0.894499	HEK293T
Experiment.ID2	Plate6	J02	flavopiridol	10000	968	1141	2000	0.867622	HEK293T
Experiment.ID2	Plate6	J20	flavopiridol	10.7	872	1138	1958	0.883903	HEK293T
Experiment.ID2	Plate6	J12	flavopiridol	224	752	1059	1885	0.854397	HEK293T
Experiment.ID2	Plate6	J08	flavopiridol	1020	927	1074	1852	0.881939	HEK293T
Experiment.ID2	Plate6	J14	flavopiridol	105	765	1074	1892	0.863293	HEK293T
Experiment.ID2	Plate6	J11	flavopiridol	478	907	1097	1863	0.895507	HEK293T
Experiment.ID2	Plate6	J23	flavopiridol	5	797	1095	1845	0.902595	HEK293T
Experiment.ID2	Plate6	J18	flavopiridol	22.9	771	1099	1917	0.871868	HEK293T
Experiment.ID2	Plate6	J22	flavopiridol	5	690	1072	1903	0.856705	HEK293T
Experiment.ID2	Plate6	J05	flavopiridol	4680	798	1161	1852	0.953381	HEK293T
Experiment.ID2	Plate6	J16	flavopiridol	48.9	845	1086	1870	0.883209	HEK293T
Experiment.ID2	Plate6	J21	flavopiridol	10.7	767	1159	1914	0.920909	HEK293T
Experiment.ID2	Plate6	J13	flavopiridol	224	810	1072	1870	0.871823	HEK293T
Experiment.ID2	Plate6	J15	flavopiridol	105	846	1119	1962	0.867374	HEK293T
Experiment.ID2	Plate6	J06	flavopiridol	2190	928	1172	1955	0.911708	HEK293T
Experiment.ID2	Plate6	N22	GSK2250665A	5	756	1067	1852	0.87619	HEK293T
Experiment.ID2	Plate6	N13	GSK2250665A	224	912	1024	1807	0.861821	HEK293T
Experiment.ID2	Plate6	N15	GSK2250665A	105	916	1106	1867	0.900919	HEK293T
Experiment.ID2	Plate6	N10	GSK2250665A	478	833	1036	1863	0.845711	HEK293T
Experiment.ID2	Plate6	N21	GSK2250665A	10.7	891	1106	1914	0.878796	HEK293T
Experiment.ID2	Plate6	N16	GSK2250665A	48.9	973	1091	1917	0.865521	HEK293T
Experiment.ID2	Plate6	N08	GSK2250665A	1020	829	1059	1877	0.858039	HEK293T
Experiment.ID2	Plate6	N14	GSK2250665A	105	904	1101	1943	0.861767	HEK293T
Experiment.ID2	Plate6	N18	GSK2250665A	22.9	917	1089	1951	0.848879	HEK293T
Experiment.ID2	Plate6	N02	GSK2250665A	10000	891	1082	1835	0.896739	HEK293T
Experiment.ID2	Plate6	N17	GSK2250665A	48.9	965	1065	1917	0.844895	HEK293T
Experiment.ID2	Plate6	N20	GSK2250665A	10.7	822	1057	1810	0.88812	HEK293T
Experiment.ID2	Plate6	N04	GSK2250665A	4680	892	1084	1940	0.849772	HEK293T
Experiment.ID2	Plate6	N23	GSK2250665A	5	827	1114	1877	0.902601	HEK293T
Experiment.ID2	Plate6	N12	GSK2250665A	224	958	1067	1877	0.86452	HEK293T
Experiment.ID2	Plate6	N11	GSK2250665A	478	932	1065	1849	0.875967	HEK293T
Experiment.ID2	Plate6	N07	GSK2250665A	2190	782	1067	1817	0.893068	HEK293T
Experiment.ID2	Plate6	N09	GSK2250665A	1020	785	1057	1786	0.900054	HEK293T
Experiment.ID2	Plate6	N06	GSK2250665A	2190	806	1082	1932	0.851717	HEK293T
Experiment.ID2	Plate6	N03	GSK2250665A	10000	973	1086	1914	0.862905	HEK293T
Experiment.ID2	Plate6	N05	GSK2250665A	4680	880	1065	1936	0.836603	HEK293T
Experiment.ID2	Plate6	N19	GSK2250665A	22.9	873	1028	1852	0.844165	HEK293T
Experiment.ID2	Plate8	C03	Han-01 (WX) HAN	10000	1101	743	2495	0.841669	HEK293T
Experiment.ID2	Plate8	C16	Han-01 (WX) HAN	48.9	1072	839	2563	0.925202	HEK293T
Experiment.ID2	Plate8	C15	Han-01 (WX) HAN	105	1134	868	2658	0.922971	HEK293T
Experiment.ID2	Plate8	C09	Han-01 (WX) HAN	1020	1103	750	2598	0.815916	HEK293T
Experiment.ID2	Plate8	C11	Han-01 (WX) HAN	478	1160	798	2648	0.851742	HEK293T
Experiment.ID2	Plate8	C08	Han-01 (WX) HAN	1020	1087	752	2583	0.822842	HEK293T
Experiment.ID2	Plate8	C21	Han-01 (WX) HAN	10.7	1045	857	2424	0.999244	HEK293T
Experiment.ID2	Plate8	C12	Han-01 (WX) HAN	224	1237	819	2638	0.87747	HEK293T
Experiment.ID2	Plate8	C04	Han-01 (WX) HAN	4680	1185	699	2538	0.778411	HEK293T
Experiment.ID2	Plate8	C17	Han-01 (WX) HAN	48.9	1040	862	2519	0.967169	HEK293T
Experiment.ID2	Plate8	C22	Han-01 (WX) HAN	5	1148	869	2583	0.950864	HEK293T
Experiment.ID2	Plate8	C18	Han-01 (WX) HAN	22.9	1140	868	2593	0.946107	HEK293T
Experiment.ID2	Plate8	C07	Han-01 (WX) HAN	2190	1179	742	2638	0.794973	HEK293T
Experiment.ID2	Plate8	C14	Han-01 (WX) HAN	105	1154	840	2613	0.90858	HEK293T
Experiment.ID2	Plate8	C02	Han-01 (WX) HAN	10000	1146	715	2553	0.79155	HEK293T
Experiment.ID2	Plate8	C19	Han-01 (WX) HAN	22.9	1076	895	2628	0.962545	HEK293T
Experiment.ID2	Plate8	C20	Han-01 (WX) HAN	10.7	1081	857	2505	0.966933	HEK293T
Experiment.ID2	Plate8	C13	Han-01 (WX) HAN	224	1073	833	2598	0.90621	HEK293T
Experiment.ID2	Plate8	C06	Han-01 (WX) HAN	2190	1218	748	2568	0.823246	HEK293T
Experiment.ID2	Plate8	C10	Han-01 (WX) HAN	478	1109	810	2558	0.894968	HEK293T
Experiment.ID2	Plate8	C23	Han-01 (WX) HAN	5	1052	884	2663	0.938219	HEK293T
Experiment.ID2	Plate8	C05	Han-01 (WX) HAN	4680	1085	725	2593	0.790239	HEK293T
Experiment.ID2	Plate7	F23	NVP-2	5	744	1084	1899	0.908464	HEK293T
Experiment.ID2	Plate7	F02	NVP-2	10000	802	1078	1917	0.894952	HEK293T
Experiment.ID2	Plate7	F17	NVP-2	48.9	988	1059	1932	0.872353	HEK293T
Experiment.ID2	Plate7	F20	NVP-2	10.7	960	1108	1906	0.925167	HEK293T
Experiment.ID2	Plate7	F07	NVP-2	2190	843	1141	1962	0.925529	HEK293T
Experiment.ID2	Plate7	F04	NVP-2	4680	814	1044	1849	0.898601	HEK293T
Experiment.ID2	Plate7	F14	NVP-2	105	924	1069	1917	0.887481	HEK293T
Experiment.ID2	Plate7	F21	NVP-2	10.7	894	1095	1910	0.912397	HEK293T
Experiment.ID2	Plate7	F13	NVP-2	224	896	1106	1906	0.923497	HEK293T
Experiment.ID2	Plate7	F03	NVP-2	10000	885	1036	1831	0.900481	HEK293T
Experiment.ID2	Plate7	F19	NVP-2	22.9	881	1089	1962	0.883349	HEK293T
Experiment.ID2	Plate7	F09	NVP-2	1020	913	1097	1824	0.957161	HEK293T
Experiment.ID2	Plate7	F22	NVP-2	5	820	1063	1813	0.933123	HEK293T
Experiment.ID2	Plate7	F06	NVP-2	2190	841	1074	1856	0.920936	HEK293T
Experiment.ID2	Plate7	F16	NVP-2	48.9	882	1101	1955	0.89628	HEK293T
Experiment.ID2	Plate7	F05	NVP-2	4680	871	1067	1881	0.902774	HEK293T
Experiment.ID2	Plate7	F15	NVP-2	105	864	1114	1925	0.920996	HEK293T
Experiment.ID2	Plate7	F10	NVP-2	478	974	1084	1881	0.917157	HEK293T
Experiment.ID2	Plate7	F18	NVP-2	22.9	886	1108	1962	0.898761	HEK293T
Experiment.ID2	Plate7	F08	NVP-2	1020	941	1086	1859	0.929723	HEK293T
Experiment.ID2	Plate7	F11	NVP-2	478	966	1097	1877	0.930134	HEK293T
Experiment.ID2	Plate7	F12	NVP-2	224	933	1125	1928	0.928643	HEK293T
Experiment.ID2	Plate6	H20	roscovitine	10.7	769	1055	1888	0.849817	HEK293T
Experiment.ID2	Plate6	H18	roscovitine	22.9	835	1101	1985	0.843533	HEK293T
Experiment.ID2	Plate6	H03	roscovitine	10000	990	1117	1932	0.879268	HEK293T
Experiment.ID2	Plate6	H23	roscovitine	5	902	1049	1789	0.891744	HEK293T
Experiment.ID2	Plate6	H14	roscovitine	105	846	1082	1925	0.854814	HEK293T
Experiment.ID2	Plate6	H10	roscovitine	478	895	1089	1885	0.878601	HEK293T
Experiment.ID2	Plate6	H08	roscovitine	1020	945	1061	1824	0.884638	HEK293T
Experiment.ID2	Plate6	H13	roscovitine	224	828	1086	1973	0.837101	HEK293T
Experiment.ID2	Plate6	H09	roscovitine	1020	947	1082	1895	0.868347	HEK293T
Experiment.ID2	Plate6	H04	roscovitine	4680	905	1067	1888	0.859483	HEK293T
Experiment.ID2	Plate6	H19	roscovitine	22.9	834	1076	1970	0.830656	HEK293T
Experiment.ID2	Plate6	H16	roscovitine	48.9	859	1061	1877	0.859659	HEK293T
Experiment.ID2	Plate6	H21	roscovitine	10.7	704	1065	1881	0.861065	HEK293T
Experiment.ID2	Plate6	H07	roscovitine	2190	952	1108	1856	0.907898	HEK293T
Experiment.ID2	Plate6	H15	roscovitine	105	775	1055	1856	0.864469	HEK293T
Experiment.ID2	Plate6	H02	roscovitine	10000	935	1091	1914	0.866878	HEK293T
Experiment.ID2	Plate6	H22	roscovitine	5	855	1059	1856	0.867747	HEK293T
Experiment.ID2	Plate6	H06	roscovitine	2190	918	1084	1888	0.873177	HEK293T
Experiment.ID2	Plate6	H11	roscovitine	478	838	1051	1917	0.833788	HEK293T
Experiment.ID2	Plate6	H05	roscovitine	4680	927	1104	1932	0.869035	HEK293T
Experiment.ID2	Plate6	H17	roscovitine	48.9	876	1076	1973	0.829393	HEK293T
Experiment.ID2	Plate6	H12	roscovitine	224	890	1078	1914	0.856548	HEK293T
Experiment.ID2	Plate7	E20	SNS032	10.7	952	1053	1845	0.908312	HEK293T
Experiment.ID2	Plate7	E11	SNS032	478	981	1078	1863	0.920893	HEK293T
Experiment.ID2	Plate7	E02	SNS032	10000	1120	1204	1966	0.974644	HEK293T
Experiment.ID2	Plate7	E04	SNS032	4680	1245	1132	1917	0.939783	HEK293T
Experiment.ID2	Plate7	E17	SNS032	48.9	1054	1099	1932	0.905303	HEK293T
Experiment.ID2	Plate7	E12	SNS032	224	938	1072	1881	0.907004	HEK293T
Experiment.ID2	Plate7	E08	SNS032	1020	1096	1097	1838	0.94987	HEK293T
Experiment.ID2	Plate7	E14	SNS032	105	893	1130	1903	0.945024	HEK293T
Experiment.ID2	Plate7	E06	SNS032	2190	1110	1099	1928	0.907181	HEK293T
Experiment.ID2	Plate7	E13	SNS032	224	816	1072	1895	0.900303	HEK293T
Experiment.ID2	Plate7	E19	SNS032	22.9	805	1061	1867	0.904429	HEK293T
Experiment.ID2	Plate7	E05	SNS032	4680	1122	1136	2012	0.898574	HEK293T
Experiment.ID2	Plate7	E03	SNS032	10000	1492	1177	1981	0.945573	HEK293T
Experiment.ID2	Plate7	E21	SNS032	10.7	990	1084	1993	0.865616	HEK293T
Experiment.ID2	Plate7	E10	SNS032	478	903	1072	1852	0.921207	HEK293T
Experiment.ID2	Plate7	E15	SNS032	105	1006	1117	1914	0.928784	HEK293T
Experiment.ID2	Plate7	E09	SNS032	1020	1214	1143	1885	0.965024	HEK293T
Experiment.ID2	Plate7	E22	SNS032	5	799	1053	1845	0.908312	HEK293T
Experiment.ID2	Plate7	E16	SNS032	48.9	798	1080	1863	0.922602	HEK293T
Experiment.ID2	Plate7	E18	SNS032	22.9	903	1074	1921	0.889775	HEK293T
Experiment.ID2	Plate7	E23	SNS032	5	766	1067	1827	0.929457	HEK293T
Experiment.ID2	Plate7	E07	SNS032	2190	1106	1136	1966	0.919598	HEK293T
Experiment.ID2	Plate6	M22	SR-4835	5	725	964	1793	0.817658	HEK293T
Experiment.ID2	Plate6	M09	SR-4835	1020	905	789	1910	0.62823	HEK293T
Experiment.ID2	Plate6	M21	SR-4835	10.7	811	1034	1895	0.829825	HEK293T
Experiment.ID2	Plate6	M13	SR-4835	224	875	905	1820	0.756227	HEK293T
Experiment.ID2	Plate6	M10	SR-4835	478	902	777	1870	0.631909	HEK293T
Experiment.ID2	Plate6	M03	SR-4835	10000	1008	755	1762	0.651653	HEK293T
Experiment.ID2	Plate6	M14	SR-4835	105	893	798	1842	0.658853	HEK293T
Experiment.ID2	Plate6	M04	SR-4835	4680	1015	789	1885	0.636562	HEK293T
Experiment.ID2	Plate6	M08	SR-4835	1020	791	807	1921	0.638883	HEK293T
Experiment.ID2	Plate6	M18	SR-4835	22.9	857	925	1936	0.726627	HEK293T
Experiment.ID2	Plate6	M07	SR-4835	2190	828	805	1914	0.63963	HEK293T
Experiment.ID2	Plate6	M12	SR-4835	224	867	837	1899	0.67031	HEK293T
Experiment.ID2	Plate6	M02	SR-4835	10000	880	816	1856	0.668632	HEK293T
Experiment.ID2	Plate6	M17	SR-4835	48.9	841	964	1885	0.777751	HEK293T
Experiment.ID2	Plate6	M23	SR-4835	5	851	1026	1859	0.83935	HEK293T
Experiment.ID2	Plate6	M11	SR-4835	478	801	801	1885	0.646244	HEK293T
Experiment.ID2	Plate6	M20	SR-4835	10.7	920	1069	1856	0.875941	HEK293T
Experiment.ID2	Plate6	M19	SR-4835	22.9	901	912	1943	0.713834	HEK293T
Experiment.ID2	Plate6	M05	SR-4835	4680	901	837	1888	0.674215	HEK293T
Experiment.ID2	Plate6	M15	SR-4835	105	918	826	1970	0.63766	HEK293T
Experiment.ID2	Plate6	M06	SR-4835	2190	846	767	1831	0.637063	HEK293T
Experiment.ID2	Plate6	M16	SR-4835	48.9	830	877	1820	0.73283	HEK293T
Experiment.ID2	Plate7	C03	THZ531	10000	1403	1125	1906	0.939362	HEK293T
Experiment.ID2	Plate7	C16	THZ531	48.9	847	1108	1940	0.908953	HEK293T
Experiment.ID2	Plate7	C15	THZ531	105	937	1053	1892	0.885749	HEK293T
Experiment.ID2	Plate7	C09	THZ531	1020	1114	1072	1925	0.886273	HEK293T
Experiment.ID2	Plate7	C11	THZ531	478	1041	1072	1885	0.905079	HEK293T
Experiment.ID2	Plate7	C08	THZ531	1020	914	1101	1895	0.924658	HEK293T
Experiment.ID2	Plate7	C21	THZ531	10.7	809	1053	1863	0.899536	HEK293T
Experiment.ID2	Plate7	C12	THZ531	224	1066	1065	1921	0.882319	HEK293T
Experiment.ID2	Plate7	C04	THZ531	4680	1104	1112	1877	0.942853	HEK293T
Experiment.ID2	Plate7	C17	THZ531	48.9	764	1078	1852	0.926363	HEK293T
Experiment.ID2	Plate7	C22	THZ531	5	801	1040	1863	0.888431	HEK293T
Experiment.ID2	Plate7	C18	THZ531	22.9	972	1051	1899	0.880808	HEK293T
Experiment.ID2	Plate7	C07	THZ531	2190	1268	1123	1936	0.923161	HEK293T
Experiment.ID2	Plate7	C14	THZ531	105	862	1053	1838	0.911772	HEK293T
Experiment.ID2	Plate7	C02	THZ531	10000	1410	1141	1928	0.94185	HEK293T
Experiment.ID2	Plate7	C19	THZ531	22.9	918	1065	1899	0.89254	HEK293T
Experiment.ID2	Plate7	C20	THZ531	10.7	801	1059	1867	0.902724	HEK293T
Experiment.ID2	Plate7	C13	THZ531	224	1051	1059	1899	0.887512	HEK293T
Experiment.ID2	Plate7	C06	THZ531	2190	1101	1057	1870	0.899573	HEK293T
Experiment.ID2	Plate7	C10	THZ531	478	1138	1091	1881	0.92308	HEK293T
Experiment.ID2	Plate7	C23	THZ531	5	822	1057	1849	0.90979	HEK293T
Experiment.ID2	Plate7	C05	THZ531	4680	1292	1130	1940	0.927001	HEK293T
Experiment.ID2	Plate6	E20	WX4-INT (free base)	10.7	781	1059	1838	0.876245	HEK293T
Experiment.ID2	Plate6	E11	WX4-INT (free base)	478	850	958	1958	0.744094	HEK293T
Experiment.ID2	Plate6	E02	WX4-INT (free base)	10000	1011	884	1943	0.691918	HEK293T
Experiment.ID2	Plate6	E04	WX4-INT (free base)	4680	976	914	1936	0.717986	HEK293T
Experiment.ID2	Plate6	E17	WX4-INT (free base)	48.9	841	1022	1877	0.82806	HEK293T
Experiment.ID2	Plate6	E12	WX4-INT (free base)	224	925	1016	1838	0.840666	HEK293T
Experiment.ID2	Plate6	E08	WX4-INT (free base)	1020	926	946	1958	0.734774	HEK293T
Experiment.ID2	Plate6	E14	WX4-INT (free base)	105	827	1004	1895	0.805749	HEK293T
Experiment.ID2	Plate6	E06	WX4-INT (free base)	2190	873	903	1921	0.714884	HEK293T
Experiment.ID2	Plate6	E13	WX4-INT (free base)	224	851	1010	1981	0.775375	HEK293T
Experiment.ID2	Plate6	E19	WX4-INT (free base)	22.9	786	1036	1838	0.857214	HEK293T
Experiment.ID2	Plate6	E05	WX4-INT (free base)	4680	1023	864	1892	0.694493	HEK293T
Experiment.ID2	Plate6	E03	WX4-INT (free base)	10000	1010	916	1852	0.752194	HEK293T
Experiment.ID2	Plate6	E21	WX4-INT (free base)	10.7	908	1042	1835	0.863588	HEK293T
Experiment.ID2	Plate6	E10	WX4-INT (free base)	478	994	950	1867	0.773846	HEK293T
Experiment.ID2	Plate6	E15	WX4-INT (free base)	105	823	1040	1973	0.801644	HEK293T
Experiment.ID2	Plate6	E09	WX4-INT (free base)	1020	894	895	1810	0.752003	HEK293T
Experiment.ID2	Plate6	E22	WX4-INT (free base)	5	814	1074	1835	0.890109	HEK293T
Experiment.ID2	Plate6	E16	WX4-INT (free base)	48.9	787	1053	1874	0.854543	HEK293T
Experiment.ID2	Plate6	E18	WX4-INT (free base)	22.9	915	1091	1852	0.895899	HEK293T
Experiment.ID2	Plate6	E23	WX4-INT (free base)	5	750	1044	1925	0.824793	HEK293T
Experiment.ID2	Plate6	E07	WX4-INT (free base)	2190	1006	901	1895	0.723087	HEK293T
Experiment.ID2	Plate7	N22	Z11 = Z27665843	5	857	1082	1856	0.927796	HEK293T
Experiment.ID2	Plate7	N13	Z11 = Z27665843	224	1044	1008	1910	0.839905	HEK293T
Experiment.ID2	Plate7	N15	Z11 = Z27665843	105	1006	1061	1947	0.867267	HEK293T
Experiment.ID2	Plate7	N10	Z11 = Z27665843	478	929	946	1881	0.800397	HEK293T
Experiment.ID2	Plate7	N21	Z11 = Z27665843	10.7	1072	1074	1925	0.887926	HEK293T
Experiment.ID2	Plate7	N16	Z11 = Z27665843	48.9	883	1042	1932	0.858349	HEK293T
Experiment.ID2	Plate7	N08	Z11 = Z27665843	1020	923	869	1881	0.735249	HEK293T
Experiment.ID2	Plate7	N14	Z11 = Z27665843	105	934	1034	1892	0.869766	HEK293T
Experiment.ID2	Plate7	N18	Z11 = Z27665843	22.9	1059	1046	1838	0.905711	HEK293T
Experiment.ID2	Plate7	N02	Z11 = Z27665843	10000	1137	868	1917	0.720611	HEK293T
Experiment.ID2	Plate7	N17	Z11 = Z27665843	48.9	1047	1059	1856	0.908074	HEK293T
Experiment.ID2	Plate7	N20	Z11 = Z27665843	10.7	1097	1055	1914	0.877231	HEK293T
Experiment.ID2	Plate7	N04	Z11 = Z27665843	4680	1087	823	1852	0.707232	HEK293T
Experiment.ID2	Plate7	N23	Z11 = Z27665843	5	1018	1086	1885	0.916899	HEK293T
Experiment.ID2	Plate7	N12	Z11 = Z27665843	224	1016	1006	1859	0.861235	HEK293T
Experiment.ID2	Plate7	N11	Z11 = Z27665843	478	988	952	1892	0.800791	HEK293T
Experiment.ID2	Plate7	N07	Z11 = Z27665843	2190	1022	816	1921	0.67603	HEK293T
Experiment.ID2	Plate7	N09	Z11 = Z27665843	1020	1177	869	1813	0.762826	HEK293T
Experiment.ID2	Plate7	N06	Z11 = Z27665843	2190	983	851	1917	0.706498	HEK293T
Experiment.ID2	Plate7	N03	Z11 = Z27665843	10000	1094	833	1867	0.710075	HEK293T
Experiment.ID2	Plate7	N05	Z11 = Z27665843	4680	1103	826	1849	0.710962	HEK293T
Experiment.ID2	Plate7	N19	Z11 = Z27665843	22.9	1051	1084	1881	0.917157	HEK293T
Experiment.ID2	Plate7	M22	Z12 = Z225160068	5	953	1084	1842	0.936576	HEK293T
Experiment.ID2	Plate7	M09	Z12 = Z225160068	1020	1036	1091	1888	0.919657	HEK293T
Experiment.ID2	Plate7	M21	Z12 = Z225160068	10.7	1020	1080	1928	0.891497	HEK293T
Experiment.ID2	Plate7	M13	Z12 = Z225160068	224	1125	1097	1996	0.87468	HEK293T
Experiment.ID2	Plate7	M10	Z12 = Z225160068	478	816	1093	1845	0.942816	HEK293T
Experiment.ID2	Plate7	M03	Z12 = Z225160068	10000	882	974	1932	0.802334	HEK293T
Experiment.ID2	Plate7	M14	Z12 = Z225160068	105	851	1127	1966	0.912313	HEK293T
Experiment.ID2	Plate7	M04	Z12 = Z225160068	4680	949	978	1849	0.841793	HEK293T
Experiment.ID2	Plate7	M08	Z12 = Z225160068	1020	913	1076	1845	0.928152	HEK293T
Experiment.ID2	Plate7	M18	Z12 = Z225160068	22.9	1093	1074	1852	0.922925	HEK293T
Experiment.ID2	Plate7	M07	Z12 = Z225160068	2190	813	1076	1877	0.912329	HEK293T
Experiment.ID2	Plate7	M12	Z12 = Z225160068	224	817	1028	1779	0.919645	HEK293T
Experiment.ID2	Plate7	M02	Z12 = Z225160068	10000	949	958	1958	0.778675	HEK293T
Experiment.ID2	Plate7	M17	Z12 = Z225160068	48.9	1084	1099	1981	0.88291	HEK293T
Experiment.ID2	Plate7	M23	Z12 = Z225160068	5	1125	1086	1917	0.901594	HEK293T
Experiment.ID2	Plate7	M11	Z12 = Z225160068	478	1011	1093	1899	0.916006	HEK293T
Experiment.ID2	Plate7	M20	Z12 = Z225160068	10.7	1076	1093	1800	0.966387	HEK293T
Experiment.ID2	Plate7	M19	Z12 = Z225160068	22.9	997	1059	1849	0.911512	HEK293T
Experiment.ID2	Plate7	M05	Z12 = Z225160068	4680	972	980	1867	0.835382	HEK293T
Experiment.ID2	Plate7	M15	Z12 = Z225160068	105	1042	1076	1859	0.921162	HEK293T
Experiment.ID2	Plate7	M06	Z12 = Z225160068	2190	885	1082	1943	0.886253	HEK293T
Experiment.ID2	Plate7	M16	Z12 = Z225160068	48.9	894	1057	1845	0.911763	HEK293T
Experiment.ID2	Plate7	L19	Z7 = Z200170434	22.9	876	1080	1888	0.910385	HEK293T
Experiment.ID2	Plate7	L16	Z7 = Z200170434	48.9	1020	1127	1910	0.939061	HEK293T
Experiment.ID2	Plate7	L03	Z7 = Z200170434	10000	950	939	1877	0.796168	HEK293T
Experiment.ID2	Plate7	L15	Z7 = Z200170434	105	992	1038	1824	0.905682	HEK293T
[truncated: 350 more rows]
