# Supplementary material for: Design principles for cyclin K molecular glue degraders
Source: Nat Chem Biol. 2023 Sep 7;20(1):93–102. doi: 10.1038/s41589-023-01409-z (PMC10746543; doi:10.1038/s41589-023-01409-z)
Supplement: Supplementary file 6 — Source data for Supplementary Fig. 5. [file 41589_2023_1409_MOESM6_ESM.xlsx]

## Sheet: Sheet1
Experiment.ID	Plate ID	Well	Name	Concentration [nM]	CTG	Normalized CTG	MLN4924	Cell Line
Experiment.ID1	Plate 6 MLN4924	K02	21195	10000	27157	0.212645	yes	HEK293T
Experiment.ID1	Plate 6 MLN4924	K03	21195	10000	28920	0.22645	yes	HEK293T
Experiment.ID1	Plate 6 MLN4924	K04	21195	4680	28534	0.223427	yes	HEK293T
Experiment.ID1	Plate 6 MLN4924	K05	21195	4680	32644	0.25561	yes	HEK293T
Experiment.ID1	Plate 6 MLN4924	K06	21195	2190	32283	0.252783	yes	HEK293T
Experiment.ID1	Plate 6 MLN4924	K07	21195	2190	32487	0.25438	yes	HEK293T
Experiment.ID1	Plate 6 MLN4924	K08	21195	1020	33964	0.265945	yes	HEK293T
Experiment.ID1	Plate 6 MLN4924	K09	21195	1020	34425	0.269555	yes	HEK293T
Experiment.ID1	Plate 6 MLN4924	K10	21195	478	34205	0.267833	yes	HEK293T
Experiment.ID1	Plate 6 MLN4924	K11	21195	478	34949	0.273658	yes	HEK293T
Experiment.ID1	Plate 6 MLN4924	K12	21195	224	46554	0.364528	yes	HEK293T
Experiment.ID1	Plate 6 MLN4924	K13	21195	224	47969	0.375608	yes	HEK293T
Experiment.ID1	Plate 6 MLN4924	K14	21195	105	95507	0.74784	yes	HEK293T
Experiment.ID1	Plate 6 MLN4924	K15	21195	105	92725	0.726057	yes	HEK293T
Experiment.ID1	Plate 6 MLN4924	K16	21195	48.9	117503	0.920074	yes	HEK293T
Experiment.ID1	Plate 6 MLN4924	K17	21195	48.9	112722	0.882638	yes	HEK293T
Experiment.ID1	Plate 6 MLN4924	K18	21195	22.9	133288	1.04367	yes	HEK293T
Experiment.ID1	Plate 6 MLN4924	K19	21195	22.9	135223	1.05883	yes	HEK293T
Experiment.ID1	Plate 6 MLN4924	K20	21195	10.7	131537	1.02996	yes	HEK293T
Experiment.ID1	Plate 6 MLN4924	K21	21195	10.7	121904	0.954535	yes	HEK293T
Experiment.ID1	Plate 6 MLN4924	K22	21195	5	127462	0.998055	yes	HEK293T
Experiment.ID1	Plate 6 MLN4924	K23	21195	5	127220	0.99616	yes	HEK293T
Experiment.ID1	Plate 6 No Treat	K02	21195	10000	37830	0.246943	no	HEK293T
Experiment.ID1	Plate 6 No Treat	K03	21195	10000	41019	0.267759	no	HEK293T
Experiment.ID1	Plate 6 No Treat	K04	21195	4680	37505	0.244821	no	HEK293T
Experiment.ID1	Plate 6 No Treat	K05	21195	4680	40314	0.263157	no	HEK293T
Experiment.ID1	Plate 6 No Treat	K06	21195	2190	41001	0.267642	no	HEK293T
Experiment.ID1	Plate 6 No Treat	K07	21195	2190	41562	0.271304	no	HEK293T
Experiment.ID1	Plate 6 No Treat	K08	21195	1020	42873	0.279862	no	HEK293T
Experiment.ID1	Plate 6 No Treat	K09	21195	1020	42139	0.27507	no	HEK293T
Experiment.ID1	Plate 6 No Treat	K10	21195	478	40787	0.266245	no	HEK293T
Experiment.ID1	Plate 6 No Treat	K11	21195	478	42991	0.280632	no	HEK293T
Experiment.ID1	Plate 6 No Treat	K12	21195	224	43468	0.283746	no	HEK293T
Experiment.ID1	Plate 6 No Treat	K13	21195	224	45505	0.297043	no	HEK293T
Experiment.ID1	Plate 6 No Treat	K14	21195	105	41742	0.272479	no	HEK293T
Experiment.ID1	Plate 6 No Treat	K15	21195	105	45133	0.294614	no	HEK293T
Experiment.ID1	Plate 6 No Treat	K16	21195	48.9	77931	0.50871	no	HEK293T
Experiment.ID1	Plate 6 No Treat	K17	21195	48.9	76643	0.500302	no	HEK293T
Experiment.ID1	Plate 6 No Treat	K18	21195	22.9	150602	0.983083	no	HEK293T
Experiment.ID1	Plate 6 No Treat	K19	21195	22.9	149268	0.974376	no	HEK293T
Experiment.ID1	Plate 6 No Treat	K20	21195	10.7	140326	0.916005	no	HEK293T
Experiment.ID1	Plate 6 No Treat	K21	21195	10.7	153816	1.00406	no	HEK293T
Experiment.ID1	Plate 6 No Treat	K22	21195	5	169029	1.10337	no	HEK293T
Experiment.ID1	Plate 6 No Treat	K23	21195	5	178303	1.16391	no	HEK293T
Experiment.ID1	Plate 8 MLN4924	B02	BSJ-4-116	10000	37183	0.29906	yes	HEK293T
Experiment.ID1	Plate 8 MLN4924	B03	BSJ-4-116	10000	39254	0.315717	yes	HEK293T
Experiment.ID1	Plate 8 MLN4924	B04	BSJ-4-116	4680	40264	0.32384	yes	HEK293T
Experiment.ID1	Plate 8 MLN4924	B05	BSJ-4-116	4680	42154	0.339041	yes	HEK293T
Experiment.ID1	Plate 8 MLN4924	B06	BSJ-4-116	2190	41463	0.333483	yes	HEK293T
Experiment.ID1	Plate 8 MLN4924	B07	BSJ-4-116	2190	40998	0.329743	yes	HEK293T
Experiment.ID1	Plate 8 MLN4924	B08	BSJ-4-116	1020	54773	0.440535	yes	HEK293T
Experiment.ID1	Plate 8 MLN4924	B09	BSJ-4-116	1020	54400	0.437535	yes	HEK293T
Experiment.ID1	Plate 8 MLN4924	B10	BSJ-4-116	478	91837	0.738637	yes	HEK293T
Experiment.ID1	Plate 8 MLN4924	B11	BSJ-4-116	478	89616	0.720774	yes	HEK293T
Experiment.ID1	Plate 8 MLN4924	B12	BSJ-4-116	224	114449	0.920503	yes	HEK293T
Experiment.ID1	Plate 8 MLN4924	B13	BSJ-4-116	224	113757	0.914938	yes	HEK293T
Experiment.ID1	Plate 8 MLN4924	B14	BSJ-4-116	105	132159	1.06294	yes	HEK293T
Experiment.ID1	Plate 8 MLN4924	B15	BSJ-4-116	105	132800	1.0681	yes	HEK293T
Experiment.ID1	Plate 8 MLN4924	B16	BSJ-4-116	48.9	133633	1.0748	yes	HEK293T
Experiment.ID1	Plate 8 MLN4924	B17	BSJ-4-116	48.9	137389	1.10501	yes	HEK293T
Experiment.ID1	Plate 8 MLN4924	B18	BSJ-4-116	22.9	133583	1.0744	yes	HEK293T
Experiment.ID1	Plate 8 MLN4924	B19	BSJ-4-116	22.9	135731	1.09167	yes	HEK293T
Experiment.ID1	Plate 8 MLN4924	B20	BSJ-4-116	10.7	133360	1.0726	yes	HEK293T
Experiment.ID1	Plate 8 MLN4924	B21	BSJ-4-116	10.7	131243	1.05558	yes	HEK293T
Experiment.ID1	Plate 8 MLN4924	B22	BSJ-4-116	5	122869	0.988225	yes	HEK293T
Experiment.ID1	Plate 8 MLN4924	B23	BSJ-4-116	5	122769	0.987421	yes	HEK293T
Experiment.ID1	Plate 8 No Treat	B02	BSJ-4-116	10000	47677	0.418803	no	HEK293T
Experiment.ID1	Plate 8 No Treat	B03	BSJ-4-116	10000	52995	0.465517	no	HEK293T
Experiment.ID1	Plate 8 No Treat	B04	BSJ-4-116	4680	56263	0.494224	no	HEK293T
Experiment.ID1	Plate 8 No Treat	B05	BSJ-4-116	4680	56816	0.499082	no	HEK293T
Experiment.ID1	Plate 8 No Treat	B06	BSJ-4-116	2190	62087	0.545383	no	HEK293T
Experiment.ID1	Plate 8 No Treat	B07	BSJ-4-116	2190	51839	0.455363	no	HEK293T
Experiment.ID1	Plate 8 No Treat	B08	BSJ-4-116	1020	57275	0.503114	no	HEK293T
Experiment.ID1	Plate 8 No Treat	B09	BSJ-4-116	1020	53478	0.46976	no	HEK293T
Experiment.ID1	Plate 8 No Treat	B10	BSJ-4-116	478	58126	0.510589	no	HEK293T
Experiment.ID1	Plate 8 No Treat	B11	BSJ-4-116	478	59996	0.527015	no	HEK293T
Experiment.ID1	Plate 8 No Treat	B12	BSJ-4-116	224	66366	0.582971	no	HEK293T
Experiment.ID1	Plate 8 No Treat	B13	BSJ-4-116	224	64235	0.564251	no	HEK293T
Experiment.ID1	Plate 8 No Treat	B14	BSJ-4-116	105	111165	0.976493	no	HEK293T
Experiment.ID1	Plate 8 No Treat	B15	BSJ-4-116	105	110375	0.969553	no	HEK293T
Experiment.ID1	Plate 8 No Treat	B16	BSJ-4-116	48.9	145710	1.27994	no	HEK293T
Experiment.ID1	Plate 8 No Treat	B17	BSJ-4-116	48.9	141415	1.24221	no	HEK293T
Experiment.ID1	Plate 8 No Treat	B18	BSJ-4-116	22.9	120640	1.05972	no	HEK293T
Experiment.ID1	Plate 8 No Treat	B19	BSJ-4-116	22.9	113749	0.999191	no	HEK293T
Experiment.ID1	Plate 8 No Treat	B20	BSJ-4-116	10.7	112291	0.986384	no	HEK293T
Experiment.ID1	Plate 8 No Treat	B21	BSJ-4-116	10.7	104952	0.921917	no	HEK293T
Experiment.ID1	Plate 8 No Treat	B22	BSJ-4-116	5	112046	0.984232	no	HEK293T
Experiment.ID1	Plate 8 No Treat	B23	BSJ-4-116	5	116425	1.0227	no	HEK293T
Experiment.ID1	Plate 8 MLN4924	E02	BSJ-4-19	10000	39276	0.315893	yes	HEK293T
Experiment.ID1	Plate 8 MLN4924	E03	BSJ-4-19	10000	32995	0.265376	yes	HEK293T
Experiment.ID1	Plate 8 MLN4924	E04	BSJ-4-19	4680	39754	0.319738	yes	HEK293T
Experiment.ID1	Plate 8 MLN4924	E05	BSJ-4-19	4680	21443	0.172464	yes	HEK293T
Experiment.ID1	Plate 8 MLN4924	E06	BSJ-4-19	2190	35343	0.284261	yes	HEK293T
Experiment.ID1	Plate 8 MLN4924	E07	BSJ-4-19	2190	46144	0.371132	yes	HEK293T
Experiment.ID1	Plate 8 MLN4924	E08	BSJ-4-19	1020	62071	0.499232	yes	HEK293T
Experiment.ID1	Plate 8 MLN4924	E09	BSJ-4-19	1020	68364	0.549846	yes	HEK293T
Experiment.ID1	Plate 8 MLN4924	E10	BSJ-4-19	478	104153	0.837694	yes	HEK293T
Experiment.ID1	Plate 8 MLN4924	E11	BSJ-4-19	478	99364	0.799176	yes	HEK293T
Experiment.ID1	Plate 8 MLN4924	E12	BSJ-4-19	224	133619	1.07469	yes	HEK293T
Experiment.ID1	Plate 8 MLN4924	E13	BSJ-4-19	224	132568	1.06623	yes	HEK293T
Experiment.ID1	Plate 8 MLN4924	E14	BSJ-4-19	105	150528	1.21068	yes	HEK293T
Experiment.ID1	Plate 8 MLN4924	E15	BSJ-4-19	105	140891	1.13317	yes	HEK293T
Experiment.ID1	Plate 8 MLN4924	E16	BSJ-4-19	48.9	134378	1.08079	yes	HEK293T
Experiment.ID1	Plate 8 MLN4924	E17	BSJ-4-19	48.9	136817	1.10041	yes	HEK293T
Experiment.ID1	Plate 8 MLN4924	E18	BSJ-4-19	22.9	133651	1.07494	yes	HEK293T
Experiment.ID1	Plate 8 MLN4924	E19	BSJ-4-19	22.9	129937	1.04507	yes	HEK293T
Experiment.ID1	Plate 8 MLN4924	E20	BSJ-4-19	10.7	130435	1.04908	yes	HEK293T
Experiment.ID1	Plate 8 MLN4924	E21	BSJ-4-19	10.7	117308	0.943498	yes	HEK293T
Experiment.ID1	Plate 8 MLN4924	E22	BSJ-4-19	5	137308	1.10436	yes	HEK293T
Experiment.ID1	Plate 8 MLN4924	E23	BSJ-4-19	5	125392	1.00852	yes	HEK293T
Experiment.ID1	Plate 8 No Treat	E02	BSJ-4-19	10000	55903	0.491062	no	HEK293T
Experiment.ID1	Plate 8 No Treat	E03	BSJ-4-19	10000	53644	0.471218	no	HEK293T
Experiment.ID1	Plate 8 No Treat	E04	BSJ-4-19	4680	57262	0.502999	no	HEK293T
Experiment.ID1	Plate 8 No Treat	E05	BSJ-4-19	4680	51835	0.455328	no	HEK293T
Experiment.ID1	Plate 8 No Treat	E06	BSJ-4-19	2190	56424	0.495638	no	HEK293T
Experiment.ID1	Plate 8 No Treat	E07	BSJ-4-19	2190	60984	0.535694	no	HEK293T
Experiment.ID1	Plate 8 No Treat	E08	BSJ-4-19	1020	46511	0.408561	no	HEK293T
Experiment.ID1	Plate 8 No Treat	E09	BSJ-4-19	1020	61590	0.541017	no	HEK293T
Experiment.ID1	Plate 8 No Treat	E10	BSJ-4-19	478	51771	0.454765	no	HEK293T
Experiment.ID1	Plate 8 No Treat	E11	BSJ-4-19	478	52582	0.461889	no	HEK293T
Experiment.ID1	Plate 8 No Treat	E12	BSJ-4-19	224	54542	0.479106	no	HEK293T
Experiment.ID1	Plate 8 No Treat	E13	BSJ-4-19	224	71562	0.628613	no	HEK293T
Experiment.ID1	Plate 8 No Treat	E14	BSJ-4-19	105	117784	1.03464	no	HEK293T
Experiment.ID1	Plate 8 No Treat	E15	BSJ-4-19	105	121140	1.06411	no	HEK293T
Experiment.ID1	Plate 8 No Treat	E16	BSJ-4-19	48.9	117346	1.03079	no	HEK293T
Experiment.ID1	Plate 8 No Treat	E17	BSJ-4-19	48.9	114825	1.00864	no	HEK293T
Experiment.ID1	Plate 8 No Treat	E18	BSJ-4-19	22.9	99737	0.876107	no	HEK293T
Experiment.ID1	Plate 8 No Treat	E19	BSJ-4-19	22.9	130579	1.14703	no	HEK293T
Experiment.ID1	Plate 8 No Treat	E20	BSJ-4-19	10.7	137247	1.2056	no	HEK293T
Experiment.ID1	Plate 8 No Treat	E21	BSJ-4-19	10.7	109134	0.958652	no	HEK293T
Experiment.ID1	Plate 8 No Treat	E22	BSJ-4-19	5	112686	0.989853	no	HEK293T
Experiment.ID1	Plate 8 No Treat	E23	BSJ-4-19	5	116520	1.02353	no	HEK293T
Experiment.ID1	Plate 7 MLN4924	D02	Danusertib	10000	109421	0.899955	yes	HEK293T
Experiment.ID1	Plate 7 MLN4924	D03	Danusertib	10000	108418	0.891705	yes	HEK293T
Experiment.ID1	Plate 7 MLN4924	D04	Danusertib	4680	113091	0.930139	yes	HEK293T
Experiment.ID1	Plate 7 MLN4924	D05	Danusertib	4680	110834	0.911576	yes	HEK293T
Experiment.ID1	Plate 7 MLN4924	D06	Danusertib	2190	113611	0.934416	yes	HEK293T
Experiment.ID1	Plate 7 MLN4924	D07	Danusertib	2190	101705	0.836493	yes	HEK293T
Experiment.ID1	Plate 7 MLN4924	D08	Danusertib	1020	116147	0.955274	yes	HEK293T
Experiment.ID1	Plate 7 MLN4924	D09	Danusertib	1020	118252	0.972587	yes	HEK293T
Experiment.ID1	Plate 7 MLN4924	D10	Danusertib	478	115374	0.948916	yes	HEK293T
Experiment.ID1	Plate 7 MLN4924	D11	Danusertib	478	121487	0.999194	yes	HEK293T
Experiment.ID1	Plate 7 MLN4924	D12	Danusertib	224	124584	1.02467	yes	HEK293T
Experiment.ID1	Plate 7 MLN4924	D13	Danusertib	224	126487	1.04032	yes	HEK293T
Experiment.ID1	Plate 7 MLN4924	D14	Danusertib	105	128765	1.05905	yes	HEK293T
Experiment.ID1	Plate 7 MLN4924	D15	Danusertib	105	107394	0.883283	yes	HEK293T
Experiment.ID1	Plate 7 MLN4924	D16	Danusertib	48.9	110132	0.905803	yes	HEK293T
Experiment.ID1	Plate 7 MLN4924	D17	Danusertib	48.9	121089	0.995921	yes	HEK293T
Experiment.ID1	Plate 7 MLN4924	D18	Danusertib	22.9	115782	0.952272	yes	HEK293T
Experiment.ID1	Plate 7 MLN4924	D19	Danusertib	22.9	112815	0.927869	yes	HEK293T
Experiment.ID1	Plate 7 MLN4924	D20	Danusertib	10.7	108926	0.895884	yes	HEK293T
Experiment.ID1	Plate 7 MLN4924	D21	Danusertib	10.7	126146	1.03751	yes	HEK293T
Experiment.ID1	Plate 7 MLN4924	D22	Danusertib	5	113061	0.929893	yes	HEK293T
Experiment.ID1	Plate 7 MLN4924	D23	Danusertib	5	107377	0.883143	yes	HEK293T
Experiment.ID1	Plate 7 No Treat	D02	Danusertib	10000	143629	0.999938	no	HEK293T
Experiment.ID1	Plate 7 No Treat	D03	Danusertib	10000	128242	0.892814	no	HEK293T
Experiment.ID1	Plate 7 No Treat	D04	Danusertib	4680	156811	1.09171	no	HEK293T
Experiment.ID1	Plate 7 No Treat	D05	Danusertib	4680	136480	0.950167	no	HEK293T
Experiment.ID1	Plate 7 No Treat	D06	Danusertib	2190	133562	0.929852	no	HEK293T
Experiment.ID1	Plate 7 No Treat	D07	Danusertib	2190	146555	1.02031	no	HEK293T
Experiment.ID1	Plate 7 No Treat	D08	Danusertib	1020	176595	1.22945	no	HEK293T
Experiment.ID1	Plate 7 No Treat	D09	Danusertib	1020	189404	1.31862	no	HEK293T
Experiment.ID1	Plate 7 No Treat	D10	Danusertib	478	135842	0.945725	no	HEK293T
Experiment.ID1	Plate 7 No Treat	D11	Danusertib	478	119687	0.833255	no	HEK293T
Experiment.ID1	Plate 7 No Treat	D12	Danusertib	224	145864	1.0155	no	HEK293T
Experiment.ID1	Plate 7 No Treat	D13	Danusertib	224	185629	1.29234	no	HEK293T
Experiment.ID1	Plate 7 No Treat	D14	Danusertib	105	152801	1.06379	no	HEK293T
Experiment.ID1	Plate 7 No Treat	D15	Danusertib	105	119742	0.833638	no	HEK293T
Experiment.ID1	Plate 7 No Treat	D16	Danusertib	48.9	153072	1.06568	no	HEK293T
Experiment.ID1	Plate 7 No Treat	D17	Danusertib	48.9	137274	0.955695	no	HEK293T
Experiment.ID1	Plate 7 No Treat	D18	Danusertib	22.9	147803	1.029	no	HEK293T
Experiment.ID1	Plate 7 No Treat	D19	Danusertib	22.9	146584	1.02051	no	HEK293T
Experiment.ID1	Plate 7 No Treat	D20	Danusertib	10.7	150496	1.04775	no	HEK293T
Experiment.ID1	Plate 7 No Treat	D21	Danusertib	10.7	138804	0.966347	no	HEK293T
Experiment.ID1	Plate 7 No Treat	D22	Danusertib	5	146041	1.01673	no	HEK293T
Experiment.ID1	Plate 7 No Treat	D23	Danusertib	5	150143	1.04529	no	HEK293T
Experiment.ID1	Plate 7 MLN4924	H02	dCeMM3 = Z54609541	10000	100248	0.82451	yes	HEK293T
Experiment.ID1	Plate 7 MLN4924	H03	dCeMM3 = Z54609541	10000	102537	0.843336	yes	HEK293T
Experiment.ID1	Plate 7 MLN4924	H04	dCeMM3 = Z54609541	4680	105743	0.869704	yes	HEK293T
Experiment.ID1	Plate 7 MLN4924	H05	dCeMM3 = Z54609541	4680	111935	0.920632	yes	HEK293T
Experiment.ID1	Plate 7 MLN4924	H06	dCeMM3 = Z54609541	2190	113906	0.936843	yes	HEK293T
Experiment.ID1	Plate 7 MLN4924	H07	dCeMM3 = Z54609541	2190	101767	0.837003	yes	HEK293T
Experiment.ID1	Plate 7 MLN4924	H08	dCeMM3 = Z54609541	1020	111321	0.915582	yes	HEK293T
Experiment.ID1	Plate 7 MLN4924	H09	dCeMM3 = Z54609541	1020	121882	1.00244	yes	HEK293T
Experiment.ID1	Plate 7 MLN4924	H10	dCeMM3 = Z54609541	478	106065	0.872353	yes	HEK293T
Experiment.ID1	Plate 7 MLN4924	H11	dCeMM3 = Z54609541	478	109825	0.903278	yes	HEK293T
Experiment.ID1	Plate 7 MLN4924	H12	dCeMM3 = Z54609541	224	98195	0.807624	yes	HEK293T
Experiment.ID1	Plate 7 MLN4924	H13	dCeMM3 = Z54609541	224	128443	1.0564	yes	HEK293T
Experiment.ID1	Plate 7 MLN4924	H14	dCeMM3 = Z54609541	105	104044	0.855731	yes	HEK293T
Experiment.ID1	Plate 7 MLN4924	H15	dCeMM3 = Z54609541	105	106878	0.879039	yes	HEK293T
Experiment.ID1	Plate 7 MLN4924	H16	dCeMM3 = Z54609541	48.9	105583	0.868388	yes	HEK293T
Experiment.ID1	Plate 7 MLN4924	H17	dCeMM3 = Z54609541	48.9	105798	0.870157	yes	HEK293T
Experiment.ID1	Plate 7 MLN4924	H18	dCeMM3 = Z54609541	22.9	111224	0.914784	yes	HEK293T
Experiment.ID1	Plate 7 MLN4924	H19	dCeMM3 = Z54609541	22.9	112044	0.921528	yes	HEK293T
Experiment.ID1	Plate 7 MLN4924	H20	dCeMM3 = Z54609541	10.7	125546	1.03258	yes	HEK293T
Experiment.ID1	Plate 7 MLN4924	H21	dCeMM3 = Z54609541	10.7	118337	0.973286	yes	HEK293T
Experiment.ID1	Plate 7 MLN4924	H22	dCeMM3 = Z54609541	5	127727	1.05052	yes	HEK293T
Experiment.ID1	Plate 7 MLN4924	H23	dCeMM3 = Z54609541	5	106296	0.874253	yes	HEK293T
Experiment.ID1	Plate 7 No Treat	H02	dCeMM3 = Z54609541	10000	119626	0.83283	no	HEK293T
Experiment.ID1	Plate 7 No Treat	H03	dCeMM3 = Z54609541	10000	118841	0.827365	no	HEK293T
Experiment.ID1	Plate 7 No Treat	H04	dCeMM3 = Z54609541	4680	143053	0.995928	no	HEK293T
Experiment.ID1	Plate 7 No Treat	H05	dCeMM3 = Z54609541	4680	165228	1.15031	no	HEK293T
Experiment.ID1	Plate 7 No Treat	H06	dCeMM3 = Z54609541	2190	136714	0.951796	no	HEK293T
Experiment.ID1	Plate 7 No Treat	H07	dCeMM3 = Z54609541	2190	133718	0.930938	no	HEK293T
Experiment.ID1	Plate 7 No Treat	H08	dCeMM3 = Z54609541	1020	124556	0.867153	no	HEK293T
Experiment.ID1	Plate 7 No Treat	H09	dCeMM3 = Z54609541	1020	152899	1.06448	no	HEK293T
Experiment.ID1	Plate 7 No Treat	H10	dCeMM3 = Z54609541	478	117683	0.819303	no	HEK293T
Experiment.ID1	Plate 7 No Treat	H11	dCeMM3 = Z54609541	478	100748	0.701403	no	HEK293T
Experiment.ID1	Plate 7 No Treat	H12	dCeMM3 = Z54609541	224	111824	0.778513	no	HEK293T
Experiment.ID1	Plate 7 No Treat	H13	dCeMM3 = Z54609541	224	102369	0.712688	no	HEK293T
Experiment.ID1	Plate 7 No Treat	H14	dCeMM3 = Z54609541	105	112108	0.78049	no	HEK293T
Experiment.ID1	Plate 7 No Treat	H15	dCeMM3 = Z54609541	105	154663	1.07676	no	HEK293T
Experiment.ID1	Plate 7 No Treat	H16	dCeMM3 = Z54609541	48.9	106891	0.74417	no	HEK293T
Experiment.ID1	Plate 7 No Treat	H17	dCeMM3 = Z54609541	48.9	130386	0.907741	no	HEK293T
Experiment.ID1	Plate 7 No Treat	H18	dCeMM3 = Z54609541	22.9	127062	0.884599	no	HEK293T
Experiment.ID1	Plate 7 No Treat	H19	dCeMM3 = Z54609541	22.9	159533	1.11066	no	HEK293T
Experiment.ID1	Plate 7 No Treat	H20	dCeMM3 = Z54609541	10.7	129895	0.904323	no	HEK293T
Experiment.ID1	Plate 7 No Treat	H21	dCeMM3 = Z54609541	10.7	162148	1.12887	no	HEK293T
Experiment.ID1	Plate 7 No Treat	H22	dCeMM3 = Z54609541	5	146076	1.01697	no	HEK293T
Experiment.ID1	Plate 7 No Treat	H23	dCeMM3 = Z54609541	5	166497	1.15914	no	HEK293T
Experiment.ID1	Plate 7 MLN4924	B02	dinaciclib	10000	29337	0.241288	yes	HEK293T
Experiment.ID1	Plate 7 MLN4924	B03	dinaciclib	10000	30178	0.248205	yes	HEK293T
Experiment.ID1	Plate 7 MLN4924	B04	dinaciclib	4680	30587	0.251569	yes	HEK293T
Experiment.ID1	Plate 7 MLN4924	B05	dinaciclib	4680	32371	0.266242	yes	HEK293T
Experiment.ID1	Plate 7 MLN4924	B06	dinaciclib	2190	32169	0.26458	yes	HEK293T
Experiment.ID1	Plate 7 MLN4924	B07	dinaciclib	2190	31476	0.258881	yes	HEK293T
Experiment.ID1	Plate 7 MLN4924	B08	dinaciclib	1020	30473	0.250631	yes	HEK293T
Experiment.ID1	Plate 7 MLN4924	B09	dinaciclib	1020	30579	0.251503	yes	HEK293T
Experiment.ID1	Plate 7 MLN4924	B10	dinaciclib	478	33392	0.274639	yes	HEK293T
Experiment.ID1	Plate 7 MLN4924	B11	dinaciclib	478	33516	0.275659	yes	HEK293T
Experiment.ID1	Plate 7 MLN4924	B12	dinaciclib	224	34002	0.279656	yes	HEK293T
Experiment.ID1	Plate 7 MLN4924	B13	dinaciclib	224	33678	0.276991	yes	HEK293T
Experiment.ID1	Plate 7 MLN4924	B14	dinaciclib	105	34623	0.284764	yes	HEK293T
Experiment.ID1	Plate 7 MLN4924	B15	dinaciclib	105	32187	0.264728	yes	HEK293T
Experiment.ID1	Plate 7 MLN4924	B16	dinaciclib	48.9	33853	0.278431	yes	HEK293T
Experiment.ID1	Plate 7 MLN4924	B17	dinaciclib	48.9	33551	0.275947	yes	HEK293T
Experiment.ID1	Plate 7 MLN4924	B18	dinaciclib	22.9	46414	0.381741	yes	HEK293T
Experiment.ID1	Plate 7 MLN4924	B19	dinaciclib	22.9	42756	0.351655	yes	HEK293T
Experiment.ID1	Plate 7 MLN4924	B20	dinaciclib	10.7	93121	0.765892	yes	HEK293T
Experiment.ID1	Plate 7 MLN4924	B21	dinaciclib	10.7	82254	0.676514	yes	HEK293T
Experiment.ID1	Plate 7 MLN4924	B22	dinaciclib	5	105346	0.866439	yes	HEK293T
Experiment.ID1	Plate 7 MLN4924	B23	dinaciclib	5	97613	0.802838	yes	HEK293T
Experiment.ID1	Plate 7 No Treat	B02	dinaciclib	10000	34334	0.239032	no	HEK293T
Experiment.ID1	Plate 7 No Treat	B03	dinaciclib	10000	37401	0.260384	no	HEK293T
Experiment.ID1	Plate 7 No Treat	B04	dinaciclib	4680	38530	0.268244	no	HEK293T
Experiment.ID1	Plate 7 No Treat	B05	dinaciclib	4680	39265	0.273361	no	HEK293T
Experiment.ID1	Plate 7 No Treat	B06	dinaciclib	2190	41557	0.289318	no	HEK293T
Experiment.ID1	Plate 7 No Treat	B07	dinaciclib	2190	39429	0.274503	no	HEK293T
Experiment.ID1	Plate 7 No Treat	B08	dinaciclib	1020	37575	0.261595	no	HEK293T
Experiment.ID1	Plate 7 No Treat	B09	dinaciclib	1020	37417	0.260495	no	HEK293T
Experiment.ID1	Plate 7 No Treat	B10	dinaciclib	478	43326	0.301633	no	HEK293T
Experiment.ID1	Plate 7 No Treat	B11	dinaciclib	478	41412	0.288308	no	HEK293T
Experiment.ID1	Plate 7 No Treat	B12	dinaciclib	224	41792	0.290954	no	HEK293T
Experiment.ID1	Plate 7 No Treat	B13	dinaciclib	224	41182	0.286707	no	HEK293T
Experiment.ID1	Plate 7 No Treat	B14	dinaciclib	105	42742	0.297568	no	HEK293T
Experiment.ID1	Plate 7 No Treat	B15	dinaciclib	105	44316	0.308526	no	HEK293T
Experiment.ID1	Plate 7 No Treat	B16	dinaciclib	48.9	40953	0.285113	no	HEK293T
Experiment.ID1	Plate 7 No Treat	B17	dinaciclib	48.9	41631	0.289833	no	HEK293T
Experiment.ID1	Plate 7 No Treat	B18	dinaciclib	22.9	50431	0.351098	no	HEK293T
Experiment.ID1	Plate 7 No Treat	B19	dinaciclib	22.9	54720	0.380958	no	HEK293T
Experiment.ID1	Plate 7 No Treat	B20	dinaciclib	10.7	142696	0.993442	no	HEK293T
Experiment.ID1	Plate 7 No Treat	B21	dinaciclib	10.7	140169	0.97585	no	HEK293T
Experiment.ID1	Plate 7 No Treat	B22	dinaciclib	5	138716	0.965734	no	HEK293T
Experiment.ID1	Plate 7 No Treat	B23	dinaciclib	5	152902	1.0645	no	HEK293T
Experiment.ID1	Plate 1 MLN4924	O02	DMSO	10000	89873	0.914056	yes	HEK293T
Experiment.ID1	Plate 1 MLN4924	O03	DMSO	10000	100993	1.02715	yes	HEK293T
Experiment.ID1	Plate 1 MLN4924	O04	DMSO	4680	91726	0.932902	yes	HEK293T
Experiment.ID1	Plate 1 MLN4924	O05	DMSO	4680	106176	1.07987	yes	HEK293T
Experiment.ID1	Plate 1 MLN4924	O06	DMSO	2190	95262	0.968865	yes	HEK293T
Experiment.ID1	Plate 1 MLN4924	O07	DMSO	2190	101615	1.03348	yes	HEK293T
Experiment.ID1	Plate 1 MLN4924	O08	DMSO	1020	92607	0.941862	yes	HEK293T
Experiment.ID1	Plate 1 MLN4924	O09	DMSO	1020	99400	1.01095	yes	HEK293T
Experiment.ID1	Plate 1 MLN4924	O10	DMSO	478	90824	0.923728	yes	HEK293T
Experiment.ID1	Plate 1 MLN4924	O11	DMSO	478	96716	0.983653	yes	HEK293T
Experiment.ID1	Plate 1 MLN4924	O12	DMSO	224	100645	1.02361	yes	HEK293T
Experiment.ID1	Plate 1 MLN4924	O13	DMSO	224	110952	1.12844	yes	HEK293T
Experiment.ID1	Plate 1 MLN4924	O14	DMSO	105	103154	1.04913	yes	HEK293T
Experiment.ID1	Plate 1 MLN4924	O15	DMSO	105	113714	1.15653	yes	HEK293T
Experiment.ID1	Plate 1 MLN4924	O16	DMSO	48.9	91446	0.930054	yes	HEK293T
Experiment.ID1	Plate 1 MLN4924	O17	DMSO	48.9	107169	1.08997	yes	HEK293T
Experiment.ID1	Plate 1 MLN4924	O18	DMSO	22.9	90575	0.921196	yes	HEK293T
Experiment.ID1	Plate 1 MLN4924	O19	DMSO	22.9	106878	1.08701	yes	HEK293T
Experiment.ID1	Plate 1 MLN4924	O20	DMSO	10.7	92659	0.942391	yes	HEK293T
Experiment.ID1	Plate 1 MLN4924	O21	DMSO	10.7	96614	0.982615	yes	HEK293T
Experiment.ID1	Plate 1 MLN4924	O22	DMSO	5	89299	0.908218	yes	HEK293T
Experiment.ID1	Plate 1 MLN4924	O23	DMSO	5	94816	0.964329	yes	HEK293T
Experiment.ID1	Plate 1 No Treat	O02	DMSO	10000	115312	0.868675	no	HEK293T
Experiment.ID1	Plate 1 No Treat	O03	DMSO	10000	139772	1.05294	no	HEK293T
Experiment.ID1	Plate 1 No Treat	O04	DMSO	4680	119545	0.900564	no	HEK293T
Experiment.ID1	Plate 1 No Treat	O05	DMSO	4680	152014	1.14516	no	HEK293T
Experiment.ID1	Plate 1 No Treat	O06	DMSO	2190	147913	1.11427	no	HEK293T
Experiment.ID1	Plate 1 No Treat	O07	DMSO	2190	130275	0.981396	no	HEK293T
Experiment.ID1	Plate 1 No Treat	O08	DMSO	1020	126220	0.950848	no	HEK293T
Experiment.ID1	Plate 1 No Treat	O09	DMSO	1020	129014	0.971896	no	HEK293T
Experiment.ID1	Plate 1 No Treat	O10	DMSO	478	142579	1.07408	no	HEK293T
Experiment.ID1	Plate 1 No Treat	O11	DMSO	478	142404	1.07277	no	HEK293T
Experiment.ID1	Plate 1 No Treat	O12	DMSO	224	142827	1.07595	no	HEK293T
Experiment.ID1	Plate 1 No Treat	O13	DMSO	224	122903	0.92586	no	HEK293T
Experiment.ID1	Plate 1 No Treat	O14	DMSO	105	157369	1.1855	no	HEK293T
Experiment.ID1	Plate 1 No Treat	O15	DMSO	105	119578	0.900812	no	HEK293T
Experiment.ID1	Plate 1 No Treat	O16	DMSO	48.9	126521	0.953116	no	HEK293T
Experiment.ID1	Plate 1 No Treat	O17	DMSO	48.9	164876	1.24205	no	HEK293T
Experiment.ID1	Plate 1 No Treat	O18	DMSO	22.9	142585	1.07413	no	HEK293T
Experiment.ID1	Plate 1 No Treat	O19	DMSO	22.9	147396	1.11037	no	HEK293T
Experiment.ID1	Plate 1 No Treat	O20	DMSO	10.7	126616	0.953831	no	HEK293T
Experiment.ID1	Plate 1 No Treat	O21	DMSO	10.7	105967	0.798277	no	HEK293T
Experiment.ID1	Plate 1 No Treat	O22	DMSO	5	113919	0.858182	no	HEK293T
Experiment.ID1	Plate 1 No Treat	O23	DMSO	5	104777	0.789312	no	HEK293T
Experiment.ID1	Plate 2 MLN4924	O02	DMSO	10000	127569	0.957161	yes	HEK293T
Experiment.ID1	Plate 2 MLN4924	O03	DMSO	10000	122580	0.919729	yes	HEK293T
Experiment.ID1	Plate 2 MLN4924	O04	DMSO	4680	132378	0.993244	yes	HEK293T
Experiment.ID1	Plate 2 MLN4924	O05	DMSO	4680	138981	1.04279	yes	HEK293T
Experiment.ID1	Plate 2 MLN4924	O06	DMSO	2190	135193	1.01437	yes	HEK293T
Experiment.ID1	Plate 2 MLN4924	O07	DMSO	2190	140949	1.05755	yes	HEK293T
Experiment.ID1	Plate 2 MLN4924	O08	DMSO	1020	144538	1.08448	yes	HEK293T
Experiment.ID1	Plate 2 MLN4924	O09	DMSO	1020	134577	1.00974	yes	HEK293T
Experiment.ID1	Plate 2 MLN4924	O10	DMSO	478	130405	0.97844	yes	HEK293T
Experiment.ID1	Plate 2 MLN4924	O11	DMSO	478	131970	0.990183	yes	HEK293T
Experiment.ID1	Plate 2 MLN4924	O12	DMSO	224	137684	1.03306	yes	HEK293T
Experiment.ID1	Plate 2 MLN4924	O13	DMSO	224	145493	1.09165	yes	HEK293T
Experiment.ID1	Plate 2 MLN4924	O14	DMSO	105	138978	1.04276	yes	HEK293T
Experiment.ID1	Plate 2 MLN4924	O15	DMSO	105	133581	1.00227	yes	HEK293T
Experiment.ID1	Plate 2 MLN4924	O16	DMSO	48.9	130784	0.981284	yes	HEK293T
Experiment.ID1	Plate 2 MLN4924	O17	DMSO	48.9	138025	1.03561	yes	HEK293T
Experiment.ID1	Plate 2 MLN4924	O18	DMSO	22.9	139213	1.04453	yes	HEK293T
Experiment.ID1	Plate 2 MLN4924	O19	DMSO	22.9	130123	0.976324	yes	HEK293T
Experiment.ID1	Plate 2 MLN4924	O20	DMSO	10.7	125207	0.939439	yes	HEK293T
Experiment.ID1	Plate 2 MLN4924	O21	DMSO	10.7	130140	0.976452	yes	HEK293T
Experiment.ID1	Plate 2 MLN4924	O22	DMSO	5	116961	0.877569	yes	HEK293T
Experiment.ID1	Plate 2 MLN4924	O23	DMSO	5	126797	0.951369	yes	HEK293T
Experiment.ID1	Plate 2 No Treat	O02	DMSO	10000	114569	0.927783	no	HEK293T
Experiment.ID1	Plate 2 No Treat	O03	DMSO	10000	120511	0.975901	no	HEK293T
Experiment.ID1	Plate 2 No Treat	O04	DMSO	4680	128262	1.03867	no	HEK293T
Experiment.ID1	Plate 2 No Treat	O05	DMSO	4680	112492	0.910963	no	HEK293T
Experiment.ID1	Plate 2 No Treat	O06	DMSO	2190	114820	0.929815	no	HEK293T
Experiment.ID1	Plate 2 No Treat	O07	DMSO	2190	122519	0.992162	no	HEK293T
Experiment.ID1	Plate 2 No Treat	O08	DMSO	1020	112622	0.912016	no	HEK293T
Experiment.ID1	Plate 2 No Treat	O09	DMSO	1020	123608	1.00098	no	HEK293T
Experiment.ID1	Plate 2 No Treat	O10	DMSO	478	116366	0.942335	no	HEK293T
Experiment.ID1	Plate 2 No Treat	O11	DMSO	478	124174	1.00556	no	HEK293T
Experiment.ID1	Plate 2 No Treat	O12	DMSO	224	132063	1.06945	no	HEK293T
Experiment.ID1	Plate 2 No Treat	O13	DMSO	224	131931	1.06838	no	HEK293T
Experiment.ID1	Plate 2 No Treat	O14	DMSO	105	129190	1.04618	no	HEK293T
Experiment.ID1	Plate 2 No Treat	O15	DMSO	105	131303	1.06329	no	HEK293T
Experiment.ID1	Plate 2 No Treat	O16	DMSO	48.9	111739	0.904865	no	HEK293T
Experiment.ID1	Plate 2 No Treat	O17	DMSO	48.9	134486	1.08907	no	HEK293T
Experiment.ID1	Plate 2 No Treat	O18	DMSO	22.9	122358	0.990858	no	HEK293T
Experiment.ID1	Plate 2 No Treat	O19	DMSO	22.9	129419	1.04804	no	HEK293T
Experiment.ID1	Plate 2 No Treat	O20	DMSO	10.7	115463	0.935022	no	HEK293T
Experiment.ID1	Plate 2 No Treat	O21	DMSO	10.7	163241	1.32193	no	HEK293T
Experiment.ID1	Plate 2 No Treat	O22	DMSO	5	102483	0.82991	no	HEK293T
Experiment.ID1	Plate 2 No Treat	O23	DMSO	5	123093	0.99681	no	HEK293T
Experiment.ID1	Plate 3 MLN4924	O02	DMSO	10000	94622	0.923358	yes	HEK293T
Experiment.ID1	Plate 3 MLN4924	O03	DMSO	10000	96767	0.94429	yes	HEK293T
Experiment.ID1	Plate 3 MLN4924	O04	DMSO	4680	95497	0.931897	yes	HEK293T
Experiment.ID1	Plate 3 MLN4924	O05	DMSO	4680	94019	0.917474	yes	HEK293T
Experiment.ID1	Plate 3 MLN4924	O06	DMSO	2190	110531	1.0786	yes	HEK293T
Experiment.ID1	Plate 3 MLN4924	O07	DMSO	2190	98858	0.964695	yes	HEK293T
Experiment.ID1	Plate 3 MLN4924	O08	DMSO	1020	99795	0.973839	yes	HEK293T
Experiment.ID1	Plate 3 MLN4924	O09	DMSO	1020	101729	0.992711	yes	HEK293T
Experiment.ID1	Plate 3 MLN4924	O10	DMSO	478	103743	1.01236	yes	HEK293T
Experiment.ID1	Plate 3 MLN4924	O11	DMSO	478	100207	0.977859	yes	HEK293T
Experiment.ID1	Plate 3 MLN4924	O12	DMSO	224	103561	1.01059	yes	HEK293T
Experiment.ID1	Plate 3 MLN4924	O13	DMSO	224	122636	1.19673	yes	HEK293T
Experiment.ID1	Plate 3 MLN4924	O14	DMSO	105	111038	1.08355	yes	HEK293T
Experiment.ID1	Plate 3 MLN4924	O15	DMSO	105	112429	1.09713	yes	HEK293T
Experiment.ID1	Plate 3 MLN4924	O16	DMSO	48.9	99051	0.966578	yes	HEK293T
Experiment.ID1	Plate 3 MLN4924	O17	DMSO	48.9	111507	1.08813	yes	HEK293T
Experiment.ID1	Plate 3 MLN4924	O18	DMSO	22.9	96499	0.941675	yes	HEK293T
Experiment.ID1	Plate 3 MLN4924	O19	DMSO	22.9	95016	0.927203	yes	HEK293T
Experiment.ID1	Plate 3 MLN4924	O20	DMSO	10.7	97746	0.953844	yes	HEK293T
Experiment.ID1	Plate 3 MLN4924	O21	DMSO	10.7	108008	1.05398	yes	HEK293T
Experiment.ID1	Plate 3 MLN4924	O22	DMSO	5	93652	0.913893	yes	HEK293T
Experiment.ID1	Plate 3 MLN4924	O23	DMSO	5	107559	1.0496	yes	HEK293T
Experiment.ID1	Plate 3 No Treat	O02	DMSO	10000	121180	0.862427	no	HEK293T
Experiment.ID1	Plate 3 No Treat	O03	DMSO	10000	134147	0.954712	no	HEK293T
Experiment.ID1	Plate 3 No Treat	O04	DMSO	4680	137358	0.977565	no	HEK293T
Experiment.ID1	Plate 3 No Treat	O05	DMSO	4680	144962	1.03168	no	HEK293T
Experiment.ID1	Plate 3 No Treat	O06	DMSO	2190	134380	0.956371	no	HEK293T
Experiment.ID1	Plate 3 No Treat	O07	DMSO	2190	140449	0.999563	no	HEK293T
Experiment.ID1	Plate 3 No Treat	O08	DMSO	1020	169659	1.20745	no	HEK293T
Experiment.ID1	Plate 3 No Treat	O09	DMSO	1020	145953	1.03873	no	HEK293T
Experiment.ID1	Plate 3 No Treat	O10	DMSO	478	135773	0.966285	no	HEK293T
Experiment.ID1	Plate 3 No Treat	O11	DMSO	478	132341	0.941859	no	HEK293T
Experiment.ID1	Plate 3 No Treat	O12	DMSO	224	141920	1.01003	no	HEK293T
Experiment.ID1	Plate 3 No Treat	O13	DMSO	224	137771	0.980504	no	HEK293T
Experiment.ID1	Plate 3 No Treat	O14	DMSO	105	137044	0.97533	no	HEK293T
Experiment.ID1	Plate 3 No Treat	O15	DMSO	105	146535	1.04288	no	HEK293T
Experiment.ID1	Plate 3 No Treat	O16	DMSO	48.9	185070	1.31713	no	HEK293T
Experiment.ID1	Plate 3 No Treat	O17	DMSO	48.9	128261	0.912822	no	HEK293T
Experiment.ID1	Plate 3 No Treat	O18	DMSO	22.9	145615	1.03633	no	HEK293T
Experiment.ID1	Plate 3 No Treat	O19	DMSO	22.9	121840	0.867125	no	HEK293T
Experiment.ID1	Plate 3 No Treat	O20	DMSO	10.7	133139	0.947539	no	HEK293T
Experiment.ID1	Plate 3 No Treat	O21	DMSO	10.7	149150	1.06149	no	HEK293T
Experiment.ID1	Plate 3 No Treat	O22	DMSO	5	137361	0.977586	no	HEK293T
Experiment.ID1	Plate 3 No Treat	O23	DMSO	5	131320	0.934593	no	HEK293T
Experiment.ID1	Plate 4 MLN4924	O02	DMSO	10000	109924	0.888199	yes	HEK293T
Experiment.ID1	Plate 4 MLN4924	O03	DMSO	10000	108927	0.880143	yes	HEK293T
Experiment.ID1	Plate 4 MLN4924	O04	DMSO	4680	114703	0.926814	yes	HEK293T
Experiment.ID1	Plate 4 MLN4924	O05	DMSO	4680	119046	0.961906	yes	HEK293T
Experiment.ID1	Plate 4 MLN4924	O06	DMSO	2190	123742	0.99985	yes	HEK293T
Experiment.ID1	Plate 4 MLN4924	O07	DMSO	2190	133138	1.07577	yes	HEK293T
Experiment.ID1	Plate 4 MLN4924	O08	DMSO	1020	141772	1.14553	yes	HEK293T
Experiment.ID1	Plate 4 MLN4924	O09	DMSO	1020	116119	0.938255	yes	HEK293T
Experiment.ID1	Plate 4 MLN4924	O10	DMSO	478	135126	1.09183	yes	HEK293T
Experiment.ID1	Plate 4 MLN4924	O11	DMSO	478	126986	1.02606	yes	HEK293T
Experiment.ID1	Plate 4 MLN4924	O12	DMSO	224	126440	1.02165	yes	HEK293T
Experiment.ID1	Plate 4 MLN4924	O13	DMSO	224	127598	1.03101	yes	HEK293T
Experiment.ID1	Plate 4 MLN4924	O14	DMSO	105	126472	1.02191	yes	HEK293T
Experiment.ID1	Plate 4 MLN4924	O15	DMSO	105	126238	1.02002	yes	HEK293T
Experiment.ID1	Plate 4 MLN4924	O16	DMSO	48.9	123892	1.00106	yes	HEK293T
Experiment.ID1	Plate 4 MLN4924	O17	DMSO	48.9	121582	0.982397	yes	HEK293T
Experiment.ID1	Plate 4 MLN4924	O18	DMSO	22.9	122274	0.987989	yes	HEK293T
Experiment.ID1	Plate 4 MLN4924	O19	DMSO	22.9	121896	0.984934	yes	HEK293T
Experiment.ID1	Plate 4 MLN4924	O20	DMSO	10.7	122952	0.993467	yes	HEK293T
Experiment.ID1	Plate 4 MLN4924	O21	DMSO	10.7	122916	0.993176	yes	HEK293T
Experiment.ID1	Plate 4 MLN4924	O22	DMSO	5	131575	1.06314	yes	HEK293T
Experiment.ID1	Plate 4 MLN4924	O23	DMSO	5	119414	0.964879	yes	HEK293T
Experiment.ID1	Plate 4 No Treat	O02	DMSO	10000	130140	0.9482	no	HEK293T
Experiment.ID1	Plate 4 No Treat	O03	DMSO	10000	125667	0.91561	no	HEK293T
Experiment.ID1	Plate 4 No Treat	O04	DMSO	4680	122202	0.890364	no	HEK293T
Experiment.ID1	Plate 4 No Treat	O05	DMSO	4680	134705	0.981461	no	HEK293T
Experiment.ID1	Plate 4 No Treat	O06	DMSO	2190	135936	0.99043	no	HEK293T
Experiment.ID1	Plate 4 No Treat	O07	DMSO	2190	141615	1.03181	no	HEK293T
Experiment.ID1	Plate 4 No Treat	O08	DMSO	1020	122113	0.889715	no	HEK293T
Experiment.ID1	Plate 4 No Treat	O09	DMSO	1020	147257	1.07291	no	HEK293T
Experiment.ID1	Plate 4 No Treat	O10	DMSO	478	145251	1.0583	no	HEK293T
Experiment.ID1	Plate 4 No Treat	O11	DMSO	478	162049	1.18069	no	HEK293T
Experiment.ID1	Plate 4 No Treat	O12	DMSO	224	157694	1.14896	no	HEK293T
Experiment.ID1	Plate 4 No Treat	O13	DMSO	224	137691	1.00322	no	HEK293T
Experiment.ID1	Plate 4 No Treat	O14	DMSO	105	128597	0.936958	no	HEK293T
Experiment.ID1	Plate 4 No Treat	O15	DMSO	105	127024	0.925497	no	HEK293T
Experiment.ID1	Plate 4 No Treat	O16	DMSO	48.9	134909	0.982947	no	HEK293T
Experiment.ID1	Plate 4 No Treat	O17	DMSO	48.9	179662	1.30902	no	HEK293T
Experiment.ID1	Plate 4 No Treat	O18	DMSO	22.9	132480	0.965249	no	HEK293T
Experiment.ID1	Plate 4 No Treat	O19	DMSO	22.9	119465	0.870422	no	HEK293T
Experiment.ID1	Plate 4 No Treat	O20	DMSO	10.7	129939	0.946736	no	HEK293T
Experiment.ID1	Plate 4 No Treat	O21	DMSO	10.7	145270	1.05844	no	HEK293T
Experiment.ID1	Plate 4 No Treat	O22	DMSO	5	125265	0.912681	no	HEK293T
Experiment.ID1	Plate 4 No Treat	O23	DMSO	5	134558	0.98039	no	HEK293T
Experiment.ID1	Plate 5 MLN4924	O02	DMSO	10000	108555	0.916912	yes	HEK293T
Experiment.ID1	Plate 5 MLN4924	O03	DMSO	10000	116207	0.981544	yes	HEK293T
Experiment.ID1	Plate 5 MLN4924	O04	DMSO	4680	115250	0.973461	yes	HEK293T
Experiment.ID1	Plate 5 MLN4924	O05	DMSO	4680	121965	1.03018	yes	HEK293T
Experiment.ID1	Plate 5 MLN4924	O06	DMSO	2190	117040	0.98858	yes	HEK293T
Experiment.ID1	Plate 5 MLN4924	O07	DMSO	2190	112947	0.954009	yes	HEK293T
Experiment.ID1	Plate 5 MLN4924	O08	DMSO	1020	113109	0.955377	yes	HEK293T
Experiment.ID1	Plate 5 MLN4924	O09	DMSO	1020	114112	0.963849	yes	HEK293T
Experiment.ID1	Plate 5 MLN4924	O10	DMSO	478	114199	0.964584	yes	HEK293T
Experiment.ID1	Plate 5 MLN4924	O11	DMSO	478	121123	1.02307	yes	HEK293T
Experiment.ID1	Plate 5 MLN4924	O12	DMSO	224	125730	1.06198	yes	HEK293T
Experiment.ID1	Plate 5 MLN4924	O13	DMSO	224	123142	1.04012	yes	HEK293T
Experiment.ID1	Plate 5 MLN4924	O14	DMSO	105	122594	1.03549	yes	HEK293T
Experiment.ID1	Plate 5 MLN4924	O15	DMSO	105	113288	0.956889	yes	HEK293T
Experiment.ID1	Plate 5 MLN4924	O16	DMSO	48.9	137435	1.16085	yes	HEK293T
Experiment.ID1	Plate 5 MLN4924	O17	DMSO	48.9	112717	0.952066	yes	HEK293T
Experiment.ID1	Plate 5 MLN4924	O18	DMSO	22.9	131030	1.10675	yes	HEK293T
Experiment.ID1	Plate 5 MLN4924	O19	DMSO	22.9	128627	1.08645	yes	HEK293T
Experiment.ID1	Plate 5 MLN4924	O20	DMSO	10.7	114327	0.965665	yes	HEK293T
Experiment.ID1	Plate 5 MLN4924	O21	DMSO	10.7	126568	1.06906	yes	HEK293T
Experiment.ID1	Plate 5 MLN4924	O22	DMSO	5	109056	0.921143	yes	HEK293T
Experiment.ID1	Plate 5 MLN4924	O23	DMSO	5	105603	0.891977	yes	HEK293T
Experiment.ID1	Plate 5 No Treat	O02	DMSO	10000	97149	0.754059	no	HEK293T
Experiment.ID1	Plate 5 No Treat	O03	DMSO	10000	122717	0.952514	no	HEK293T
Experiment.ID1	Plate 5 No Treat	O04	DMSO	4680	128103	0.99432	no	HEK293T
Experiment.ID1	Plate 5 No Treat	O05	DMSO	4680	115594	0.897226	no	HEK293T
Experiment.ID1	Plate 5 No Treat	O06	DMSO	2190	124518	0.966493	no	HEK293T
Experiment.ID1	Plate 5 No Treat	O07	DMSO	2190	122214	0.94861	no	HEK293T
Experiment.ID1	Plate 5 No Treat	O08	DMSO	1020	132083	1.02521	no	HEK293T
Experiment.ID1	Plate 5 No Treat	O09	DMSO	1020	132697	1.02998	no	HEK293T
Experiment.ID1	Plate 5 No Treat	O10	DMSO	478	126713	0.983531	no	HEK293T
Experiment.ID1	Plate 5 No Treat	O11	DMSO	478	128194	0.995026	no	HEK293T
Experiment.ID1	Plate 5 No Treat	O12	DMSO	224	167210	1.29786	no	HEK293T
Experiment.ID1	Plate 5 No Treat	O13	DMSO	224	123081	0.95534	no	HEK293T
Experiment.ID1	Plate 5 No Treat	O14	DMSO	105	138171	1.07247	no	HEK293T
Experiment.ID1	Plate 5 No Treat	O15	DMSO	105	125947	0.977585	no	HEK293T
Experiment.ID1	Plate 5 No Treat	O16	DMSO	48.9	140183	1.08808	no	HEK293T
Experiment.ID1	Plate 5 No Treat	O17	DMSO	48.9	133071	1.03288	no	HEK293T
Experiment.ID1	Plate 5 No Treat	O18	DMSO	22.9	141634	1.09935	no	HEK293T
Experiment.ID1	Plate 5 No Treat	O19	DMSO	22.9	137892	1.0703	no	HEK293T
Experiment.ID1	Plate 5 No Treat	O20	DMSO	10.7	130182	1.01046	no	HEK293T
Experiment.ID1	Plate 5 No Treat	O21	DMSO	10.7	119560	0.92801	no	HEK293T
Experiment.ID1	Plate 5 No Treat	O22	DMSO	5	113145	0.878218	no	HEK293T
Experiment.ID1	Plate 5 No Treat	O23	DMSO	5	134308	1.04248	no	HEK293T
Experiment.ID1	Plate 6 MLN4924	O02	DMSO	10000	115168	0.90179	yes	HEK293T
Experiment.ID1	Plate 6 MLN4924	O03	DMSO	10000	125013	0.978879	yes	HEK293T
Experiment.ID1	Plate 6 MLN4924	O04	DMSO	4680	127606	0.999182	yes	HEK293T
Experiment.ID1	Plate 6 MLN4924	O05	DMSO	4680	131784	1.0319	yes	HEK293T
Experiment.ID1	Plate 6 MLN4924	O06	DMSO	2190	126909	0.993725	yes	HEK293T
Experiment.ID1	Plate 6 MLN4924	O07	DMSO	2190	122703	0.960791	yes	HEK293T
Experiment.ID1	Plate 6 MLN4924	O08	DMSO	1020	126710	0.992167	yes	HEK293T
Experiment.ID1	Plate 6 MLN4924	O09	DMSO	1020	124588	0.975551	yes	HEK293T
Experiment.ID1	Plate 6 MLN4924	O10	DMSO	478	132921	1.0408	yes	HEK293T
Experiment.ID1	Plate 6 MLN4924	O11	DMSO	478	133366	1.04428	yes	HEK293T
Experiment.ID1	Plate 6 MLN4924	O12	DMSO	224	131927	1.03302	yes	HEK293T
Experiment.ID1	Plate 6 MLN4924	O13	DMSO	224	135201	1.05865	yes	HEK293T
Experiment.ID1	Plate 6 MLN4924	O14	DMSO	105	127478	0.99818	yes	HEK293T
Experiment.ID1	Plate 6 MLN4924	O15	DMSO	105	129405	1.01327	yes	HEK293T
Experiment.ID1	Plate 6 MLN4924	O16	DMSO	48.9	139148	1.08956	yes	HEK293T
Experiment.ID1	Plate 6 MLN4924	O17	DMSO	48.9	124047	0.971315	yes	HEK293T
Experiment.ID1	Plate 6 MLN4924	O18	DMSO	22.9	121202	0.949038	yes	HEK293T
Experiment.ID1	Plate 6 MLN4924	O19	DMSO	22.9	129113	1.01098	yes	HEK293T
Experiment.ID1	Plate 6 MLN4924	O20	DMSO	10.7	124119	0.971878	yes	HEK293T
Experiment.ID1	Plate 6 MLN4924	O21	DMSO	10.7	131732	1.03149	yes	HEK293T
Experiment.ID1	Plate 6 MLN4924	O22	DMSO	5	124980	0.97862	yes	HEK293T
Experiment.ID1	Plate 6 MLN4924	O23	DMSO	5	124509	0.974932	yes	HEK293T
Experiment.ID1	Plate 6 No Treat	O02	DMSO	10000	137567	0.897995	no	HEK293T
Experiment.ID1	Plate 6 No Treat	O03	DMSO	10000	141146	0.921358	no	HEK293T
Experiment.ID1	Plate 6 No Treat	O04	DMSO	4680	153317	1.00081	no	HEK293T
Experiment.ID1	Plate 6 No Treat	O05	DMSO	4680	174294	1.13774	no	HEK293T
Experiment.ID1	Plate 6 No Treat	O06	DMSO	2190	136861	0.893386	no	HEK293T
Experiment.ID1	Plate 6 No Treat	O07	DMSO	2190	155435	1.01463	no	HEK293T
Experiment.ID1	Plate 6 No Treat	O08	DMSO	1020	161728	1.05571	no	HEK293T
Experiment.ID1	Plate 6 No Treat	O09	DMSO	1020	154300	1.00722	no	HEK293T
Experiment.ID1	Plate 6 No Treat	O10	DMSO	478	146371	0.955465	no	HEK293T
Experiment.ID1	Plate 6 No Treat	O11	DMSO	478	181950	1.18771	no	HEK293T
Experiment.ID1	Plate 6 No Treat	O12	DMSO	224	148246	0.967704	no	HEK293T
Experiment.ID1	Plate 6 No Treat	O13	DMSO	224	159537	1.04141	no	HEK293T
Experiment.ID1	Plate 6 No Treat	O14	DMSO	105	157940	1.03098	no	HEK293T
Experiment.ID1	Plate 6 No Treat	O15	DMSO	105	159723	1.04262	no	HEK293T
Experiment.ID1	Plate 6 No Treat	O16	DMSO	48.9	151998	0.992196	no	HEK293T
Experiment.ID1	Plate 6 No Treat	O17	DMSO	48.9	152802	0.997444	no	HEK293T
Experiment.ID1	Plate 6 No Treat	O18	DMSO	22.9	147549	0.963154	no	HEK293T
Experiment.ID1	Plate 6 No Treat	O19	DMSO	22.9	165571	1.0808	no	HEK293T
Experiment.ID1	Plate 6 No Treat	O20	DMSO	10.7	148737	0.970909	no	HEK293T
Experiment.ID1	Plate 6 No Treat	O21	DMSO	10.7	144606	0.943943	no	HEK293T
Experiment.ID1	Plate 6 No Treat	O22	DMSO	5	153871	1.00442	no	HEK293T
Experiment.ID1	Plate 6 No Treat	O23	DMSO	5	136708	0.892388	no	HEK293T
Experiment.ID1	Plate 7 MLN4924	O02	DMSO	10000	109663	0.901945	yes	HEK293T
Experiment.ID1	Plate 7 MLN4924	O03	DMSO	10000	120847	0.99393	yes	HEK293T
Experiment.ID1	Plate 7 MLN4924	O04	DMSO	4680	117576	0.967027	yes	HEK293T
Experiment.ID1	Plate 7 MLN4924	O05	DMSO	4680	132247	1.08769	yes	HEK293T
Experiment.ID1	Plate 7 MLN4924	O06	DMSO	2190	111356	0.91587	yes	HEK293T
Experiment.ID1	Plate 7 MLN4924	O07	DMSO	2190	127551	1.04907	yes	HEK293T
Experiment.ID1	Plate 7 MLN4924	O08	DMSO	1020	118389	0.973714	yes	HEK293T
Experiment.ID1	Plate 7 MLN4924	O09	DMSO	1020	107544	0.884517	yes	HEK293T
Experiment.ID1	Plate 7 MLN4924	O10	DMSO	478	115298	0.948291	yes	HEK293T
Experiment.ID1	Plate 7 MLN4924	O11	DMSO	478	123959	1.01953	yes	HEK293T
Experiment.ID1	Plate 7 MLN4924	O12	DMSO	224	130186	1.07074	yes	HEK293T
Experiment.ID1	Plate 7 MLN4924	O13	DMSO	224	132358	1.0886	yes	HEK293T
Experiment.ID1	Plate 7 MLN4924	O14	DMSO	105	121426	0.998692	yes	HEK293T
Experiment.ID1	Plate 7 MLN4924	O15	DMSO	105	119802	0.985335	yes	HEK293T
Experiment.ID1	Plate 7 MLN4924	O16	DMSO	48.9	119998	0.986947	yes	HEK293T
Experiment.ID1	Plate 7 MLN4924	O17	DMSO	48.9	116907	0.961525	yes	HEK293T
Experiment.ID1	Plate 7 MLN4924	O18	DMSO	22.9	135242	1.11232	yes	HEK293T
Experiment.ID1	Plate 7 MLN4924	O19	DMSO	22.9	119779	0.985146	yes	HEK293T
Experiment.ID1	Plate 7 MLN4924	O20	DMSO	10.7	128593	1.05764	yes	HEK293T
Experiment.ID1	Plate 7 MLN4924	O21	DMSO	10.7	115805	0.952461	yes	HEK293T
Experiment.ID1	Plate 7 MLN4924	O22	DMSO	5	136380	1.12168	yes	HEK293T
Experiment.ID1	Plate 7 MLN4924	O23	DMSO	5	113964	0.93732	yes	HEK293T
Experiment.ID1	Plate 7 No Treat	O02	DMSO	10000	154555	1.076	no	HEK293T
Experiment.ID1	Plate 7 No Treat	O03	DMSO	10000	133828	0.931704	no	HEK293T
Experiment.ID1	Plate 7 No Treat	O04	DMSO	4680	137653	0.958333	no	HEK293T
Experiment.ID1	Plate 7 No Treat	O05	DMSO	4680	144165	1.00367	no	HEK293T
Experiment.ID1	Plate 7 No Treat	O06	DMSO	2190	131327	0.914292	no	HEK293T
Experiment.ID1	Plate 7 No Treat	O07	DMSO	2190	131397	0.914779	no	HEK293T
Experiment.ID1	Plate 7 No Treat	O08	DMSO	1020	131879	0.918135	no	HEK293T
Experiment.ID1	Plate 7 No Treat	O09	DMSO	1020	138509	0.964293	no	HEK293T
Experiment.ID1	Plate 7 No Treat	O10	DMSO	478	171583	1.19455	no	HEK293T
Experiment.ID1	Plate 7 No Treat	O11	DMSO	478	148812	1.03602	no	HEK293T
Experiment.ID1	Plate 7 No Treat	O12	DMSO	224	144214	1.00401	no	HEK293T
Experiment.ID1	Plate 7 No Treat	O13	DMSO	224	141208	0.983083	no	HEK293T
Experiment.ID1	Plate 7 No Treat	O14	DMSO	105	144114	1.00331	no	HEK293T
Experiment.ID1	Plate 7 No Treat	O15	DMSO	105	142379	0.991236	no	HEK293T
Experiment.ID1	Plate 7 No Treat	O16	DMSO	48.9	155568	1.08306	no	HEK293T
Experiment.ID1	Plate 7 No Treat	O17	DMSO	48.9	148672	1.03505	no	HEK293T
Experiment.ID1	Plate 7 No Treat	O18	DMSO	22.9	132991	0.925877	no	HEK293T
Experiment.ID1	Plate 7 No Treat	O19	DMSO	22.9	132321	0.921212	no	HEK293T
Experiment.ID1	Plate 7 No Treat	O20	DMSO	10.7	183736	1.27916	no	HEK293T
Experiment.ID1	Plate 7 No Treat	O21	DMSO	10.7	143875	1.00165	no	HEK293T
Experiment.ID1	Plate 7 No Treat	O22	DMSO	5	132832	0.92477	no	HEK293T
Experiment.ID1	Plate 7 No Treat	O23	DMSO	5	134416	0.935798	no	HEK293T
Experiment.ID1	Plate 8 MLN4924	O02	DMSO	10000	96797	0.77853	yes	HEK293T
Experiment.ID1	Plate 8 MLN4924	O03	DMSO	10000	115118	0.925884	yes	HEK293T
Experiment.ID1	Plate 8 MLN4924	O04	DMSO	4680	117178	0.942453	yes	HEK293T
Experiment.ID1	Plate 8 MLN4924	O05	DMSO	4680	123416	0.992624	yes	HEK293T
Experiment.ID1	Plate 8 MLN4924	O06	DMSO	2190	121878	0.980254	yes	HEK293T
Experiment.ID1	Plate 8 MLN4924	O07	DMSO	2190	131218	1.05538	yes	HEK293T
Experiment.ID1	Plate 8 MLN4924	O08	DMSO	1020	123399	0.992488	yes	HEK293T
Experiment.ID1	Plate 8 MLN4924	O09	DMSO	1020	116893	0.94016	yes	HEK293T
Experiment.ID1	Plate 8 MLN4924	O10	DMSO	478	122743	0.987211	yes	HEK293T
Experiment.ID1	Plate 8 MLN4924	O11	DMSO	478	130819	1.05217	yes	HEK293T
Experiment.ID1	Plate 8 MLN4924	O12	DMSO	224	134973	1.08558	yes	HEK293T
Experiment.ID1	Plate 8 MLN4924	O13	DMSO	224	133304	1.07215	yes	HEK293T
Experiment.ID1	Plate 8 MLN4924	O14	DMSO	105	129807	1.04403	yes	HEK293T
Experiment.ID1	Plate 8 MLN4924	O15	DMSO	105	133834	1.07642	yes	HEK293T
Experiment.ID1	Plate 8 MLN4924	O16	DMSO	48.9	124243	0.999276	yes	HEK293T
Experiment.ID1	Plate 8 MLN4924	O17	DMSO	48.9	126782	1.0197	yes	HEK293T
Experiment.ID1	Plate 8 MLN4924	O18	DMSO	22.9	122306	0.983697	yes	HEK293T
Experiment.ID1	Plate 8 MLN4924	O19	DMSO	22.9	135164	1.08711	yes	HEK293T
Experiment.ID1	Plate 8 MLN4924	O20	DMSO	10.7	131248	1.05562	yes	HEK293T
Experiment.ID1	Plate 8 MLN4924	O21	DMSO	10.7	131963	1.06137	yes	HEK293T
Experiment.ID1	Plate 8 MLN4924	O22	DMSO	5	113833	0.915549	yes	HEK293T
Experiment.ID1	Plate 8 MLN4924	O23	DMSO	5	118411	0.952369	yes	HEK293T
Experiment.ID1	Plate 8 No Treat	O02	DMSO	10000	96235	0.845345	no	HEK293T
Experiment.ID1	Plate 8 No Treat	O03	DMSO	10000	108340	0.951677	no	HEK293T
Experiment.ID1	Plate 8 No Treat	O04	DMSO	4680	106557	0.936015	no	HEK293T
Experiment.ID1	Plate 8 No Treat	O05	DMSO	4680	99578	0.874711	no	HEK293T
Experiment.ID1	Plate 8 No Treat	O06	DMSO	2190	96256	0.845529	no	HEK293T
Experiment.ID1	Plate 8 No Treat	O07	DMSO	2190	115842	1.01758	no	HEK293T
Experiment.ID1	Plate 8 No Treat	O08	DMSO	1020	105144	0.923603	no	HEK293T
Experiment.ID1	Plate 8 No Treat	O09	DMSO	1020	138767	1.21895	no	HEK293T
Experiment.ID1	Plate 8 No Treat	O10	DMSO	478	102342	0.89899	no	HEK293T
Experiment.ID1	Plate 8 No Treat	O11	DMSO	478	107021	0.940091	no	HEK293T
Experiment.ID1	Plate 8 No Treat	O12	DMSO	224	112929	0.991988	no	HEK293T
Experiment.ID1	Plate 8 No Treat	O13	DMSO	224	113239	0.994711	no	HEK293T
Experiment.ID1	Plate 8 No Treat	O14	DMSO	105	109246	0.959636	no	HEK293T
Experiment.ID1	Plate 8 No Treat	O15	DMSO	105	124377	1.09255	no	HEK293T
Experiment.ID1	Plate 8 No Treat	O16	DMSO	48.9	141700	1.24472	no	HEK293T
Experiment.ID1	Plate 8 No Treat	O17	DMSO	48.9	123085	1.0812	no	HEK293T
Experiment.ID1	Plate 8 No Treat	O18	DMSO	22.9	132257	1.16177	no	HEK293T
Experiment.ID1	Plate 8 No Treat	O19	DMSO	22.9	139545	1.22579	no	HEK293T
Experiment.ID1	Plate 8 No Treat	O20	DMSO	10.7	113730	0.999024	no	HEK293T
Experiment.ID1	Plate 8 No Treat	O21	DMSO	10.7	102618	0.901414	no	HEK293T
Experiment.ID1	Plate 8 No Treat	O22	DMSO	5	115595	1.01541	no	HEK293T
Experiment.ID1	Plate 8 No Treat	O23	DMSO	5	100101	0.879305	no	HEK293T
Experiment.ID1	Plate 6 MLN4924	I02	DRF053	10000	17244	0.135024	yes	HEK293T
Experiment.ID1	Plate 6 MLN4924	I03	DRF053	10000	17194	0.134633	yes	HEK293T
Experiment.ID1	Plate 6 MLN4924	I04	DRF053	4680	51729	0.405049	yes	HEK293T
Experiment.ID1	Plate 6 MLN4924	I05	DRF053	4680	62970	0.493069	yes	HEK293T
Experiment.ID1	Plate 6 MLN4924	I06	DRF053	2190	94272	0.73817	yes	HEK293T
Experiment.ID1	Plate 6 MLN4924	I07	DRF053	2190	97822	0.765967	yes	HEK293T
Experiment.ID1	Plate 6 MLN4924	I08	DRF053	1020	108616	0.850487	yes	HEK293T
Experiment.ID1	Plate 6 MLN4924	I09	DRF053	1020	106917	0.837183	yes	HEK293T
Experiment.ID1	Plate 6 MLN4924	I10	DRF053	478	115920	0.907679	yes	HEK293T
Experiment.ID1	Plate 6 MLN4924	I11	DRF053	478	117500	0.92005	yes	HEK293T
Experiment.ID1	Plate 6 MLN4924	I12	DRF053	224	120227	0.941403	yes	HEK293T
Experiment.ID1	Plate 6 MLN4924	I13	DRF053	224	119045	0.932148	yes	HEK293T
Experiment.ID1	Plate 6 MLN4924	I14	DRF053	105	122872	0.962114	yes	HEK293T
Experiment.ID1	Plate 6 MLN4924	I15	DRF053	105	118687	0.929345	yes	HEK293T
Experiment.ID1	Plate 6 MLN4924	I16	DRF053	48.9	107798	0.844082	yes	HEK293T
Experiment.ID1	Plate 6 MLN4924	I17	DRF053	48.9	118787	0.930128	yes	HEK293T
Experiment.ID1	Plate 6 MLN4924	I18	DRF053	22.9	121816	0.953846	yes	HEK293T
Experiment.ID1	Plate 6 MLN4924	I19	DRF053	22.9	124467	0.974603	yes	HEK293T
Experiment.ID1	Plate 6 MLN4924	I20	DRF053	10.7	133720	1.04706	yes	HEK293T
Experiment.ID1	Plate 6 MLN4924	I21	DRF053	10.7	127236	0.996285	yes	HEK293T
Experiment.ID1	Plate 6 MLN4924	I22	DRF053	5	136553	1.06924	yes	HEK293T
Experiment.ID1	Plate 6 MLN4924	I23	DRF053	5	130783	1.02406	yes	HEK293T
Experiment.ID1	Plate 6 No Treat	I02	DRF053	10000	67703	0.441944	no	HEK293T
Experiment.ID1	Plate 6 No Treat	I03	DRF053	10000	80527	0.525655	no	HEK293T
Experiment.ID1	Plate 6 No Treat	I04	DRF053	4680	103903	0.678247	no	HEK293T
Experiment.ID1	Plate 6 No Treat	I05	DRF053	4680	126283	0.824337	no	HEK293T
Experiment.ID1	Plate 6 No Treat	I06	DRF053	2190	163350	1.0663	no	HEK293T
Experiment.ID1	Plate 6 No Treat	I07	DRF053	2190	138628	0.904921	no	HEK293T
Experiment.ID1	Plate 6 No Treat	I08	DRF053	1020	121659	0.794152	no	HEK293T
Experiment.ID1	Plate 6 No Treat	I09	DRF053	1020	141911	0.926351	no	HEK293T
Experiment.ID1	Plate 6 No Treat	I10	DRF053	478	154846	1.01079	no	HEK293T
Experiment.ID1	Plate 6 No Treat	I11	DRF053	478	129760	0.847033	no	HEK293T
Experiment.ID1	Plate 6 No Treat	I12	DRF053	224	163720	1.06871	no	HEK293T
Experiment.ID1	Plate 6 No Treat	I13	DRF053	224	138361	0.903178	no	HEK293T
Experiment.ID1	Plate 6 No Treat	I14	DRF053	105	184744	1.20595	no	HEK293T
Experiment.ID1	Plate 6 No Treat	I15	DRF053	105	141218	0.921828	no	HEK293T
Experiment.ID1	Plate 6 No Treat	I16	DRF053	48.9	171648	1.12047	no	HEK293T
Experiment.ID1	Plate 6 No Treat	I17	DRF053	48.9	142609	0.930908	no	HEK293T
Experiment.ID1	Plate 6 No Treat	I18	DRF053	22.9	189021	1.23387	no	HEK293T
Experiment.ID1	Plate 6 No Treat	I19	DRF053	22.9	168465	1.09969	no	HEK293T
Experiment.ID1	Plate 6 No Treat	I20	DRF053	10.7	133334	0.870363	no	HEK293T
Experiment.ID1	Plate 6 No Treat	I21	DRF053	10.7	155848	1.01733	no	HEK293T
Experiment.ID1	Plate 6 No Treat	I22	DRF053	5	149067	0.973063	no	HEK293T
Experiment.ID1	Plate 6 No Treat	I23	DRF053	5	158471	1.03445	no	HEK293T
Experiment.ID1	Plate 6 MLN4924	G02	DS_CR8	10000	36599	0.286578	yes	HEK293T
Experiment.ID1	Plate 6 MLN4924	G03	DS_CR8	10000	36299	0.284229	yes	HEK293T
Experiment.ID1	Plate 6 MLN4924	G04	DS_CR8	4680	51562	0.403742	yes	HEK293T
Experiment.ID1	Plate 6 MLN4924	G05	DS_CR8	4680	52357	0.409967	yes	HEK293T
Experiment.ID1	Plate 6 MLN4924	G06	DS_CR8	2190	78624	0.615643	yes	HEK293T
Experiment.ID1	Plate 6 MLN4924	G07	DS_CR8	2190	82428	0.645429	yes	HEK293T
Experiment.ID1	Plate 6 MLN4924	G08	DS_CR8	1020	100966	0.790586	yes	HEK293T
Experiment.ID1	Plate 6 MLN4924	G09	DS_CR8	1020	110872	0.868152	yes	HEK293T
Experiment.ID1	Plate 6 MLN4924	G10	DS_CR8	478	113338	0.887461	yes	HEK293T
Experiment.ID1	Plate 6 MLN4924	G11	DS_CR8	478	125927	0.986036	yes	HEK293T
Experiment.ID1	Plate 6 MLN4924	G12	DS_CR8	224	111539	0.873374	yes	HEK293T
Experiment.ID1	Plate 6 MLN4924	G13	DS_CR8	224	126525	0.990718	yes	HEK293T
Experiment.ID1	Plate 6 MLN4924	G14	DS_CR8	105	116527	0.912431	yes	HEK293T
Experiment.ID1	Plate 6 MLN4924	G15	DS_CR8	105	122909	0.962404	yes	HEK293T
Experiment.ID1	Plate 6 MLN4924	G16	DS_CR8	48.9	116289	0.910568	yes	HEK293T
Experiment.ID1	Plate 6 MLN4924	G17	DS_CR8	48.9	119510	0.935789	yes	HEK293T
Experiment.ID1	Plate 6 MLN4924	G18	DS_CR8	22.9	119733	0.937535	yes	HEK293T
Experiment.ID1	Plate 6 MLN4924	G19	DS_CR8	22.9	127573	0.998924	yes	HEK293T
Experiment.ID1	Plate 6 MLN4924	G20	DS_CR8	10.7	114508	0.896622	yes	HEK293T
Experiment.ID1	Plate 6 MLN4924	G21	DS_CR8	10.7	149209	1.16834	yes	HEK293T
Experiment.ID1	Plate 6 MLN4924	G22	DS_CR8	5	138353	1.08333	yes	HEK293T
Experiment.ID1	Plate 6 MLN4924	G23	DS_CR8	5	118154	0.925171	yes	HEK293T
Experiment.ID1	Plate 6 No Treat	G02	DS_CR8	10000	41175	0.268778	no	HEK293T
Experiment.ID1	Plate 6 No Treat	G03	DS_CR8	10000	45190	0.294986	no	HEK293T
Experiment.ID1	Plate 6 No Treat	G04	DS_CR8	4680	41849	0.273177	no	HEK293T
Experiment.ID1	Plate 6 No Treat	G05	DS_CR8	4680	39640	0.258758	no	HEK293T
Experiment.ID1	Plate 6 No Treat	G06	DS_CR8	2190	37011	0.241596	no	HEK293T
Experiment.ID1	Plate 6 No Treat	G07	DS_CR8	2190	40559	0.264757	no	HEK293T
Experiment.ID1	Plate 6 No Treat	G08	DS_CR8	1020	40998	0.267622	no	HEK293T
Experiment.ID1	Plate 6 No Treat	G09	DS_CR8	1020	41287	0.269509	no	HEK293T
Experiment.ID1	Plate 6 No Treat	G10	DS_CR8	478	79561	0.51935	no	HEK293T
Experiment.ID1	Plate 6 No Treat	G11	DS_CR8	478	83322	0.5439	no	HEK293T
Experiment.ID1	Plate 6 No Treat	G12	DS_CR8	224	171122	1.11703	no	HEK293T
Experiment.ID1	Plate 6 No Treat	G13	DS_CR8	224	144037	0.940229	no	HEK293T
Experiment.ID1	Plate 6 No Treat	G14	DS_CR8	105	139543	0.910894	no	HEK293T
Experiment.ID1	Plate 6 No Treat	G15	DS_CR8	105	152472	0.99529	no	HEK293T
Experiment.ID1	Plate 6 No Treat	G16	DS_CR8	48.9	140956	0.920117	no	HEK293T
Experiment.ID1	Plate 6 No Treat	G17	DS_CR8	48.9	145435	0.949355	no	HEK293T
Experiment.ID1	Plate 6 No Treat	G18	DS_CR8	22.9	135897	0.887094	no	HEK293T
Experiment.ID1	Plate 6 No Treat	G19	DS_CR8	22.9	155203	1.01312	no	HEK293T
Experiment.ID1	Plate 6 No Treat	G20	DS_CR8	10.7	147951	0.965779	no	HEK293T
Experiment.ID1	Plate 6 No Treat	G21	DS_CR8	10.7	148256	0.96777	no	HEK293T
Experiment.ID1	Plate 6 No Treat	G22	DS_CR8	5	150294	0.981073	no	HEK293T
Experiment.ID1	Plate 6 No Treat	G23	DS_CR8	5	172959	1.12902	no	HEK293T
Experiment.ID1	Plate 1 MLN4924	B02	DS01	10000	32473	0.330268	yes	HEK293T
Experiment.ID1	Plate 1 MLN4924	B03	DS01	10000	34039	0.346195	yes	HEK293T
Experiment.ID1	Plate 1 MLN4924	B04	DS01	4680	41041	0.417409	yes	HEK293T
Experiment.ID1	Plate 1 MLN4924	B05	DS01	4680	40199	0.408845	yes	HEK293T
Experiment.ID1	Plate 1 MLN4924	B06	DS01	2190	59462	0.60476	yes	HEK293T
Experiment.ID1	Plate 1 MLN4924	B07	DS01	2190	59754	0.60773	yes	HEK293T
Experiment.ID1	Plate 1 MLN4924	B08	DS01	1020	86599	0.880758	yes	HEK293T
Experiment.ID1	Plate 1 MLN4924	B09	DS01	1020	86425	0.878988	yes	HEK293T
Experiment.ID1	Plate 1 MLN4924	B10	DS01	478	103527	1.05292	yes	HEK293T
Experiment.ID1	Plate 1 MLN4924	B11	DS01	478	102949	1.04705	yes	HEK293T
Experiment.ID1	Plate 1 MLN4924	B12	DS01	224	101494	1.03225	yes	HEK293T
Experiment.ID1	Plate 1 MLN4924	B13	DS01	224	111694	1.13599	yes	HEK293T
Experiment.ID1	Plate 1 MLN4924	B14	DS01	105	107277	1.09106	yes	HEK293T
Experiment.ID1	Plate 1 MLN4924	B15	DS01	105	104071	1.05846	yes	HEK293T
Experiment.ID1	Plate 1 MLN4924	B16	DS01	48.9	109542	1.1141	yes	HEK293T
Experiment.ID1	Plate 1 MLN4924	B17	DS01	48.9	102974	1.0473	yes	HEK293T
Experiment.ID1	Plate 1 MLN4924	B18	DS01	22.9	101661	1.03395	yes	HEK293T
Experiment.ID1	Plate 1 MLN4924	B19	DS01	22.9	94279	0.958867	yes	HEK293T
Experiment.ID1	Plate 1 MLN4924	B20	DS01	10.7	101170	1.02895	yes	HEK293T
Experiment.ID1	Plate 1 MLN4924	B21	DS01	10.7	107936	1.09777	yes	HEK293T
Experiment.ID1	Plate 1 MLN4924	B22	DS01	5	93229	0.948188	yes	HEK293T
Experiment.ID1	Plate 1 MLN4924	B23	DS01	5	93666	0.952633	yes	HEK293T
Experiment.ID1	Plate 1 No Treat	B02	DS01	10000	45836	0.345295	no	HEK293T
Experiment.ID1	Plate 1 No Treat	B03	DS01	10000	48312	0.363947	no	HEK293T
Experiment.ID1	Plate 1 No Treat	B04	DS01	4680	49835	0.37542	no	HEK293T
Experiment.ID1	Plate 1 No Treat	B05	DS01	4680	50379	0.379518	no	HEK293T
Experiment.ID1	Plate 1 No Treat	B06	DS01	2190	51928	0.391187	no	HEK293T
Experiment.ID1	Plate 1 No Treat	B07	DS01	2190	44983	0.338869	no	HEK293T
Experiment.ID1	Plate 1 No Treat	B08	DS01	1020	45867	0.345528	no	HEK293T
Experiment.ID1	Plate 1 No Treat	B09	DS01	1020	46912	0.3534	no	HEK293T
Experiment.ID1	Plate 1 No Treat	B10	DS01	478	61358	0.462226	no	HEK293T
Experiment.ID1	Plate 1 No Treat	B11	DS01	478	61196	0.461005	no	HEK293T
Experiment.ID1	Plate 1 No Treat	B12	DS01	224	138910	1.04645	no	HEK293T
Experiment.ID1	Plate 1 No Treat	B13	DS01	224	134154	1.01062	no	HEK293T
Experiment.ID1	Plate 1 No Treat	B14	DS01	105	140329	1.05713	no	HEK293T
Experiment.ID1	Plate 1 No Treat	B15	DS01	105	139029	1.04734	no	HEK293T
Experiment.ID1	Plate 1 No Treat	B16	DS01	48.9	138000	1.03959	no	HEK293T
Experiment.ID1	Plate 1 No Treat	B17	DS01	48.9	126942	0.956287	no	HEK293T
Experiment.ID1	Plate 1 No Treat	B18	DS01	22.9	127328	0.959195	no	HEK293T
Experiment.ID1	Plate 1 No Treat	B19	DS01	22.9	105743	0.79659	no	HEK293T
Experiment.ID1	Plate 1 No Treat	B20	DS01	10.7	130042	0.97964	no	HEK293T
Experiment.ID1	Plate 1 No Treat	B21	DS01	10.7	176652	1.33077	no	HEK293T
Experiment.ID1	Plate 1 No Treat	B22	DS01	5	130710	0.984673	no	HEK293T
Experiment.ID1	Plate 1 No Treat	B23	DS01	5	115633	0.871094	no	HEK293T
Experiment.ID1	Plate 1 MLN4924	C02	DS02	10000	74740	0.760145	yes	HEK293T
Experiment.ID1	Plate 1 MLN4924	C03	DS02	10000	86776	0.882558	yes	HEK293T
Experiment.ID1	Plate 1 MLN4924	C04	DS02	4680	105072	1.06864	yes	HEK293T
Experiment.ID1	Plate 1 MLN4924	C05	DS02	4680	100900	1.02621	yes	HEK293T
Experiment.ID1	Plate 1 MLN4924	C06	DS02	2190	93947	0.955491	yes	HEK293T
Experiment.ID1	Plate 1 MLN4924	C07	DS02	2190	104944	1.06734	yes	HEK293T
Experiment.ID1	Plate 1 MLN4924	C08	DS02	1020	99455	1.01151	yes	HEK293T
Experiment.ID1	Plate 1 MLN4924	C09	DS02	1020	100625	1.02341	yes	HEK293T
Experiment.ID1	Plate 1 MLN4924	C10	DS02	478	100558	1.02273	yes	HEK293T
Experiment.ID1	Plate 1 MLN4924	C11	DS02	478	107930	1.09771	yes	HEK293T
Experiment.ID1	Plate 1 MLN4924	C12	DS02	224	101829	1.03565	yes	HEK293T
Experiment.ID1	Plate 1 MLN4924	C13	DS02	224	102227	1.0397	yes	HEK293T
Experiment.ID1	Plate 1 MLN4924	C14	DS02	105	112891	1.14816	yes	HEK293T
Experiment.ID1	Plate 1 MLN4924	C15	DS02	105	110300	1.12181	yes	HEK293T
Experiment.ID1	Plate 1 MLN4924	C16	DS02	48.9	99909	1.01613	yes	HEK293T
Experiment.ID1	Plate 1 MLN4924	C17	DS02	48.9	102212	1.03955	yes	HEK293T
Experiment.ID1	Plate 1 MLN4924	C18	DS02	22.9	91783	0.933482	yes	HEK293T
Experiment.ID1	Plate 1 MLN4924	C19	DS02	22.9	96465	0.9811	yes	HEK293T
Experiment.ID1	Plate 1 MLN4924	C20	DS02	10.7	91928	0.934956	yes	HEK293T
Experiment.ID1	Plate 1 MLN4924	C21	DS02	10.7	101214	1.0294	yes	HEK293T
Experiment.ID1	Plate 1 MLN4924	C22	DS02	5	93049	0.946357	yes	HEK293T
Experiment.ID1	Plate 1 MLN4924	C23	DS02	5	97801	0.994688	yes	HEK293T
Experiment.ID1	Plate 1 No Treat	C02	DS02	10000	122837	0.925363	no	HEK293T
Experiment.ID1	Plate 1 No Treat	C03	DS02	10000	160459	1.20878	no	HEK293T
Experiment.ID1	Plate 1 No Treat	C04	DS02	4680	164572	1.23976	no	HEK293T
Experiment.ID1	Plate 1 No Treat	C05	DS02	4680	167857	1.26451	no	HEK293T
Experiment.ID1	Plate 1 No Treat	C06	DS02	2190	165718	1.2484	no	HEK293T
Experiment.ID1	Plate 1 No Treat	C07	DS02	2190	143274	1.07932	no	HEK293T
Experiment.ID1	Plate 1 No Treat	C08	DS02	1020	127150	0.957854	no	HEK293T
Experiment.ID1	Plate 1 No Treat	C09	DS02	1020	162289	1.22257	no	HEK293T
Experiment.ID1	Plate 1 No Treat	C10	DS02	478	137840	1.03838	no	HEK293T
Experiment.ID1	Plate 1 No Treat	C11	DS02	478	189580	1.42816	no	HEK293T
Experiment.ID1	Plate 1 No Treat	C12	DS02	224	141207	1.06375	no	HEK293T
Experiment.ID1	Plate 1 No Treat	C13	DS02	224	178625	1.34563	no	HEK293T
Experiment.ID1	Plate 1 No Treat	C14	DS02	105	128488	0.967934	no	HEK293T
Experiment.ID1	Plate 1 No Treat	C15	DS02	105	140292	1.05686	no	HEK293T
Experiment.ID1	Plate 1 No Treat	C16	DS02	48.9	166079	1.25112	no	HEK293T
Experiment.ID1	Plate 1 No Treat	C17	DS02	48.9	148409	1.118	no	HEK293T
Experiment.ID1	Plate 1 No Treat	C18	DS02	22.9	127116	0.957598	no	HEK293T
Experiment.ID1	Plate 1 No Treat	C19	DS02	22.9	139519	1.05103	no	HEK293T
Experiment.ID1	Plate 1 No Treat	C20	DS02	10.7	154686	1.16529	no	HEK293T
Experiment.ID1	Plate 1 No Treat	C21	DS02	10.7	134084	1.01009	no	HEK293T
Experiment.ID1	Plate 1 No Treat	C22	DS02	5	128609	0.968845	no	HEK293T
Experiment.ID1	Plate 1 No Treat	C23	DS02	5	157715	1.18811	no	HEK293T
Experiment.ID1	Plate 1 MLN4924	D02	DS03	10000	78242	0.795762	yes	HEK293T
Experiment.ID1	Plate 1 MLN4924	D03	DS03	10000	76301	0.776021	yes	HEK293T
Experiment.ID1	Plate 1 MLN4924	D04	DS03	4680	90282	0.918216	yes	HEK293T
Experiment.ID1	Plate 1 MLN4924	D05	DS03	4680	85065	0.865156	yes	HEK293T
Experiment.ID1	Plate 1 MLN4924	D06	DS03	2190	96104	0.977428	yes	HEK293T
Experiment.ID1	Plate 1 MLN4924	D07	DS03	2190	90021	0.915561	yes	HEK293T
Experiment.ID1	Plate 1 MLN4924	D08	DS03	1020	90812	0.923606	yes	HEK293T
Experiment.ID1	Plate 1 MLN4924	D09	DS03	1020	105982	1.07789	yes	HEK293T
Experiment.ID1	Plate 1 MLN4924	D10	DS03	478	92736	0.943174	yes	HEK293T
Experiment.ID1	Plate 1 MLN4924	D11	DS03	478	105053	1.06844	yes	HEK293T
Experiment.ID1	Plate 1 MLN4924	D12	DS03	224	92693	0.942737	yes	HEK293T
Experiment.ID1	Plate 1 MLN4924	D13	DS03	224	113669	1.15607	yes	HEK293T
Experiment.ID1	Plate 1 MLN4924	D14	DS03	105	99781	1.01483	yes	HEK293T
Experiment.ID1	Plate 1 MLN4924	D15	DS03	105	99111	1.00801	yes	HEK293T
Experiment.ID1	Plate 1 MLN4924	D16	DS03	48.9	108152	1.09996	yes	HEK293T
Experiment.ID1	Plate 1 MLN4924	D17	DS03	48.9	91279	0.928356	yes	HEK293T
Experiment.ID1	Plate 1 MLN4924	D18	DS03	22.9	107997	1.09839	yes	HEK293T
Experiment.ID1	Plate 1 MLN4924	D19	DS03	22.9	92278	0.938516	yes	HEK293T
Experiment.ID1	Plate 1 MLN4924	D20	DS03	10.7	99805	1.01507	yes	HEK293T
Experiment.ID1	Plate 1 MLN4924	D21	DS03	10.7	104596	1.0638	yes	HEK293T
Experiment.ID1	Plate 1 MLN4924	D22	DS03	5	100199	1.01908	yes	HEK293T
Experiment.ID1	Plate 1 MLN4924	D23	DS03	5	86096	0.875642	yes	HEK293T
Experiment.ID1	Plate 1 No Treat	D02	DS03	10000	114761	0.864525	no	HEK293T
Experiment.ID1	Plate 1 No Treat	D03	DS03	10000	119600	0.900978	no	HEK293T
Experiment.ID1	Plate 1 No Treat	D04	DS03	4680	144269	1.08682	no	HEK293T
Experiment.ID1	Plate 1 No Treat	D05	DS03	4680	142473	1.07329	no	HEK293T
Experiment.ID1	Plate 1 No Treat	D06	DS03	2190	138980	1.04697	no	HEK293T
Experiment.ID1	Plate 1 No Treat	D07	DS03	2190	123145	0.927683	no	HEK293T
Experiment.ID1	Plate 1 No Treat	D08	DS03	1020	137493	1.03577	no	HEK293T
Experiment.ID1	Plate 1 No Treat	D09	DS03	1020	143385	1.08016	no	HEK293T
Experiment.ID1	Plate 1 No Treat	D10	DS03	478	140344	1.05725	no	HEK293T
Experiment.ID1	Plate 1 No Treat	D11	DS03	478	132148	0.995505	no	HEK293T
Experiment.ID1	Plate 1 No Treat	D12	DS03	224	144695	1.09003	no	HEK293T
Experiment.ID1	Plate 1 No Treat	D13	DS03	224	132911	1.00125	no	HEK293T
Experiment.ID1	Plate 1 No Treat	D14	DS03	105	140190	1.05609	no	HEK293T
Experiment.ID1	Plate 1 No Treat	D15	DS03	105	161828	1.21909	no	HEK293T
Experiment.ID1	Plate 1 No Treat	D16	DS03	48.9	145426	1.09553	no	HEK293T
Experiment.ID1	Plate 1 No Treat	D17	DS03	48.9	171071	1.28872	no	HEK293T
Experiment.ID1	Plate 1 No Treat	D18	DS03	22.9	144082	1.08541	no	HEK293T
Experiment.ID1	Plate 1 No Treat	D19	DS03	22.9	152008	1.14512	no	HEK293T
Experiment.ID1	Plate 1 No Treat	D20	DS03	10.7	161981	1.22025	no	HEK293T
Experiment.ID1	Plate 1 No Treat	D21	DS03	10.7	140484	1.0583	no	HEK293T
Experiment.ID1	Plate 1 No Treat	D22	DS03	5	162063	1.22086	no	HEK293T
Experiment.ID1	Plate 1 No Treat	D23	DS03	5	149122	1.12337	no	HEK293T
Experiment.ID1	Plate 1 MLN4924	E02	DS04	10000	64023	0.651148	yes	HEK293T
Experiment.ID1	Plate 1 MLN4924	E03	DS04	10000	61569	0.626189	yes	HEK293T
Experiment.ID1	Plate 1 MLN4924	E04	DS04	4680	81890	0.832864	yes	HEK293T
Experiment.ID1	Plate 1 MLN4924	E05	DS04	4680	86478	0.879527	yes	HEK293T
Experiment.ID1	Plate 1 MLN4924	E06	DS04	2190	90108	0.916446	yes	HEK293T
Experiment.ID1	Plate 1 MLN4924	E07	DS04	2190	100290	1.02	yes	HEK293T
Experiment.ID1	Plate 1 MLN4924	E08	DS04	1020	88951	0.904679	yes	HEK293T
Experiment.ID1	Plate 1 MLN4924	E09	DS04	1020	93246	0.948361	yes	HEK293T
Experiment.ID1	Plate 1 MLN4924	E10	DS04	478	97924	0.995939	yes	HEK293T
Experiment.ID1	Plate 1 MLN4924	E11	DS04	478	97187	0.988443	yes	HEK293T
Experiment.ID1	Plate 1 MLN4924	E12	DS04	224	111321	1.13219	yes	HEK293T
Experiment.ID1	Plate 1 MLN4924	E13	DS04	224	107998	1.0984	yes	HEK293T
Experiment.ID1	Plate 1 MLN4924	E14	DS04	105	92189	0.937611	yes	HEK293T
Experiment.ID1	Plate 1 MLN4924	E15	DS04	105	109163	1.11025	yes	HEK293T
Experiment.ID1	Plate 1 MLN4924	E16	DS04	48.9	101204	1.0293	yes	HEK293T
Experiment.ID1	Plate 1 MLN4924	E17	DS04	48.9	111048	1.12942	yes	HEK293T
Experiment.ID1	Plate 1 MLN4924	E18	DS04	22.9	93846	0.954463	yes	HEK293T
Experiment.ID1	Plate 1 MLN4924	E19	DS04	22.9	91705	0.932688	yes	HEK293T
Experiment.ID1	Plate 1 MLN4924	E20	DS04	10.7	91016	0.925681	yes	HEK293T
Experiment.ID1	Plate 1 MLN4924	E21	DS04	10.7	93738	0.953365	yes	HEK293T
Experiment.ID1	Plate 1 MLN4924	E22	DS04	5	89127	0.906469	yes	HEK293T
Experiment.ID1	Plate 1 MLN4924	E23	DS04	5	92431	0.940072	yes	HEK293T
Experiment.ID1	Plate 1 No Treat	E02	DS04	10000	109982	0.828523	no	HEK293T
Experiment.ID1	Plate 1 No Treat	E03	DS04	10000	119196	0.897935	no	HEK293T
Experiment.ID1	Plate 1 No Treat	E04	DS04	4680	139888	1.05381	no	HEK293T
Experiment.ID1	Plate 1 No Treat	E05	DS04	4680	126599	0.953703	no	HEK293T
Experiment.ID1	Plate 1 No Treat	E06	DS04	2190	134814	1.01559	no	HEK293T
Experiment.ID1	Plate 1 No Treat	E07	DS04	2190	132028	0.994601	no	HEK293T
Experiment.ID1	Plate 1 No Treat	E08	DS04	1020	153260	1.15455	no	HEK293T
Experiment.ID1	Plate 1 No Treat	E09	DS04	1020	125215	0.943277	no	HEK293T
Experiment.ID1	Plate 1 No Treat	E10	DS04	478	121075	0.91209	no	HEK293T
Experiment.ID1	Plate 1 No Treat	E11	DS04	478	135192	1.01844	no	HEK293T
Experiment.ID1	Plate 1 No Treat	E12	DS04	224	152855	1.1515	no	HEK293T
Experiment.ID1	Plate 1 No Treat	E13	DS04	224	132261	0.996357	no	HEK293T
Experiment.ID1	Plate 1 No Treat	E14	DS04	105	131924	0.993818	no	HEK293T
Experiment.ID1	Plate 1 No Treat	E15	DS04	105	129633	0.976559	no	HEK293T
Experiment.ID1	Plate 1 No Treat	E16	DS04	48.9	144181	1.08615	no	HEK293T
Experiment.ID1	Plate 1 No Treat	E17	DS04	48.9	127098	0.957462	no	HEK293T
Experiment.ID1	Plate 1 No Treat	E18	DS04	22.9	126905	0.956008	no	HEK293T
Experiment.ID1	Plate 1 No Treat	E19	DS04	22.9	113006	0.851304	no	HEK293T
Experiment.ID1	Plate 1 No Treat	E20	DS04	10.7	113940	0.85834	no	HEK293T
Experiment.ID1	Plate 1 No Treat	E21	DS04	10.7	113867	0.85779	no	HEK293T
Experiment.ID1	Plate 1 No Treat	E22	DS04	5	120475	0.90757	no	HEK293T
Experiment.ID1	Plate 1 No Treat	E23	DS04	5	125208	0.943225	no	HEK293T
Experiment.ID1	Plate 1 MLN4924	F02	DS05	10000	68666	0.698369	yes	HEK293T
Experiment.ID1	Plate 1 MLN4924	F03	DS05	10000	60465	0.614961	yes	HEK293T
Experiment.ID1	Plate 1 MLN4924	F04	DS05	4680	90716	0.92263	yes	HEK293T
Experiment.ID1	Plate 1 MLN4924	F05	DS05	4680	88809	0.903234	yes	HEK293T
Experiment.ID1	Plate 1 MLN4924	F06	DS05	2190	95677	0.973086	yes	HEK293T
Experiment.ID1	Plate 1 MLN4924	F07	DS05	2190	105496	1.07295	yes	HEK293T
Experiment.ID1	Plate 1 MLN4924	F08	DS05	1020	106781	1.08602	yes	HEK293T
Experiment.ID1	Plate 1 MLN4924	F09	DS05	1020	90344	0.918846	yes	HEK293T
Experiment.ID1	Plate 1 MLN4924	F10	DS05	478	102480	1.04228	yes	HEK293T
Experiment.ID1	Plate 1 MLN4924	F11	DS05	478	104942	1.06732	yes	HEK293T
Experiment.ID1	Plate 1 MLN4924	F12	DS05	224	91848	0.934143	yes	HEK293T
Experiment.ID1	Plate 1 MLN4924	F13	DS05	224	114918	1.16878	yes	HEK293T
Experiment.ID1	Plate 1 MLN4924	F14	DS05	105	101249	1.02976	yes	HEK293T
Experiment.ID1	Plate 1 MLN4924	F15	DS05	105	92290	0.938638	yes	HEK293T
Experiment.ID1	Plate 1 MLN4924	F16	DS05	48.9	108392	1.1024	yes	HEK293T
Experiment.ID1	Plate 1 MLN4924	F17	DS05	48.9	101267	1.02994	yes	HEK293T
Experiment.ID1	Plate 1 MLN4924	F18	DS05	22.9	92948	0.94533	yes	HEK293T
Experiment.ID1	Plate 1 MLN4924	F19	DS05	22.9	91511	0.930715	yes	HEK293T
Experiment.ID1	Plate 1 MLN4924	F20	DS05	10.7	104969	1.06759	yes	HEK293T
Experiment.ID1	Plate 1 MLN4924	F21	DS05	10.7	102970	1.04726	yes	HEK293T
Experiment.ID1	Plate 1 MLN4924	F22	DS05	5	99469	1.01165	yes	HEK293T
Experiment.ID1	Plate 1 MLN4924	F23	DS05	5	103273	1.05034	yes	HEK293T
Experiment.ID1	Plate 1 No Treat	F02	DS05	10000	119331	0.898952	no	HEK293T
Experiment.ID1	Plate 1 No Treat	F03	DS05	10000	114256	0.86072	no	HEK293T
Experiment.ID1	Plate 1 No Treat	F04	DS05	4680	126887	0.955873	no	HEK293T
Experiment.ID1	Plate 1 No Treat	F05	DS05	4680	155047	1.16801	no	HEK293T
Experiment.ID1	Plate 1 No Treat	F06	DS05	2190	126464	0.952686	no	HEK293T
Experiment.ID1	Plate 1 No Treat	F07	DS05	2190	125977	0.949018	no	HEK293T
Experiment.ID1	Plate 1 No Treat	F08	DS05	1020	131127	0.987814	no	HEK293T
Experiment.ID1	Plate 1 No Treat	F09	DS05	1020	120657	0.908941	no	HEK293T
Experiment.ID1	Plate 1 No Treat	F10	DS05	478	170816	1.2868	no	HEK293T
Experiment.ID1	Plate 1 No Treat	F11	DS05	478	124460	0.93759	no	HEK293T
Experiment.ID1	Plate 1 No Treat	F12	DS05	224	144381	1.08766	no	HEK293T
Experiment.ID1	Plate 1 No Treat	F13	DS05	224	122191	0.920497	no	HEK293T
Experiment.ID1	Plate 1 No Treat	F14	DS05	105	126194	0.950652	no	HEK293T
Experiment.ID1	Plate 1 No Treat	F15	DS05	105	130856	0.985772	no	HEK293T
Experiment.ID1	Plate 1 No Treat	F16	DS05	48.9	124328	0.936595	no	HEK293T
Experiment.ID1	Plate 1 No Treat	F17	DS05	48.9	179889	1.35515	no	HEK293T
Experiment.ID1	Plate 1 No Treat	F18	DS05	22.9	144049	1.08516	no	HEK293T
Experiment.ID1	Plate 1 No Treat	F19	DS05	22.9	118013	0.889023	no	HEK293T
Experiment.ID1	Plate 1 No Treat	F20	DS05	10.7	140288	1.05683	no	HEK293T
Experiment.ID1	Plate 1 No Treat	F21	DS05	10.7	163136	1.22895	no	HEK293T
Experiment.ID1	Plate 1 No Treat	F22	DS05	5	140759	1.06037	no	HEK293T
Experiment.ID1	Plate 1 No Treat	F23	DS05	5	152105	1.14585	no	HEK293T
Experiment.ID1	Plate 1 MLN4924	G02	DS06	10000	60868	0.61906	yes	HEK293T
Experiment.ID1	Plate 1 MLN4924	G03	DS06	10000	61142	0.621846	yes	HEK293T
Experiment.ID1	Plate 1 MLN4924	G04	DS06	4680	88850	0.903651	yes	HEK293T
Experiment.ID1	Plate 1 MLN4924	G05	DS06	4680	88681	0.901933	yes	HEK293T
Experiment.ID1	Plate 1 MLN4924	G06	DS06	2190	93091	0.946785	yes	HEK293T
Experiment.ID1	Plate 1 MLN4924	G07	DS06	2190	90947	0.924979	yes	HEK293T
Experiment.ID1	Plate 1 MLN4924	G08	DS06	1020	92000	0.935689	yes	HEK293T
Experiment.ID1	Plate 1 MLN4924	G09	DS06	1020	96134	0.977733	yes	HEK293T
Experiment.ID1	Plate 1 MLN4924	G10	DS06	478	97542	0.992054	yes	HEK293T
Experiment.ID1	Plate 1 MLN4924	G11	DS06	478	96984	0.986378	yes	HEK293T
Experiment.ID1	Plate 1 MLN4924	G12	DS06	224	98751	1.00435	yes	HEK293T
Experiment.ID1	Plate 1 MLN4924	G13	DS06	224	99149	1.0084	yes	HEK293T
Experiment.ID1	Plate 1 MLN4924	G14	DS06	105	107669	1.09505	yes	HEK293T
Experiment.ID1	Plate 1 MLN4924	G15	DS06	105	90807	0.923555	yes	HEK293T
Experiment.ID1	Plate 1 MLN4924	G16	DS06	48.9	89880	0.914127	yes	HEK293T
Experiment.ID1	Plate 1 MLN4924	G17	DS06	48.9	92923	0.945076	yes	HEK293T
Experiment.ID1	Plate 1 MLN4924	G18	DS06	22.9	98721	1.00404	yes	HEK293T
Experiment.ID1	Plate 1 MLN4924	G19	DS06	22.9	86426	0.878998	yes	HEK293T
Experiment.ID1	Plate 1 MLN4924	G20	DS06	10.7	95062	0.966831	yes	HEK293T
Experiment.ID1	Plate 1 MLN4924	G21	DS06	10.7	82253	0.836556	yes	HEK293T
Experiment.ID1	Plate 1 MLN4924	G22	DS06	5	98315	0.999915	yes	HEK293T
Experiment.ID1	Plate 1 MLN4924	G23	DS06	5	90690	0.922365	yes	HEK293T
Experiment.ID1	Plate 1 No Treat	G02	DS06	10000	116362	0.876585	no	HEK293T
Experiment.ID1	Plate 1 No Treat	G03	DS06	10000	121702	0.916813	no	HEK293T
Experiment.ID1	Plate 1 No Treat	G04	DS06	4680	118233	0.89068	no	HEK293T
Experiment.ID1	Plate 1 No Treat	G05	DS06	4680	123385	0.929491	no	HEK293T
Experiment.ID1	Plate 1 No Treat	G06	DS06	2190	118892	0.895644	no	HEK293T
Experiment.ID1	Plate 1 No Treat	G07	DS06	2190	123700	0.931864	no	HEK293T
Experiment.ID1	Plate 1 No Treat	G08	DS06	1020	145351	1.09497	no	HEK293T
Experiment.ID1	Plate 1 No Treat	G09	DS06	1020	118258	0.890868	no	HEK293T
Experiment.ID1	Plate 1 No Treat	G10	DS06	478	127006	0.956769	no	HEK293T
Experiment.ID1	Plate 1 No Treat	G11	DS06	478	118805	0.894989	no	HEK293T
Experiment.ID1	Plate 1 No Treat	G12	DS06	224	113925	0.858227	no	HEK293T
Experiment.ID1	Plate 1 No Treat	G13	DS06	224	116864	0.880367	no	HEK293T
Experiment.ID1	Plate 1 No Treat	G14	DS06	105	137851	1.03847	no	HEK293T
Experiment.ID1	Plate 1 No Treat	G15	DS06	105	111733	0.841714	no	HEK293T
Experiment.ID1	Plate 1 No Treat	G16	DS06	48.9	116046	0.874205	no	HEK293T
Experiment.ID1	Plate 1 No Treat	G17	DS06	48.9	120189	0.905415	no	HEK293T
Experiment.ID1	Plate 1 No Treat	G18	DS06	22.9	111528	0.84017	no	HEK293T
Experiment.ID1	Plate 1 No Treat	G19	DS06	22.9	111829	0.842437	no	HEK293T
Experiment.ID1	Plate 1 No Treat	G20	DS06	10.7	107514	0.809931	no	HEK293T
Experiment.ID1	Plate 1 No Treat	G21	DS06	10.7	110129	0.829631	no	HEK293T
Experiment.ID1	Plate 1 No Treat	G22	DS06	5	110326	0.831115	no	HEK293T
Experiment.ID1	Plate 1 No Treat	G23	DS06	5	109404	0.824169	no	HEK293T
Experiment.ID1	Plate 1 MLN4924	H02	DS07	10000	54176	0.550998	yes	HEK293T
Experiment.ID1	Plate 1 MLN4924	H03	DS07	10000	56042	0.569977	yes	HEK293T
Experiment.ID1	Plate 1 MLN4924	H04	DS07	4680	83107	0.845242	yes	HEK293T
Experiment.ID1	Plate 1 MLN4924	H05	DS07	4680	90101	0.916375	yes	HEK293T
Experiment.ID1	Plate 1 MLN4924	H06	DS07	2190	87749	0.892454	yes	HEK293T
Experiment.ID1	Plate 1 MLN4924	H07	DS07	2190	83110	0.845273	yes	HEK293T
Experiment.ID1	Plate 1 MLN4924	H08	DS07	1020	83263	0.846829	yes	HEK293T
Experiment.ID1	Plate 1 MLN4924	H09	DS07	1020	86551	0.880269	yes	HEK293T
Experiment.ID1	Plate 1 MLN4924	H10	DS07	478	86037	0.875042	yes	HEK293T
Experiment.ID1	Plate 1 MLN4924	H11	DS07	478	84926	0.863742	yes	HEK293T
Experiment.ID1	Plate 1 MLN4924	H12	DS07	224	86117	0.875855	yes	HEK293T
Experiment.ID1	Plate 1 MLN4924	H13	DS07	224	85912	0.87377	yes	HEK293T
Experiment.ID1	Plate 1 MLN4924	H14	DS07	105	97069	0.987243	yes	HEK293T
Experiment.ID1	Plate 1 MLN4924	H15	DS07	105	93777	0.953762	yes	HEK293T
Experiment.ID1	Plate 1 MLN4924	H16	DS07	48.9	90519	0.920626	yes	HEK293T
Experiment.ID1	Plate 1 MLN4924	H17	DS07	48.9	82950	0.843645	yes	HEK293T
Experiment.ID1	Plate 1 MLN4924	H18	DS07	22.9	90035	0.915703	yes	HEK293T
Experiment.ID1	Plate 1 MLN4924	H19	DS07	22.9	91672	0.932353	yes	HEK293T
Experiment.ID1	Plate 1 MLN4924	H20	DS07	10.7	83719	0.851466	yes	HEK293T
Experiment.ID1	Plate 1 MLN4924	H21	DS07	10.7	97083	0.987385	yes	HEK293T
Experiment.ID1	Plate 1 MLN4924	H22	DS07	5	84720	0.861647	yes	HEK293T
Experiment.ID1	Plate 1 MLN4924	H23	DS07	5	90790	0.923382	yes	HEK293T
Experiment.ID1	Plate 1 No Treat	H02	DS07	10000	110731	0.834166	no	HEK293T
Experiment.ID1	Plate 1 No Treat	H03	DS07	10000	125090	0.942336	no	HEK293T
Experiment.ID1	Plate 1 No Treat	H04	DS07	4680	138652	1.0445	no	HEK293T
Experiment.ID1	Plate 1 No Treat	H05	DS07	4680	114987	0.866227	no	HEK293T
Experiment.ID1	Plate 1 No Treat	H06	DS07	2190	111663	0.841187	no	HEK293T
Experiment.ID1	Plate 1 No Treat	H07	DS07	2190	171323	1.29062	no	HEK293T
Experiment.ID1	Plate 1 No Treat	H08	DS07	1020	121976	0.918877	no	HEK293T
Experiment.ID1	Plate 1 No Treat	H09	DS07	1020	134721	1.01489	no	HEK293T
Experiment.ID1	Plate 1 No Treat	H10	DS07	478	117809	0.887486	no	HEK293T
Experiment.ID1	Plate 1 No Treat	H11	DS07	478	138624	1.04429	no	HEK293T
Experiment.ID1	Plate 1 No Treat	H12	DS07	224	107404	0.809102	no	HEK293T
Experiment.ID1	Plate 1 No Treat	H13	DS07	224	130607	0.983897	no	HEK293T
Experiment.ID1	Plate 1 No Treat	H14	DS07	105	116088	0.874521	no	HEK293T
Experiment.ID1	Plate 1 No Treat	H15	DS07	105	114864	0.8653	no	HEK293T
Experiment.ID1	Plate 1 No Treat	H16	DS07	48.9	164303	1.23774	no	HEK293T
Experiment.ID1	Plate 1 No Treat	H17	DS07	48.9	113117	0.85214	no	HEK293T
Experiment.ID1	Plate 1 No Treat	H18	DS07	22.9	115861	0.872811	no	HEK293T
Experiment.ID1	Plate 1 No Treat	H19	DS07	22.9	108334	0.816108	no	HEK293T
Experiment.ID1	Plate 1 No Treat	H20	DS07	10.7	112620	0.848396	no	HEK293T
Experiment.ID1	Plate 1 No Treat	H21	DS07	10.7	117516	0.885279	no	HEK293T
Experiment.ID1	Plate 1 No Treat	H22	DS07	5	125214	0.94327	no	HEK293T
Experiment.ID1	Plate 1 No Treat	H23	DS07	5	162736	1.22593	no	HEK293T
Experiment.ID1	Plate 1 MLN4924	J02	DS09	10000	96193	0.978334	yes	HEK293T
Experiment.ID1	Plate 1 MLN4924	J03	DS09	10000	88011	0.895118	yes	HEK293T
Experiment.ID1	Plate 1 MLN4924	J04	DS09	4680	89888	0.914208	yes	HEK293T
Experiment.ID1	Plate 1 MLN4924	J05	DS09	4680	84239	0.856755	yes	HEK293T
Experiment.ID1	Plate 1 MLN4924	J06	DS09	2190	88546	0.90056	yes	HEK293T
Experiment.ID1	Plate 1 MLN4924	J07	DS09	2190	89202	0.907231	yes	HEK293T
Experiment.ID1	Plate 1 MLN4924	J08	DS09	1020	100270	1.0198	yes	HEK293T
Experiment.ID1	Plate 1 MLN4924	J09	DS09	1020	95598	0.972282	yes	HEK293T
Experiment.ID1	Plate 1 MLN4924	J10	DS09	478	103627	1.05394	yes	HEK293T
Experiment.ID1	Plate 1 MLN4924	J11	DS09	478	95616	0.972465	yes	HEK293T
Experiment.ID1	Plate 1 MLN4924	J12	DS09	224	96541	0.981873	yes	HEK293T
Experiment.ID1	Plate 1 MLN4924	J13	DS09	224	108448	1.10297	yes	HEK293T
Experiment.ID1	Plate 1 MLN4924	J14	DS09	105	106529	1.08346	yes	HEK293T
Experiment.ID1	Plate 1 MLN4924	J15	DS09	105	103383	1.05146	yes	HEK293T
Experiment.ID1	Plate 1 MLN4924	J16	DS09	48.9	98818	1.00503	yes	HEK293T
Experiment.ID1	Plate 1 MLN4924	J17	DS09	48.9	95924	0.975598	yes	HEK293T
Experiment.ID1	Plate 1 MLN4924	J18	DS09	22.9	95871	0.975059	yes	HEK293T
Experiment.ID1	Plate 1 MLN4924	J19	DS09	22.9	91574	0.931356	yes	HEK293T
Experiment.ID1	Plate 1 MLN4924	J20	DS09	10.7	87739	0.892352	yes	HEK293T
Experiment.ID1	Plate 1 MLN4924	J21	DS09	10.7	92512	0.940896	yes	HEK293T
Experiment.ID1	Plate 1 MLN4924	J22	DS09	5	106710	1.0853	yes	HEK293T
Experiment.ID1	Plate 1 MLN4924	J23	DS09	5	100435	1.02148	yes	HEK293T
Experiment.ID1	Plate 1 No Treat	J02	DS09	10000	126088	0.949854	no	HEK293T
Experiment.ID1	Plate 1 No Treat	J03	DS09	10000	146808	1.10594	no	HEK293T
Experiment.ID1	Plate 1 No Treat	J04	DS09	4680	118785	0.894838	no	HEK293T
Experiment.ID1	Plate 1 No Treat	J05	DS09	4680	133351	1.00457	no	HEK293T
Experiment.ID1	Plate 1 No Treat	J06	DS09	2190	139529	1.05111	no	HEK293T
Experiment.ID1	Plate 1 No Treat	J07	DS09	2190	134862	1.01595	no	HEK293T
Experiment.ID1	Plate 1 No Treat	J08	DS09	1020	127252	0.958623	no	HEK293T
Experiment.ID1	Plate 1 No Treat	J09	DS09	1020	162447	1.22376	no	HEK293T
Experiment.ID1	Plate 1 No Treat	J10	DS09	478	135289	1.01917	no	HEK293T
Experiment.ID1	Plate 1 No Treat	J11	DS09	478	124419	0.937281	no	HEK293T
Experiment.ID1	Plate 1 No Treat	J12	DS09	224	173878	1.30987	no	HEK293T
Experiment.ID1	Plate 1 No Treat	J13	DS09	224	181414	1.36664	no	HEK293T
Experiment.ID1	Plate 1 No Treat	J14	DS09	105	130355	0.981998	no	HEK293T
Experiment.ID1	Plate 1 No Treat	J15	DS09	105	138123	1.04052	no	HEK293T
Experiment.ID1	Plate 1 No Treat	J16	DS09	48.9	123198	0.928083	no	HEK293T
Experiment.ID1	Plate 1 No Treat	J17	DS09	48.9	108500	0.817359	no	HEK293T
Experiment.ID1	Plate 1 No Treat	J18	DS09	22.9	145900	1.0991	no	HEK293T
Experiment.ID1	Plate 1 No Treat	J19	DS09	22.9	116996	0.881361	no	HEK293T
Experiment.ID1	Plate 1 No Treat	J20	DS09	10.7	164423	1.23864	no	HEK293T
Experiment.ID1	Plate 1 No Treat	J21	DS09	10.7	111196	0.837668	no	HEK293T
Experiment.ID1	Plate 1 No Treat	J22	DS09	5	125033	0.941906	no	HEK293T
Experiment.ID1	Plate 1 No Treat	J23	DS09	5	179011	1.34854	no	HEK293T
Experiment.ID1	Plate 1 MLN4924	K02	DS10	10000	57594	0.585761	yes	HEK293T
Experiment.ID1	Plate 1 MLN4924	K03	DS10	10000	58380	0.593755	yes	HEK293T
Experiment.ID1	Plate 1 MLN4924	K04	DS10	4680	80176	0.815432	yes	HEK293T
Experiment.ID1	Plate 1 MLN4924	K05	DS10	4680	92886	0.9447	yes	HEK293T
Experiment.ID1	Plate 1 MLN4924	K06	DS10	2190	99693	1.01393	yes	HEK293T
Experiment.ID1	Plate 1 MLN4924	K07	DS10	2190	99568	1.01266	yes	HEK293T
Experiment.ID1	Plate 1 MLN4924	K08	DS10	1020	95858	0.974926	yes	HEK293T
Experiment.ID1	Plate 1 MLN4924	K09	DS10	1020	93030	0.946164	yes	HEK293T
Experiment.ID1	Plate 1 MLN4924	K10	DS10	478	104834	1.06622	yes	HEK293T
Experiment.ID1	Plate 1 MLN4924	K11	DS10	478	91068	0.92621	yes	HEK293T
Experiment.ID1	Plate 1 MLN4924	K12	DS10	224	92965	0.945503	yes	HEK293T
Experiment.ID1	Plate 1 MLN4924	K13	DS10	224	97549	0.992125	yes	HEK293T
Experiment.ID1	Plate 1 MLN4924	K14	DS10	105	108681	1.10534	yes	HEK293T
Experiment.ID1	Plate 1 MLN4924	K15	DS10	105	100982	1.02704	yes	HEK293T
Experiment.ID1	Plate 1 MLN4924	K16	DS10	48.9	100634	1.0235	yes	HEK293T
Experiment.ID1	Plate 1 MLN4924	K17	DS10	48.9	94274	0.958816	yes	HEK293T
Experiment.ID1	Plate 1 MLN4924	K18	DS10	22.9	102400	1.04146	yes	HEK293T
Experiment.ID1	Plate 1 MLN4924	K19	DS10	22.9	99225	1.00917	yes	HEK293T
Experiment.ID1	Plate 1 MLN4924	K20	DS10	10.7	87865	0.893633	yes	HEK293T
Experiment.ID1	Plate 1 MLN4924	K21	DS10	10.7	89730	0.912601	yes	HEK293T
Experiment.ID1	Plate 1 MLN4924	K22	DS10	5	94201	0.958074	yes	HEK293T
Experiment.ID1	Plate 1 MLN4924	K23	DS10	5	95814	0.974479	yes	HEK293T
Experiment.ID1	Plate 1 No Treat	K02	DS10	10000	111502	0.839974	no	HEK293T
Experiment.ID1	Plate 1 No Treat	K03	DS10	10000	134156	1.01063	no	HEK293T
Experiment.ID1	Plate 1 No Treat	K04	DS10	4680	136934	1.03156	no	HEK293T
Experiment.ID1	Plate 1 No Treat	K05	DS10	4680	118714	0.894304	no	HEK293T
Experiment.ID1	Plate 1 No Treat	K06	DS10	2190	142883	1.07637	no	HEK293T
Experiment.ID1	Plate 1 No Treat	K07	DS10	2190	164108	1.23627	no	HEK293T
Experiment.ID1	Plate 1 No Treat	K08	DS10	1020	182629	1.37579	no	HEK293T
Experiment.ID1	Plate 1 No Treat	K09	DS10	1020	120366	0.906749	no	HEK293T
Experiment.ID1	Plate 1 No Treat	K10	DS10	478	123276	0.92867	no	HEK293T
Experiment.ID1	Plate 1 No Treat	K11	DS10	478	123334	0.929107	no	HEK293T
Experiment.ID1	Plate 1 No Treat	K12	DS10	224	125798	0.947669	no	HEK293T
Experiment.ID1	Plate 1 No Treat	K13	DS10	224	148091	1.11561	no	HEK293T
Experiment.ID1	Plate 1 No Treat	K14	DS10	105	128819	0.970427	no	HEK293T
Experiment.ID1	Plate 1 No Treat	K15	DS10	105	128702	0.969546	no	HEK293T
Experiment.ID1	Plate 1 No Treat	K16	DS10	48.9	134584	1.01386	no	HEK293T
Experiment.ID1	Plate 1 No Treat	K17	DS10	48.9	126037	0.94947	no	HEK293T
Experiment.ID1	Plate 1 No Treat	K18	DS10	22.9	135064	1.01747	no	HEK293T
Experiment.ID1	Plate 1 No Treat	K19	DS10	22.9	142808	1.07581	no	HEK293T
Experiment.ID1	Plate 1 No Treat	K20	DS10	10.7	119171	0.897746	no	HEK293T
Experiment.ID1	Plate 1 No Treat	K21	DS10	10.7	137358	1.03475	no	HEK293T
Experiment.ID1	Plate 1 No Treat	K22	DS10	5	131781	0.992741	no	HEK293T
Experiment.ID1	Plate 1 No Treat	K23	DS10	5	135278	1.01908	no	HEK293T
Experiment.ID1	Plate 1 MLN4924	L02	DS11	10000	96656	0.983042	yes	HEK293T
Experiment.ID1	Plate 1 MLN4924	L03	DS11	10000	97715	0.993813	yes	HEK293T
Experiment.ID1	Plate 1 MLN4924	L04	DS11	4680	94140	0.957453	yes	HEK293T
Experiment.ID1	Plate 1 MLN4924	L05	DS11	4680	100654	1.0237	yes	HEK293T
Experiment.ID1	Plate 1 MLN4924	L06	DS11	2190	86260	0.87731	yes	HEK293T
Experiment.ID1	Plate 1 MLN4924	L07	DS11	2190	95893	0.975282	yes	HEK293T
Experiment.ID1	Plate 1 MLN4924	L08	DS11	1020	85812	0.872753	yes	HEK293T
Experiment.ID1	Plate 1 MLN4924	L09	DS11	1020	99754	1.01455	yes	HEK293T
Experiment.ID1	Plate 1 MLN4924	L10	DS11	478	102638	1.04388	yes	HEK293T
Experiment.ID1	Plate 1 MLN4924	L11	DS11	478	92983	0.945686	yes	HEK293T
Experiment.ID1	Plate 1 MLN4924	L12	DS11	224	93615	0.952114	yes	HEK293T
Experiment.ID1	Plate 1 MLN4924	L13	DS11	224	94599	0.962122	yes	HEK293T
Experiment.ID1	Plate 1 MLN4924	L14	DS11	105	90650	0.921958	yes	HEK293T
Experiment.ID1	Plate 1 MLN4924	L15	DS11	105	95482	0.971102	yes	HEK293T
Experiment.ID1	Plate 1 MLN4924	L16	DS11	48.9	92658	0.942381	yes	HEK293T
Experiment.ID1	Plate 1 MLN4924	L17	DS11	48.9	105094	1.06886	yes	HEK293T
Experiment.ID1	Plate 1 MLN4924	L18	DS11	22.9	92743	0.943245	yes	HEK293T
Experiment.ID1	Plate 1 MLN4924	L19	DS11	22.9	85027	0.864769	yes	HEK293T
Experiment.ID1	Plate 1 MLN4924	L20	DS11	10.7	92509	0.940865	yes	HEK293T
Experiment.ID1	Plate 1 MLN4924	L21	DS11	10.7	95472	0.971001	yes	HEK293T
Experiment.ID1	Plate 1 MLN4924	L22	DS11	5	90753	0.923006	yes	HEK293T
Experiment.ID1	Plate 1 MLN4924	L23	DS11	5	105857	1.07662	yes	HEK293T
Experiment.ID1	Plate 1 No Treat	L02	DS11	10000	105057	0.791422	no	HEK293T
Experiment.ID1	Plate 1 No Treat	L03	DS11	10000	102587	0.772815	no	HEK293T
Experiment.ID1	Plate 1 No Treat	L04	DS11	4680	147790	1.11334	no	HEK293T
Experiment.ID1	Plate 1 No Treat	L05	DS11	4680	131653	0.991776	no	HEK293T
Experiment.ID1	Plate 1 No Treat	L06	DS11	2190	142487	1.07339	no	HEK293T
Experiment.ID1	Plate 1 No Treat	L07	DS11	2190	158720	1.19568	no	HEK293T
Experiment.ID1	Plate 1 No Treat	L08	DS11	1020	131064	0.987339	no	HEK293T
Experiment.ID1	Plate 1 No Treat	L09	DS11	1020	141033	1.06244	no	HEK293T
Experiment.ID1	Plate 1 No Treat	L10	DS11	478	124962	0.941371	no	HEK293T
Experiment.ID1	Plate 1 No Treat	L11	DS11	478	138137	1.04062	no	HEK293T
Experiment.ID1	Plate 1 No Treat	L12	DS11	224	131005	0.986895	no	HEK293T
Experiment.ID1	Plate 1 No Treat	L13	DS11	224	136598	1.02903	no	HEK293T
Experiment.ID1	Plate 1 No Treat	L14	DS11	105	168341	1.26816	no	HEK293T
Experiment.ID1	Plate 1 No Treat	L15	DS11	105	137903	1.03886	no	HEK293T
Experiment.ID1	Plate 1 No Treat	L16	DS11	48.9	137182	1.03343	no	HEK293T
Experiment.ID1	Plate 1 No Treat	L17	DS11	48.9	149299	1.12471	no	HEK293T
Experiment.ID1	Plate 1 No Treat	L18	DS11	22.9	121200	0.913031	no	HEK293T
Experiment.ID1	Plate 1 No Treat	L19	DS11	22.9	118116	0.889799	no	HEK293T
Experiment.ID1	Plate 1 No Treat	L20	DS11	10.7	119661	0.901438	no	HEK293T
Experiment.ID1	Plate 1 No Treat	L21	DS11	10.7	119113	0.897309	no	HEK293T
Experiment.ID1	Plate 1 No Treat	L22	DS11	5	142303	1.07201	no	HEK293T
Experiment.ID1	Plate 1 No Treat	L23	DS11	5	113981	0.858649	no	HEK293T
Experiment.ID1	Plate 1 MLN4924	M02	DS12	10000	51930	0.528155	yes	HEK293T
Experiment.ID1	Plate 1 MLN4924	M03	DS12	10000	60074	0.610984	yes	HEK293T
Experiment.ID1	Plate 1 MLN4924	M04	DS12	4680	94799	0.964156	yes	HEK293T
Experiment.ID1	Plate 1 MLN4924	M05	DS12	4680	94675	0.962895	yes	HEK293T
Experiment.ID1	Plate 1 MLN4924	M06	DS12	2190	90195	0.917331	yes	HEK293T
Experiment.ID1	Plate 1 MLN4924	M07	DS12	2190	90825	0.923738	yes	HEK293T
Experiment.ID1	Plate 1 MLN4924	M08	DS12	1020	90866	0.924155	yes	HEK293T
Experiment.ID1	Plate 1 MLN4924	M09	DS12	1020	99507	1.01204	yes	HEK293T
Experiment.ID1	Plate 1 MLN4924	M10	DS12	478	97986	0.996569	yes	HEK293T
Experiment.ID1	Plate 1 MLN4924	M11	DS12	478	93912	0.955135	yes	HEK293T
Experiment.ID1	Plate 1 MLN4924	M12	DS12	224	101186	1.02911	yes	HEK293T
Experiment.ID1	Plate 1 MLN4924	M13	DS12	224	103313	1.05075	yes	HEK293T
Experiment.ID1	Plate 1 MLN4924	M14	DS12	105	95633	0.972638	yes	HEK293T
Experiment.ID1	Plate 1 MLN4924	M15	DS12	105	89591	0.911188	yes	HEK293T
Experiment.ID1	Plate 1 MLN4924	M16	DS12	48.9	89547	0.91074	yes	HEK293T
Experiment.ID1	Plate 1 MLN4924	M17	DS12	48.9	104727	1.06513	yes	HEK293T
Experiment.ID1	Plate 1 MLN4924	M18	DS12	22.9	98565	1.00246	yes	HEK293T
Experiment.ID1	Plate 1 MLN4924	M19	DS12	22.9	97627	0.992918	yes	HEK293T
Experiment.ID1	Plate 1 MLN4924	M20	DS12	10.7	104754	1.0654	yes	HEK293T
Experiment.ID1	Plate 1 MLN4924	M21	DS12	10.7	92159	0.937306	yes	HEK293T
Experiment.ID1	Plate 1 MLN4924	M22	DS12	5	84421	0.858606	yes	HEK293T
Experiment.ID1	Plate 1 MLN4924	M23	DS12	5	86133	0.876018	yes	HEK293T
Experiment.ID1	Plate 1 No Treat	M02	DS12	10000	114710	0.86414	no	HEK293T
Experiment.ID1	Plate 1 No Treat	M03	DS12	10000	115353	0.868984	no	HEK293T
Experiment.ID1	Plate 1 No Treat	M04	DS12	4680	120929	0.91099	no	HEK293T
Experiment.ID1	Plate 1 No Treat	M05	DS12	4680	139626	1.05184	no	HEK293T
Experiment.ID1	Plate 1 No Treat	M06	DS12	2190	114213	0.860396	no	HEK293T
Experiment.ID1	Plate 1 No Treat	M07	DS12	2190	157988	1.19016	no	HEK293T
Experiment.ID1	Plate 1 No Treat	M08	DS12	1020	118619	0.893588	no	HEK293T
Experiment.ID1	Plate 1 No Treat	M09	DS12	1020	124642	0.938961	no	HEK293T
Experiment.ID1	Plate 1 No Treat	M10	DS12	478	132931	1.0014	no	HEK293T
Experiment.ID1	Plate 1 No Treat	M11	DS12	478	137698	1.03731	no	HEK293T
Experiment.ID1	Plate 1 No Treat	M12	DS12	224	120222	0.905664	no	HEK293T
Experiment.ID1	Plate 1 No Treat	M13	DS12	224	127049	0.957093	no	HEK293T
Experiment.ID1	Plate 1 No Treat	M14	DS12	105	129541	0.975866	no	HEK293T
Experiment.ID1	Plate 1 No Treat	M15	DS12	105	123767	0.932369	no	HEK293T
Experiment.ID1	Plate 1 No Treat	M16	DS12	48.9	130472	0.98288	no	HEK293T
Experiment.ID1	Plate 1 No Treat	M17	DS12	48.9	145830	1.09858	no	HEK293T
Experiment.ID1	Plate 1 No Treat	M18	DS12	22.9	144129	1.08576	no	HEK293T
Experiment.ID1	Plate 1 No Treat	M19	DS12	22.9	146773	1.10568	no	HEK293T
Experiment.ID1	Plate 1 No Treat	M20	DS12	10.7	112039	0.844019	no	HEK293T
Experiment.ID1	Plate 1 No Treat	M21	DS12	10.7	137251	1.03395	no	HEK293T
Experiment.ID1	Plate 1 No Treat	M22	DS12	5	114480	0.862408	no	HEK293T
Experiment.ID1	Plate 1 No Treat	M23	DS12	5	121933	0.918553	no	HEK293T
Experiment.ID1	Plate 1 MLN4924	N02	DS13	10000	93097	0.946846	yes	HEK293T
Experiment.ID1	Plate 1 MLN4924	N03	DS13	10000	85115	0.865664	yes	HEK293T
Experiment.ID1	Plate 1 MLN4924	N04	DS13	4680	92103	0.936736	yes	HEK293T
Experiment.ID1	Plate 1 MLN4924	N05	DS13	4680	95046	0.966668	yes	HEK293T
Experiment.ID1	Plate 1 MLN4924	N06	DS13	2190	91698	0.932617	yes	HEK293T
Experiment.ID1	Plate 1 MLN4924	N07	DS13	2190	90930	0.924806	yes	HEK293T
Experiment.ID1	Plate 1 MLN4924	N08	DS13	1020	96388	0.980317	yes	HEK293T
Experiment.ID1	Plate 1 MLN4924	N09	DS13	1020	90655	0.922009	yes	HEK293T
Experiment.ID1	Plate 1 MLN4924	N10	DS13	478	99345	1.01039	yes	HEK293T
Experiment.ID1	Plate 1 MLN4924	N11	DS13	478	86430	0.879039	yes	HEK293T
Experiment.ID1	Plate 1 MLN4924	N12	DS13	224	94643	0.962569	yes	HEK293T
Experiment.ID1	Plate 1 MLN4924	N13	DS13	224	99169	1.0086	yes	HEK293T
Experiment.ID1	Plate 1 MLN4924	N14	DS13	105	98152	0.998258	yes	HEK293T
Experiment.ID1	Plate 1 MLN4924	N15	DS13	105	107497	1.0933	yes	HEK293T
Experiment.ID1	Plate 1 MLN4924	N16	DS13	48.9	106195	1.08006	yes	HEK293T
Experiment.ID1	Plate 1 MLN4924	N17	DS13	48.9	94301	0.959091	yes	HEK293T
Experiment.ID1	Plate 1 MLN4924	N18	DS13	22.9	96825	0.984761	yes	HEK293T
Experiment.ID1	Plate 1 MLN4924	N19	DS13	22.9	103284	1.05045	yes	HEK293T
Experiment.ID1	Plate 1 MLN4924	N20	DS13	10.7	105161	1.06954	yes	HEK293T
Experiment.ID1	Plate 1 MLN4924	N21	DS13	10.7	83434	0.848568	yes	HEK293T
Experiment.ID1	Plate 1 MLN4924	N22	DS13	5	93997	0.955999	yes	HEK293T
Experiment.ID1	Plate 1 MLN4924	N23	DS13	5	90146	0.916832	yes	HEK293T
Experiment.ID1	Plate 1 No Treat	N02	DS13	10000	112139	0.844772	no	HEK293T
Experiment.ID1	Plate 1 No Treat	N03	DS13	10000	105943	0.798096	no	HEK293T
Experiment.ID1	Plate 1 No Treat	N04	DS13	4680	118888	0.895614	no	HEK293T
Experiment.ID1	Plate 1 No Treat	N05	DS13	4680	158926	1.19723	no	HEK293T
Experiment.ID1	Plate 1 No Treat	N06	DS13	2190	118258	0.890868	no	HEK293T
Experiment.ID1	Plate 1 No Treat	N07	DS13	2190	124794	0.940106	no	HEK293T
Experiment.ID1	Plate 1 No Treat	N08	DS13	1020	137966	1.03933	no	HEK293T
Experiment.ID1	Plate 1 No Treat	N09	DS13	1020	149330	1.12494	no	HEK293T
Experiment.ID1	Plate 1 No Treat	N10	DS13	478	116586	0.878273	no	HEK293T
Experiment.ID1	Plate 1 No Treat	N11	DS13	478	162825	1.2266	no	HEK293T
Experiment.ID1	Plate 1 No Treat	N12	DS13	224	113112	0.852102	no	HEK293T
Experiment.ID1	Plate 1 No Treat	N13	DS13	224	170498	1.28441	no	HEK293T
Experiment.ID1	Plate 1 No Treat	N14	DS13	105	133235	1.00369	no	HEK293T
Experiment.ID1	Plate 1 No Treat	N15	DS13	105	125254	0.943571	no	HEK293T
Experiment.ID1	Plate 1 No Treat	N16	DS13	48.9	152247	1.14692	no	HEK293T
Experiment.ID1	Plate 1 No Treat	N17	DS13	48.9	131135	0.987874	no	HEK293T
Experiment.ID1	Plate 1 No Treat	N18	DS13	22.9	125294	0.943872	no	HEK293T
Experiment.ID1	Plate 1 No Treat	N19	DS13	22.9	128697	0.969508	no	HEK293T
Experiment.ID1	Plate 1 No Treat	N20	DS13	10.7	147419	1.11055	no	HEK293T
Experiment.ID1	Plate 1 No Treat	N21	DS13	10.7	146980	1.10724	no	HEK293T
Experiment.ID1	Plate 1 No Treat	N22	DS13	5	110775	0.834497	no	HEK293T
Experiment.ID1	Plate 1 No Treat	N23	DS13	5	130171	0.980612	no	HEK293T
Experiment.ID1	Plate 2 MLN4924	B02	DS14	10000	121863	0.914349	yes	HEK293T
Experiment.ID1	Plate 2 MLN4924	B03	DS14	10000	129139	0.968941	yes	HEK293T
Experiment.ID1	Plate 2 MLN4924	B04	DS14	4680	138596	1.0399	yes	HEK293T
Experiment.ID1	Plate 2 MLN4924	B05	DS14	4680	141102	1.0587	yes	HEK293T
Experiment.ID1	Plate 2 MLN4924	B06	DS14	2190	144438	1.08373	yes	HEK293T
Experiment.ID1	Plate 2 MLN4924	B07	DS14	2190	144367	1.0832	yes	HEK293T
Experiment.ID1	Plate 2 MLN4924	B08	DS14	1020	139631	1.04766	yes	HEK293T
Experiment.ID1	Plate 2 MLN4924	B09	DS14	1020	137520	1.03182	yes	HEK293T
Experiment.ID1	Plate 2 MLN4924	B10	DS14	478	133348	1.00052	yes	HEK293T
Experiment.ID1	Plate 2 MLN4924	B11	DS14	478	150857	1.13189	yes	HEK293T
Experiment.ID1	Plate 2 MLN4924	B12	DS14	224	145535	1.09196	yes	HEK293T
Experiment.ID1	Plate 2 MLN4924	B13	DS14	224	137895	1.03464	yes	HEK293T
Experiment.ID1	Plate 2 MLN4924	B14	DS14	105	147706	1.10825	yes	HEK293T
Experiment.ID1	Plate 2 MLN4924	B15	DS14	105	145681	1.09306	yes	HEK293T
Experiment.ID1	Plate 2 MLN4924	B16	DS14	48.9	141302	1.0602	yes	HEK293T
Experiment.ID1	Plate 2 MLN4924	B17	DS14	48.9	134515	1.00928	yes	HEK293T
Experiment.ID1	Plate 2 MLN4924	B18	DS14	22.9	146336	1.09797	yes	HEK293T
Experiment.ID1	Plate 2 MLN4924	B19	DS14	22.9	123281	0.924988	yes	HEK293T
Experiment.ID1	Plate 2 MLN4924	B20	DS14	10.7	133635	1.00268	yes	HEK293T
Experiment.ID1	Plate 2 MLN4924	B21	DS14	10.7	128781	0.966255	yes	HEK293T
Experiment.ID1	Plate 2 MLN4924	B22	DS14	5	128768	0.966158	yes	HEK293T
Experiment.ID1	Plate 2 MLN4924	B23	DS14	5	140795	1.0564	yes	HEK293T
Experiment.ID1	Plate 2 No Treat	B02	DS14	10000	143553	1.1625	no	HEK293T
Experiment.ID1	Plate 2 No Treat	B03	DS14	10000	140978	1.14164	no	HEK293T
Experiment.ID1	Plate 2 No Treat	B04	DS14	4680	138805	1.12405	no	HEK293T
Experiment.ID1	Plate 2 No Treat	B05	DS14	4680	136879	1.10845	no	HEK293T
Experiment.ID1	Plate 2 No Treat	B06	DS14	2190	148168	1.19987	no	HEK293T
Experiment.ID1	Plate 2 No Treat	B07	DS14	2190	145815	1.18081	no	HEK293T
Experiment.ID1	Plate 2 No Treat	B08	DS14	1020	129714	1.05043	no	HEK293T
Experiment.ID1	Plate 2 No Treat	B09	DS14	1020	174661	1.41441	no	HEK293T
Experiment.ID1	Plate 2 No Treat	B10	DS14	478	148089	1.19923	no	HEK293T
Experiment.ID1	Plate 2 No Treat	B11	DS14	478	189838	1.53731	no	HEK293T
Experiment.ID1	Plate 2 No Treat	B12	DS14	224	152738	1.23688	no	HEK293T
Experiment.ID1	Plate 2 No Treat	B13	DS14	224	186381	1.50932	no	HEK293T
Experiment.ID1	Plate 2 No Treat	B14	DS14	105	150058	1.21517	no	HEK293T
Experiment.ID1	Plate 2 No Treat	B15	DS14	105	126342	1.02312	no	HEK293T
Experiment.ID1	Plate 2 No Treat	B16	DS14	48.9	137916	1.11685	no	HEK293T
Experiment.ID1	Plate 2 No Treat	B17	DS14	48.9	138549	1.12197	no	HEK293T
Experiment.ID1	Plate 2 No Treat	B18	DS14	22.9	141530	1.14611	no	HEK293T
Experiment.ID1	Plate 2 No Treat	B19	DS14	22.9	133790	1.08343	no	HEK293T
Experiment.ID1	Plate 2 No Treat	B20	DS14	10.7	129361	1.04757	no	HEK293T
Experiment.ID1	Plate 2 No Treat	B21	DS14	10.7	128566	1.04113	no	HEK293T
Experiment.ID1	Plate 2 No Treat	B22	DS14	5	124547	1.00858	no	HEK293T
Experiment.ID1	Plate 2 No Treat	B23	DS14	5	145209	1.17591	no	HEK293T
Experiment.ID1	Plate 2 MLN4924	C02	DS15	10000	130960	0.982604	yes	HEK293T
Experiment.ID1	Plate 2 MLN4924	C03	DS15	10000	135829	1.01914	yes	HEK293T
Experiment.ID1	Plate 2 MLN4924	C04	DS15	4680	124273	0.932431	yes	HEK293T
Experiment.ID1	Plate 2 MLN4924	C05	DS15	4680	133768	1.00367	yes	HEK293T
Experiment.ID1	Plate 2 MLN4924	C06	DS15	2190	145479	1.09154	yes	HEK293T
Experiment.ID1	Plate 2 MLN4924	C07	DS15	2190	143974	1.08025	yes	HEK293T
Experiment.ID1	Plate 2 MLN4924	C08	DS15	1020	138682	1.04054	yes	HEK293T
Experiment.ID1	Plate 2 MLN4924	C09	DS15	1020	145390	1.09087	yes	HEK293T
Experiment.ID1	Plate 2 MLN4924	C10	DS15	478	160303	1.20277	yes	HEK293T
Experiment.ID1	Plate 2 MLN4924	C11	DS15	478	155845	1.16932	yes	HEK293T
Experiment.ID1	Plate 2 MLN4924	C12	DS15	224	130754	0.981059	yes	HEK293T
Experiment.ID1	Plate 2 MLN4924	C13	DS15	224	144089	1.08111	yes	HEK293T
Experiment.ID1	Plate 2 MLN4924	C14	DS15	105	135562	1.01713	yes	HEK293T
Experiment.ID1	Plate 2 MLN4924	C15	DS15	105	149201	1.11947	yes	HEK293T
Experiment.ID1	Plate 2 MLN4924	C16	DS15	48.9	148205	1.112	yes	HEK293T
Experiment.ID1	Plate 2 MLN4924	C17	DS15	48.9	134435	1.00868	yes	HEK293T
Experiment.ID1	Plate 2 MLN4924	C18	DS15	22.9	129845	0.974238	yes	HEK293T
Experiment.ID1	Plate 2 MLN4924	C19	DS15	22.9	130278	0.977487	yes	HEK293T
Experiment.ID1	Plate 2 MLN4924	C20	DS15	10.7	125380	0.940737	yes	HEK293T
Experiment.ID1	Plate 2 MLN4924	C21	DS15	10.7	134041	1.00572	yes	HEK293T
Experiment.ID1	Plate 2 MLN4924	C22	DS15	5	132255	0.992321	yes	HEK293T
Experiment.ID1	Plate 2 MLN4924	C23	DS15	5	123238	0.924666	yes	HEK293T
Experiment.ID1	Plate 2 No Treat	C02	DS15	10000	135351	1.09608	no	HEK293T
Experiment.ID1	Plate 2 No Treat	C03	DS15	10000	120126	0.972783	no	HEK293T
Experiment.ID1	Plate 2 No Treat	C04	DS15	4680	122477	0.991822	no	HEK293T
Experiment.ID1	Plate 2 No Treat	C05	DS15	4680	124026	1.00437	no	HEK293T
Experiment.ID1	Plate 2 No Treat	C06	DS15	2190	133061	1.07753	no	HEK293T
Experiment.ID1	Plate 2 No Treat	C07	DS15	2190	138592	1.12232	no	HEK293T
Experiment.ID1	Plate 2 No Treat	C08	DS15	1020	147559	1.19494	no	HEK293T
Experiment.ID1	Plate 2 No Treat	C09	DS15	1020	149459	1.21032	no	HEK293T
Experiment.ID1	Plate 2 No Treat	C10	DS15	478	160315	1.29823	no	HEK293T
Experiment.ID1	Plate 2 No Treat	C11	DS15	478	135924	1.10072	no	HEK293T
Experiment.ID1	Plate 2 No Treat	C12	DS15	224	156722	1.26914	no	HEK293T
Experiment.ID1	Plate 2 No Treat	C13	DS15	224	139950	1.13332	no	HEK293T
Experiment.ID1	Plate 2 No Treat	C14	DS15	105	173415	1.40432	no	HEK293T
Experiment.ID1	Plate 2 No Treat	C15	DS15	105	134384	1.08824	no	HEK293T
Experiment.ID1	Plate 2 No Treat	C16	DS15	48.9	116492	0.943355	no	HEK293T
Experiment.ID1	Plate 2 No Treat	C17	DS15	48.9	145535	1.17855	no	HEK293T
Experiment.ID1	Plate 2 No Treat	C18	DS15	22.9	127314	1.03099	no	HEK293T
Experiment.ID1	Plate 2 No Treat	C19	DS15	22.9	130184	1.05423	no	HEK293T
Experiment.ID1	Plate 2 No Treat	C20	DS15	10.7	162251	1.31391	no	HEK293T
Experiment.ID1	Plate 2 No Treat	C21	DS15	10.7	134336	1.08786	no	HEK293T
Experiment.ID1	Plate 2 No Treat	C22	DS15	5	122774	0.994227	no	HEK293T
Experiment.ID1	Plate 2 No Treat	C23	DS15	5	128073	1.03714	no	HEK293T
Experiment.ID1	Plate 2 MLN4924	E02	DS17	10000	34519	0.258999	yes	HEK293T
Experiment.ID1	Plate 2 MLN4924	E03	DS17	10000	35425	0.265797	yes	HEK293T
Experiment.ID1	Plate 2 MLN4924	E04	DS17	4680	35774	0.268415	yes	HEK293T
Experiment.ID1	Plate 2 MLN4924	E05	DS17	4680	35504	0.26639	yes	HEK293T
Experiment.ID1	Plate 2 MLN4924	E06	DS17	2190	35964	0.269841	yes	HEK293T
Experiment.ID1	Plate 2 MLN4924	E07	DS17	2190	31577	0.236925	yes	HEK293T
Experiment.ID1	Plate 2 MLN4924	E08	DS17	1020	40146	0.301219	yes	HEK293T
Experiment.ID1	Plate 2 MLN4924	E09	DS17	1020	37164	0.278845	yes	HEK293T
Experiment.ID1	Plate 2 MLN4924	E10	DS17	478	43055	0.323045	yes	HEK293T
Experiment.ID1	Plate 2 MLN4924	E11	DS17	478	39710	0.297948	yes	HEK293T
Experiment.ID1	Plate 2 MLN4924	E12	DS17	224	61917	0.464569	yes	HEK293T
Experiment.ID1	Plate 2 MLN4924	E13	DS17	224	59876	0.449255	yes	HEK293T
Experiment.ID1	Plate 2 MLN4924	E14	DS17	105	102185	0.766703	yes	HEK293T
Experiment.ID1	Plate 2 MLN4924	E15	DS17	105	92042	0.690599	yes	HEK293T
Experiment.ID1	Plate 2 MLN4924	E16	DS17	48.9	122652	0.920269	yes	HEK293T
Experiment.ID1	Plate 2 MLN4924	E17	DS17	48.9	117426	0.881058	yes	HEK293T
Experiment.ID1	Plate 2 MLN4924	E18	DS17	22.9	124000	0.930383	yes	HEK293T
Experiment.ID1	Plate 2 MLN4924	E19	DS17	22.9	121535	0.911888	yes	HEK293T
Experiment.ID1	Plate 2 MLN4924	E20	DS17	10.7	126563	0.949613	yes	HEK293T
Experiment.ID1	Plate 2 MLN4924	E21	DS17	10.7	145031	1.08818	yes	HEK293T
Experiment.ID1	Plate 2 MLN4924	E22	DS17	5	128441	0.963704	yes	HEK293T
Experiment.ID1	Plate 2 MLN4924	E23	DS17	5	123750	0.928507	yes	HEK293T
Experiment.ID1	Plate 2 No Treat	E02	DS17	10000	47404	0.383879	no	HEK293T
Experiment.ID1	Plate 2 No Treat	E03	DS17	10000	51053	0.413428	no	HEK293T
Experiment.ID1	Plate 2 No Treat	E04	DS17	4680	49715	0.402593	no	HEK293T
Experiment.ID1	Plate 2 No Treat	E05	DS17	4680	54441	0.440865	no	HEK293T
Experiment.ID1	Plate 2 No Treat	E06	DS17	2190	52920	0.428547	no	HEK293T
Experiment.ID1	Plate 2 No Treat	E07	DS17	2190	52692	0.426701	no	HEK293T
Experiment.ID1	Plate 2 No Treat	E08	DS17	1020	48979	0.396633	no	HEK293T
Experiment.ID1	Plate 2 No Treat	E09	DS17	1020	53167	0.430548	no	HEK293T
Experiment.ID1	Plate 2 No Treat	E10	DS17	478	45862	0.371392	no	HEK293T
Experiment.ID1	Plate 2 No Treat	E11	DS17	478	49605	0.401702	no	HEK293T
Experiment.ID1	Plate 2 No Treat	E12	DS17	224	47723	0.386462	no	HEK293T
Experiment.ID1	Plate 2 No Treat	E13	DS17	224	53035	0.429479	no	HEK293T
Experiment.ID1	Plate 2 No Treat	E14	DS17	105	70219	0.568635	no	HEK293T
Experiment.ID1	Plate 2 No Treat	E15	DS17	105	62276	0.504313	no	HEK293T
Experiment.ID1	Plate 2 No Treat	E16	DS17	48.9	145436	1.17774	no	HEK293T
Experiment.ID1	Plate 2 No Treat	E17	DS17	48.9	136223	1.10314	no	HEK293T
Experiment.ID1	Plate 2 No Treat	E18	DS17	22.9	130817	1.05936	no	HEK293T
Experiment.ID1	Plate 2 No Treat	E19	DS17	22.9	133179	1.07849	no	HEK293T
Experiment.ID1	Plate 2 No Treat	E20	DS17	10.7	115635	0.936415	no	HEK293T
Experiment.ID1	Plate 2 No Treat	E21	DS17	10.7	125542	1.01664	no	HEK293T
Experiment.ID1	Plate 2 No Treat	E22	DS17	5	127685	1.034	no	HEK293T
Experiment.ID1	Plate 2 No Treat	E23	DS17	5	123795	1.00249	no	HEK293T
Experiment.ID1	Plate 2 MLN4924	F02	DS18	10000	33510	0.251428	yes	HEK293T
Experiment.ID1	Plate 2 MLN4924	F03	DS18	10000	32295	0.242312	yes	HEK293T
Experiment.ID1	Plate 2 MLN4924	F04	DS18	4680	41030	0.307852	yes	HEK293T
Experiment.ID1	Plate 2 MLN4924	F05	DS18	4680	41442	0.310943	yes	HEK293T
Experiment.ID1	Plate 2 MLN4924	F06	DS18	2190	39499	0.296364	yes	HEK293T
Experiment.ID1	Plate 2 MLN4924	F07	DS18	2190	37090	0.27829	yes	HEK293T
Experiment.ID1	Plate 2 MLN4924	F08	DS18	1020	37518	0.281501	yes	HEK293T
Experiment.ID1	Plate 2 MLN4924	F09	DS18	1020	39089	0.293288	yes	HEK293T
Experiment.ID1	Plate 2 MLN4924	F10	DS18	478	42979	0.322475	yes	HEK293T
Experiment.ID1	Plate 2 MLN4924	F11	DS18	478	41370	0.310403	yes	HEK293T
Experiment.ID1	Plate 2 MLN4924	F12	DS18	224	68575	0.514524	yes	HEK293T
Experiment.ID1	Plate 2 MLN4924	F13	DS18	224	73020	0.547876	yes	HEK293T
Experiment.ID1	Plate 2 MLN4924	F14	DS18	105	123141	0.923938	yes	HEK293T
Experiment.ID1	Plate 2 MLN4924	F15	DS18	105	121088	0.908534	yes	HEK293T
Experiment.ID1	Plate 2 MLN4924	F16	DS18	48.9	133486	1.00156	yes	HEK293T
Experiment.ID1	Plate 2 MLN4924	F17	DS18	48.9	124024	0.930563	yes	HEK293T
Experiment.ID1	Plate 2 MLN4924	F18	DS18	22.9	130871	0.981937	yes	HEK293T
Experiment.ID1	Plate 2 MLN4924	F19	DS18	22.9	132609	0.994977	yes	HEK293T
Experiment.ID1	Plate 2 MLN4924	F20	DS18	10.7	130359	0.978095	yes	HEK293T
Experiment.ID1	Plate 2 MLN4924	F21	DS18	10.7	130374	0.978208	yes	HEK293T
Experiment.ID1	Plate 2 MLN4924	F22	DS18	5	138473	1.03898	yes	HEK293T
Experiment.ID1	Plate 2 MLN4924	F23	DS18	5	118103	0.886137	yes	HEK293T
Experiment.ID1	Plate 2 No Treat	F02	DS18	10000	45660	0.369756	no	HEK293T
Experiment.ID1	Plate 2 No Treat	F03	DS18	10000	54754	0.443399	no	HEK293T
Experiment.ID1	Plate 2 No Treat	F04	DS18	4680	58125	0.470698	no	HEK293T
Experiment.ID1	Plate 2 No Treat	F05	DS18	4680	55985	0.453368	no	HEK293T
Experiment.ID1	Plate 2 No Treat	F06	DS18	2190	52554	0.425584	no	HEK293T
Experiment.ID1	Plate 2 No Treat	F07	DS18	2190	48434	0.39222	no	HEK293T
Experiment.ID1	Plate 2 No Treat	F08	DS18	1020	55716	0.45119	no	HEK293T
Experiment.ID1	Plate 2 No Treat	F09	DS18	1020	48395	0.391904	no	HEK293T
Experiment.ID1	Plate 2 No Treat	F10	DS18	478	58000	0.469685	no	HEK293T
Experiment.ID1	Plate 2 No Treat	F11	DS18	478	56263	0.455619	no	HEK293T
Experiment.ID1	Plate 2 No Treat	F12	DS18	224	56201	0.455117	no	HEK293T
Experiment.ID1	Plate 2 No Treat	F13	DS18	224	57102	0.462413	no	HEK293T
Experiment.ID1	Plate 2 No Treat	F14	DS18	105	78627	0.636723	no	HEK293T
Experiment.ID1	Plate 2 No Treat	F15	DS18	105	83162	0.673448	no	HEK293T
Experiment.ID1	Plate 2 No Treat	F16	DS18	48.9	147564	1.19498	no	HEK293T
Experiment.ID1	Plate 2 No Treat	F17	DS18	48.9	147547	1.19484	no	HEK293T
Experiment.ID1	Plate 2 No Treat	F18	DS18	22.9	120486	0.975699	no	HEK293T
Experiment.ID1	Plate 2 No Treat	F19	DS18	22.9	108233	0.876473	no	HEK293T
Experiment.ID1	Plate 2 No Treat	F20	DS18	10.7	106167	0.859743	no	HEK293T
Experiment.ID1	Plate 2 No Treat	F21	DS18	10.7	121294	0.982242	no	HEK293T
Experiment.ID1	Plate 2 No Treat	F22	DS18	5	128931	1.04409	no	HEK293T
Experiment.ID1	Plate 2 No Treat	F23	DS18	5	163294	1.32236	no	HEK293T
Experiment.ID1	Plate 2 MLN4924	G02	DS19	10000	42024	0.31531	yes	HEK293T
Experiment.ID1	Plate 2 MLN4924	G03	DS19	10000	42549	0.319249	yes	HEK293T
Experiment.ID1	Plate 2 MLN4924	G04	DS19	4680	44208	0.331697	yes	HEK293T
Experiment.ID1	Plate 2 MLN4924	G05	DS19	4680	50986	0.382552	yes	HEK293T
Experiment.ID1	Plate 2 MLN4924	G06	DS19	2190	50275	0.377218	yes	HEK293T
Experiment.ID1	Plate 2 MLN4924	G07	DS19	2190	54485	0.408806	yes	HEK293T
Experiment.ID1	Plate 2 MLN4924	G08	DS19	1020	72007	0.540275	yes	HEK293T
Experiment.ID1	Plate 2 MLN4924	G09	DS19	1020	79703	0.598019	yes	HEK293T
Experiment.ID1	Plate 2 MLN4924	G10	DS19	478	118996	0.892837	yes	HEK293T
Experiment.ID1	Plate 2 MLN4924	G11	DS19	478	108345	0.812922	yes	HEK293T
Experiment.ID1	Plate 2 MLN4924	G12	DS19	224	150885	1.1321	yes	HEK293T
Experiment.ID1	Plate 2 MLN4924	G13	DS19	224	135253	1.01482	yes	HEK293T
Experiment.ID1	Plate 2 MLN4924	G14	DS19	105	160806	1.20654	yes	HEK293T
Experiment.ID1	Plate 2 MLN4924	G15	DS19	105	130917	0.982282	yes	HEK293T
Experiment.ID1	Plate 2 MLN4924	G16	DS19	48.9	131879	0.9895	yes	HEK293T
Experiment.ID1	Plate 2 MLN4924	G17	DS19	48.9	128870	0.966923	yes	HEK293T
Experiment.ID1	Plate 2 MLN4924	G18	DS19	22.9	124074	0.930938	yes	HEK293T
Experiment.ID1	Plate 2 MLN4924	G19	DS19	22.9	126276	0.94746	yes	HEK293T
Experiment.ID1	Plate 2 MLN4924	G20	DS19	10.7	125446	0.941232	yes	HEK293T
Experiment.ID1	Plate 2 MLN4924	G21	DS19	10.7	131047	0.983257	yes	HEK293T
Experiment.ID1	Plate 2 MLN4924	G22	DS19	5	124845	0.936723	yes	HEK293T
Experiment.ID1	Plate 2 MLN4924	G23	DS19	5	123765	0.92862	yes	HEK293T
Experiment.ID1	Plate 2 No Treat	G02	DS19	10000	53760	0.43535	no	HEK293T
Experiment.ID1	Plate 2 No Treat	G03	DS19	10000	62766	0.508281	no	HEK293T
Experiment.ID1	Plate 2 No Treat	G04	DS19	4680	57167	0.46294	no	HEK293T
Experiment.ID1	Plate 2 No Treat	G05	DS19	4680	64084	0.518954	no	HEK293T
Experiment.ID1	Plate 2 No Treat	G06	DS19	2190	56294	0.45587	no	HEK293T
Experiment.ID1	Plate 2 No Treat	G07	DS19	2190	62754	0.508183	no	HEK293T
Experiment.ID1	Plate 2 No Treat	G08	DS19	1020	55905	0.45272	no	HEK293T
Experiment.ID1	Plate 2 No Treat	G09	DS19	1020	58542	0.474075	no	HEK293T
Experiment.ID1	Plate 2 No Treat	G10	DS19	478	56897	0.460753	no	HEK293T
Experiment.ID1	Plate 2 No Treat	G11	DS19	478	55752	0.451481	no	HEK293T
Experiment.ID1	Plate 2 No Treat	G12	DS19	224	72882	0.5902	no	HEK293T
Experiment.ID1	Plate 2 No Treat	G13	DS19	224	69323	0.561379	no	HEK293T
Experiment.ID1	Plate 2 No Treat	G14	DS19	105	133112	1.07794	no	HEK293T
Experiment.ID1	Plate 2 No Treat	G15	DS19	105	126855	1.02727	no	HEK293T
Experiment.ID1	Plate 2 No Treat	G16	DS19	48.9	103861	0.841069	no	HEK293T
Experiment.ID1	Plate 2 No Treat	G17	DS19	48.9	120105	0.972613	no	HEK293T
Experiment.ID1	Plate 2 No Treat	G18	DS19	22.9	103297	0.836502	no	HEK293T
Experiment.ID1	Plate 2 No Treat	G19	DS19	22.9	106734	0.864335	no	HEK293T
Experiment.ID1	Plate 2 No Treat	G20	DS19	10.7	111531	0.903181	no	HEK293T
Experiment.ID1	Plate 2 No Treat	G21	DS19	10.7	116191	0.940918	no	HEK293T
Experiment.ID1	Plate 2 No Treat	G22	DS19	5	131227	1.06268	no	HEK293T
Experiment.ID1	Plate 2 No Treat	G23	DS19	5	115879	0.938391	no	HEK293T
Experiment.ID1	Plate 2 MLN4924	H02	DS20	10000	112189	0.841764	yes	HEK293T
Experiment.ID1	Plate 2 MLN4924	H03	DS20	10000	112334	0.842852	yes	HEK293T
Experiment.ID1	Plate 2 MLN4924	H04	DS20	4680	125856	0.944309	yes	HEK293T
Experiment.ID1	Plate 2 MLN4924	H05	DS20	4680	125702	0.943153	yes	HEK293T
Experiment.ID1	Plate 2 MLN4924	H06	DS20	2190	132540	0.994459	yes	HEK293T
Experiment.ID1	Plate 2 MLN4924	H07	DS20	2190	126878	0.951977	yes	HEK293T
Experiment.ID1	Plate 2 MLN4924	H08	DS20	1020	127513	0.956741	yes	HEK293T
Experiment.ID1	Plate 2 MLN4924	H09	DS20	1020	132916	0.99728	yes	HEK293T
Experiment.ID1	Plate 2 MLN4924	H10	DS20	478	141871	1.06447	yes	HEK293T
Experiment.ID1	Plate 2 MLN4924	H11	DS20	478	131324	0.985336	yes	HEK293T
Experiment.ID1	Plate 2 MLN4924	H12	DS20	224	125984	0.945269	yes	HEK293T
Experiment.ID1	Plate 2 MLN4924	H13	DS20	224	131748	0.988517	yes	HEK293T
Experiment.ID1	Plate 2 MLN4924	H14	DS20	105	125715	0.943251	yes	HEK293T
Experiment.ID1	Plate 2 MLN4924	H15	DS20	105	129632	0.97264	yes	HEK293T
Experiment.ID1	Plate 2 MLN4924	H16	DS20	48.9	147527	1.10691	yes	HEK293T
Experiment.ID1	Plate 2 MLN4924	H17	DS20	48.9	126866	0.951887	yes	HEK293T
Experiment.ID1	Plate 2 MLN4924	H18	DS20	22.9	117760	0.883564	yes	HEK293T
Experiment.ID1	Plate 2 MLN4924	H19	DS20	22.9	100894	0.757017	yes	HEK293T
Experiment.ID1	Plate 2 MLN4924	H20	DS20	10.7	117213	0.879459	yes	HEK293T
Experiment.ID1	Plate 2 MLN4924	H21	DS20	10.7	118210	0.88694	yes	HEK293T
Experiment.ID1	Plate 2 MLN4924	H22	DS20	5	124359	0.933077	yes	HEK293T
Experiment.ID1	Plate 2 MLN4924	H23	DS20	5	125106	0.938681	yes	HEK293T
Experiment.ID1	Plate 2 No Treat	H02	DS20	10000	129890	1.05185	no	HEK293T
Experiment.ID1	Plate 2 No Treat	H03	DS20	10000	120995	0.97982	no	HEK293T
Experiment.ID1	Plate 2 No Treat	H04	DS20	4680	110818	0.897407	no	HEK293T
Experiment.ID1	Plate 2 No Treat	H05	DS20	4680	112736	0.912939	no	HEK293T
Experiment.ID1	Plate 2 No Treat	H06	DS20	2190	149444	1.2102	no	HEK293T
Experiment.ID1	Plate 2 No Treat	H07	DS20	2190	113872	0.922138	no	HEK293T
Experiment.ID1	Plate 2 No Treat	H08	DS20	1020	99517	0.805891	no	HEK293T
Experiment.ID1	Plate 2 No Treat	H09	DS20	1020	107995	0.874546	no	HEK293T
Experiment.ID1	Plate 2 No Treat	H10	DS20	478	110142	0.891933	no	HEK293T
Experiment.ID1	Plate 2 No Treat	H11	DS20	478	111494	0.902881	no	HEK293T
Experiment.ID1	Plate 2 No Treat	H12	DS20	224	94612	0.76617	no	HEK293T
Experiment.ID1	Plate 2 No Treat	H13	DS20	224	121528	0.984137	no	HEK293T
Experiment.ID1	Plate 2 No Treat	H14	DS20	105	107191	0.868035	no	HEK293T
Experiment.ID1	Plate 2 No Treat	H15	DS20	105	109145	0.883859	no	HEK293T
Experiment.ID1	Plate 2 No Treat	H16	DS20	48.9	112553	0.911457	no	HEK293T
Experiment.ID1	Plate 2 No Treat	H17	DS20	48.9	174571	1.41368	no	HEK293T
Experiment.ID1	Plate 2 No Treat	H18	DS20	22.9	117358	0.950368	no	HEK293T
Experiment.ID1	Plate 2 No Treat	H19	DS20	22.9	121847	0.98672	no	HEK293T
Experiment.ID1	Plate 2 No Treat	H20	DS20	10.7	114064	0.923693	no	HEK293T
Experiment.ID1	Plate 2 No Treat	H21	DS20	10.7	107044	0.866845	no	HEK293T
Experiment.ID1	Plate 2 No Treat	H22	DS20	5	123790	1.00245	no	HEK293T
Experiment.ID1	Plate 2 No Treat	H23	DS20	5	143180	1.15948	no	HEK293T
Experiment.ID1	Plate 2 MLN4924	I02	DS21	10000	116579	0.874703	yes	HEK293T
Experiment.ID1	Plate 2 MLN4924	I03	DS21	10000	112577	0.844675	yes	HEK293T
Experiment.ID1	Plate 2 MLN4924	I04	DS21	4680	120922	0.907288	yes	HEK293T
Experiment.ID1	Plate 2 MLN4924	I05	DS21	4680	136274	1.02248	yes	HEK293T
Experiment.ID1	Plate 2 MLN4924	I06	DS21	2190	148279	1.11255	yes	HEK293T
Experiment.ID1	Plate 2 MLN4924	I07	DS21	2190	143184	1.07432	yes	HEK293T
Experiment.ID1	Plate 2 MLN4924	I08	DS21	1020	137221	1.02958	yes	HEK293T
Experiment.ID1	Plate 2 MLN4924	I09	DS21	1020	152234	1.14223	yes	HEK293T
Experiment.ID1	Plate 2 MLN4924	I10	DS21	478	143031	1.07317	yes	HEK293T
Experiment.ID1	Plate 2 MLN4924	I11	DS21	478	135487	1.01657	yes	HEK293T
Experiment.ID1	Plate 2 MLN4924	I12	DS21	224	137671	1.03296	yes	HEK293T
Experiment.ID1	Plate 2 MLN4924	I13	DS21	224	146091	1.09613	yes	HEK293T
Experiment.ID1	Plate 2 MLN4924	I14	DS21	105	128630	0.965122	yes	HEK293T
Experiment.ID1	Plate 2 MLN4924	I15	DS21	105	144901	1.0872	yes	HEK293T
Experiment.ID1	Plate 2 MLN4924	I16	DS21	48.9	132090	0.991083	yes	HEK293T
Experiment.ID1	Plate 2 MLN4924	I17	DS21	48.9	141855	1.06435	yes	HEK293T
Experiment.ID1	Plate 2 MLN4924	I18	DS21	22.9	146820	1.1016	yes	HEK293T
Experiment.ID1	Plate 2 MLN4924	I19	DS21	22.9	130974	0.982709	yes	HEK293T
Experiment.ID1	Plate 2 MLN4924	I20	DS21	10.7	132055	0.99082	yes	HEK293T
Experiment.ID1	Plate 2 MLN4924	I21	DS21	10.7	144912	1.08729	yes	HEK293T
Experiment.ID1	Plate 2 MLN4924	I22	DS21	5	122528	0.919338	yes	HEK293T
Experiment.ID1	Plate 2 MLN4924	I23	DS21	5	129093	0.968596	yes	HEK293T
Experiment.ID1	Plate 2 No Treat	I02	DS21	10000	56120	0.454461	no	HEK293T
Experiment.ID1	Plate 2 No Treat	I03	DS21	10000	53283	0.431487	no	HEK293T
Experiment.ID1	Plate 2 No Treat	I04	DS21	4680	103928	0.841611	no	HEK293T
Experiment.ID1	Plate 2 No Treat	I05	DS21	4680	101832	0.824638	no	HEK293T
Experiment.ID1	Plate 2 No Treat	I06	DS21	2190	142311	1.15244	no	HEK293T
Experiment.ID1	Plate 2 No Treat	I07	DS21	2190	155720	1.26102	no	HEK293T
Experiment.ID1	Plate 2 No Treat	I08	DS21	1020	130619	1.05776	no	HEK293T
Experiment.ID1	Plate 2 No Treat	I09	DS21	1020	137565	1.114	no	HEK293T
Experiment.ID1	Plate 2 No Treat	I10	DS21	478	107843	0.873315	no	HEK293T
Experiment.ID1	Plate 2 No Treat	I11	DS21	478	128160	1.03784	no	HEK293T
Experiment.ID1	Plate 2 No Treat	I12	DS21	224	132203	1.07058	no	HEK293T
Experiment.ID1	Plate 2 No Treat	I13	DS21	224	138447	1.12115	no	HEK293T
Experiment.ID1	Plate 2 No Treat	I14	DS21	105	141406	1.14511	no	HEK293T
Experiment.ID1	Plate 2 No Treat	I15	DS21	105	121459	0.983578	no	HEK293T
Experiment.ID1	Plate 2 No Treat	I16	DS21	48.9	103571	0.83872	no	HEK293T
Experiment.ID1	Plate 2 No Treat	I17	DS21	48.9	104082	0.842859	no	HEK293T
Experiment.ID1	Plate 2 No Treat	I18	DS21	22.9	123764	1.00224	no	HEK293T
Experiment.ID1	Plate 2 No Treat	I19	DS21	22.9	113221	0.916866	no	HEK293T
Experiment.ID1	Plate 2 No Treat	I20	DS21	10.7	137452	1.11309	no	HEK293T
Experiment.ID1	Plate 2 No Treat	I21	DS21	10.7	136557	1.10584	no	HEK293T
Experiment.ID1	Plate 2 No Treat	I22	DS21	5	158313	1.28202	no	HEK293T
Experiment.ID1	Plate 2 No Treat	I23	DS21	5	123753	1.00215	no	HEK293T
Experiment.ID1	Plate 2 MLN4924	J02	DS22 (WX2)	10000	39096	0.293341	yes	HEK293T
Experiment.ID1	Plate 2 MLN4924	J03	DS22 (WX2)	10000	41876	0.314199	yes	HEK293T
Experiment.ID1	Plate 2 MLN4924	J04	DS22 (WX2)	4680	55330	0.415146	yes	HEK293T
Experiment.ID1	Plate 2 MLN4924	J05	DS22 (WX2)	4680	54881	0.411777	yes	HEK293T
Experiment.ID1	Plate 2 MLN4924	J06	DS22 (WX2)	2190	72630	0.544949	yes	HEK293T
Experiment.ID1	Plate 2 MLN4924	J07	DS22 (WX2)	2190	70135	0.526229	yes	HEK293T
Experiment.ID1	Plate 2 MLN4924	J08	DS22 (WX2)	1020	107085	0.803468	yes	HEK293T
Experiment.ID1	Plate 2 MLN4924	J09	DS22 (WX2)	1020	102390	0.768241	yes	HEK293T
Experiment.ID1	Plate 2 MLN4924	J10	DS22 (WX2)	478	130681	0.980511	yes	HEK293T
Experiment.ID1	Plate 2 MLN4924	J11	DS22 (WX2)	478	127669	0.957912	yes	HEK293T
Experiment.ID1	Plate 2 MLN4924	J12	DS22 (WX2)	224	137616	1.03254	yes	HEK293T
Experiment.ID1	Plate 2 MLN4924	J13	DS22 (WX2)	224	134986	1.01281	yes	HEK293T
Experiment.ID1	Plate 2 MLN4924	J14	DS22 (WX2)	105	136693	1.02562	yes	HEK293T
Experiment.ID1	Plate 2 MLN4924	J15	DS22 (WX2)	105	146094	1.09616	yes	HEK293T
Experiment.ID1	Plate 2 MLN4924	J16	DS22 (WX2)	48.9	134958	1.0126	yes	HEK293T
Experiment.ID1	Plate 2 MLN4924	J17	DS22 (WX2)	48.9	128196	0.961866	yes	HEK293T
Experiment.ID1	Plate 2 MLN4924	J18	DS22 (WX2)	22.9	131597	0.987384	yes	HEK293T
Experiment.ID1	Plate 2 MLN4924	J19	DS22 (WX2)	22.9	123632	0.927622	yes	HEK293T
Experiment.ID1	Plate 2 MLN4924	J20	DS22 (WX2)	10.7	135411	1.016	yes	HEK293T
Experiment.ID1	Plate 2 MLN4924	J21	DS22 (WX2)	10.7	132830	0.996635	yes	HEK293T
Experiment.ID1	Plate 2 MLN4924	J22	DS22 (WX2)	5	131490	0.986581	yes	HEK293T
Experiment.ID1	Plate 2 MLN4924	J23	DS22 (WX2)	5	127582	0.957259	yes	HEK293T
Experiment.ID1	Plate 2 No Treat	J02	DS22 (WX2)	10000	41714	0.337801	no	HEK293T
Experiment.ID1	Plate 2 No Treat	J03	DS22 (WX2)	10000	45360	0.367326	no	HEK293T
Experiment.ID1	Plate 2 No Treat	J04	DS22 (WX2)	4680	55676	0.450866	no	HEK293T
Experiment.ID1	Plate 2 No Treat	J05	DS22 (WX2)	4680	49811	0.403371	no	HEK293T
Experiment.ID1	Plate 2 No Treat	J06	DS22 (WX2)	2190	51734	0.418943	no	HEK293T
Experiment.ID1	Plate 2 No Treat	J07	DS22 (WX2)	2190	50213	0.406626	no	HEK293T
Experiment.ID1	Plate 2 No Treat	J08	DS22 (WX2)	1020	74630	0.604356	no	HEK293T
Experiment.ID1	Plate 2 No Treat	J09	DS22 (WX2)	1020	83956	0.679878	no	HEK293T
Experiment.ID1	Plate 2 No Treat	J10	DS22 (WX2)	478	135054	1.09367	no	HEK293T
Experiment.ID1	Plate 2 No Treat	J11	DS22 (WX2)	478	143643	1.16322	no	HEK293T
Experiment.ID1	Plate 2 No Treat	J12	DS22 (WX2)	224	119152	0.964896	no	HEK293T
Experiment.ID1	Plate 2 No Treat	J13	DS22 (WX2)	224	134805	1.09165	no	HEK293T
Experiment.ID1	Plate 2 No Treat	J14	DS22 (WX2)	105	115689	0.936852	no	HEK293T
Experiment.ID1	Plate 2 No Treat	J15	DS22 (WX2)	105	115505	0.935362	no	HEK293T
Experiment.ID1	Plate 2 No Treat	J16	DS22 (WX2)	48.9	154832	1.25383	no	HEK293T
Experiment.ID1	Plate 2 No Treat	J17	DS22 (WX2)	48.9	109986	0.890669	no	HEK293T
Experiment.ID1	Plate 2 No Treat	J18	DS22 (WX2)	22.9	126122	1.02134	no	HEK293T
Experiment.ID1	Plate 2 No Treat	J19	DS22 (WX2)	22.9	142662	1.15528	no	HEK293T
Experiment.ID1	Plate 2 No Treat	J20	DS22 (WX2)	10.7	122674	0.993417	no	HEK293T
Experiment.ID1	Plate 2 No Treat	J21	DS22 (WX2)	10.7	125801	1.01874	no	HEK293T
Experiment.ID1	Plate 2 No Treat	J22	DS22 (WX2)	5	136500	1.10538	no	HEK293T
Experiment.ID1	Plate 2 No Treat	J23	DS22 (WX2)	5	179312	1.45207	no	HEK293T
Experiment.ID1	Plate 2 MLN4924	K02	DS23	10000	134575	1.00973	yes	HEK293T
Experiment.ID1	Plate 2 MLN4924	K03	DS23	10000	139541	1.04699	yes	HEK293T
Experiment.ID1	Plate 2 MLN4924	K04	DS23	4680	132715	0.995772	yes	HEK293T
Experiment.ID1	Plate 2 MLN4924	K05	DS23	4680	152521	1.14438	yes	HEK293T
Experiment.ID1	Plate 2 MLN4924	K06	DS23	2190	150761	1.13117	yes	HEK293T
Experiment.ID1	Plate 2 MLN4924	K07	DS23	2190	144771	1.08623	yes	HEK293T
Experiment.ID1	Plate 2 MLN4924	K08	DS23	1020	144412	1.08354	yes	HEK293T
Experiment.ID1	Plate 2 MLN4924	K09	DS23	1020	141141	1.05899	yes	HEK293T
Experiment.ID1	Plate 2 MLN4924	K10	DS23	478	142412	1.06853	yes	HEK293T
Experiment.ID1	Plate 2 MLN4924	K11	DS23	478	148577	1.11479	yes	HEK293T
Experiment.ID1	Plate 2 MLN4924	K12	DS23	224	144550	1.08457	yes	HEK293T
Experiment.ID1	Plate 2 MLN4924	K13	DS23	224	145733	1.09345	yes	HEK293T
Experiment.ID1	Plate 2 MLN4924	K14	DS23	105	150745	1.13105	yes	HEK293T
Experiment.ID1	Plate 2 MLN4924	K15	DS23	105	150236	1.12723	yes	HEK293T
Experiment.ID1	Plate 2 MLN4924	K16	DS23	48.9	134461	1.00887	yes	HEK293T
Experiment.ID1	Plate 2 MLN4924	K17	DS23	48.9	140116	1.0513	yes	HEK293T
Experiment.ID1	Plate 2 MLN4924	K18	DS23	22.9	119316	0.895238	yes	HEK293T
Experiment.ID1	Plate 2 MLN4924	K19	DS23	22.9	127998	0.96038	yes	HEK293T
Experiment.ID1	Plate 2 MLN4924	K20	DS23	10.7	139733	1.04843	yes	HEK293T
Experiment.ID1	Plate 2 MLN4924	K21	DS23	10.7	135273	1.01497	yes	HEK293T
Experiment.ID1	Plate 2 MLN4924	K22	DS23	5	132338	0.992944	yes	HEK293T
Experiment.ID1	Plate 2 MLN4924	K23	DS23	5	128502	0.964162	yes	HEK293T
Experiment.ID1	Plate 2 No Treat	K02	DS23	10000	156283	1.26558	no	HEK293T
Experiment.ID1	Plate 2 No Treat	K03	DS23	10000	138015	1.11765	no	HEK293T
Experiment.ID1	Plate 2 No Treat	K04	DS23	4680	161870	1.31083	no	HEK293T
Experiment.ID1	Plate 2 No Treat	K05	DS23	4680	165624	1.34123	no	HEK293T
Experiment.ID1	Plate 2 No Treat	K06	DS23	2190	122130	0.989012	no	HEK293T
Experiment.ID1	Plate 2 No Treat	K07	DS23	2190	132372	1.07195	no	HEK293T
Experiment.ID1	Plate 2 No Treat	K08	DS23	1020	156580	1.26799	no	HEK293T
Experiment.ID1	Plate 2 No Treat	K09	DS23	1020	163215	1.32172	no	HEK293T
Experiment.ID1	Plate 2 No Treat	K10	DS23	478	142023	1.15011	no	HEK293T
Experiment.ID1	Plate 2 No Treat	K11	DS23	478	129688	1.05022	no	HEK293T
Experiment.ID1	Plate 2 No Treat	K12	DS23	224	129117	1.04559	no	HEK293T
Experiment.ID1	Plate 2 No Treat	K13	DS23	224	112243	0.908947	no	HEK293T
Experiment.ID1	Plate 2 No Treat	K14	DS23	105	119514	0.967827	no	HEK293T
Experiment.ID1	Plate 2 No Treat	K15	DS23	105	137633	1.11456	no	HEK293T
Experiment.ID1	Plate 2 No Treat	K16	DS23	48.9	120742	0.977772	no	HEK293T
Experiment.ID1	Plate 2 No Treat	K17	DS23	48.9	121838	0.986647	no	HEK293T
Experiment.ID1	Plate 2 No Treat	K18	DS23	22.9	125404	1.01552	no	HEK293T
Experiment.ID1	Plate 2 No Treat	K19	DS23	22.9	152281	1.23318	no	HEK293T
Experiment.ID1	Plate 2 No Treat	K20	DS23	10.7	154641	1.25229	no	HEK293T
Experiment.ID1	Plate 2 No Treat	K21	DS23	10.7	142619	1.15493	no	HEK293T
Experiment.ID1	Plate 2 No Treat	K22	DS23	5	139751	1.13171	no	HEK293T
Experiment.ID1	Plate 2 No Treat	K23	DS23	5	134170	1.08651	no	HEK293T
Experiment.ID1	Plate 2 MLN4924	L02	DS24	10000	40063	0.300596	yes	HEK293T
Experiment.ID1	Plate 2 MLN4924	L03	DS24	10000	40236	0.301894	yes	HEK293T
Experiment.ID1	Plate 2 MLN4924	L04	DS24	4680	59066	0.443177	yes	HEK293T
Experiment.ID1	Plate 2 MLN4924	L05	DS24	4680	56835	0.426438	yes	HEK293T
Experiment.ID1	Plate 2 MLN4924	L06	DS24	2190	104326	0.782767	yes	HEK293T
Experiment.ID1	Plate 2 MLN4924	L07	DS24	2190	92757	0.695964	yes	HEK293T
Experiment.ID1	Plate 2 MLN4924	L08	DS24	1020	125179	0.939229	yes	HEK293T
Experiment.ID1	Plate 2 MLN4924	L09	DS24	1020	120424	0.903552	yes	HEK293T
Experiment.ID1	Plate 2 MLN4924	L10	DS24	478	124494	0.934089	yes	HEK293T
Experiment.ID1	Plate 2 MLN4924	L11	DS24	478	122622	0.920044	yes	HEK293T
Experiment.ID1	Plate 2 MLN4924	L12	DS24	224	134584	1.0098	yes	HEK293T
Experiment.ID1	Plate 2 MLN4924	L13	DS24	224	121299	0.910117	yes	HEK293T
Experiment.ID1	Plate 2 MLN4924	L14	DS24	105	140293	1.05263	yes	HEK293T
Experiment.ID1	Plate 2 MLN4924	L15	DS24	105	141751	1.06357	yes	HEK293T
Experiment.ID1	Plate 2 MLN4924	L16	DS24	48.9	129611	0.972483	yes	HEK293T
Experiment.ID1	Plate 2 MLN4924	L17	DS24	48.9	130913	0.982252	yes	HEK293T
Experiment.ID1	Plate 2 MLN4924	L18	DS24	22.9	128375	0.963209	yes	HEK293T
Experiment.ID1	Plate 2 MLN4924	L19	DS24	22.9	121843	0.914199	yes	HEK293T
Experiment.ID1	Plate 2 MLN4924	L20	DS24	10.7	135788	1.01883	yes	HEK293T
Experiment.ID1	Plate 2 MLN4924	L21	DS24	10.7	119063	0.89334	yes	HEK293T
Experiment.ID1	Plate 2 MLN4924	L22	DS24	5	131612	0.987496	yes	HEK293T
Experiment.ID1	Plate 2 MLN4924	L23	DS24	5	123622	0.927547	yes	HEK293T
Experiment.ID1	Plate 2 No Treat	L02	DS24	10000	43542	0.352604	no	HEK293T
Experiment.ID1	Plate 2 No Treat	L03	DS24	10000	49534	0.401128	no	HEK293T
Experiment.ID1	Plate 2 No Treat	L04	DS24	4680	53017	0.429333	no	HEK293T
Experiment.ID1	Plate 2 No Treat	L05	DS24	4680	49821	0.403452	no	HEK293T
Experiment.ID1	Plate 2 No Treat	L06	DS24	2190	46997	0.380583	no	HEK293T
Experiment.ID1	Plate 2 No Treat	L07	DS24	2190	46095	0.373278	no	HEK293T
Experiment.ID1	Plate 2 No Treat	L08	DS24	1020	55863	0.45238	no	HEK293T
Experiment.ID1	Plate 2 No Treat	L09	DS24	1020	60043	0.48623	no	HEK293T
Experiment.ID1	Plate 2 No Treat	L10	DS24	478	138335	1.12024	no	HEK293T
Experiment.ID1	Plate 2 No Treat	L11	DS24	478	124781	1.01048	no	HEK293T
Experiment.ID1	Plate 2 No Treat	L12	DS24	224	138483	1.12144	no	HEK293T
Experiment.ID1	Plate 2 No Treat	L13	DS24	224	152571	1.23552	no	HEK293T
Experiment.ID1	Plate 2 No Treat	L14	DS24	105	136509	1.10545	no	HEK293T
Experiment.ID1	Plate 2 No Treat	L15	DS24	105	115269	0.933451	no	HEK293T
Experiment.ID1	Plate 2 No Treat	L16	DS24	48.9	132356	1.07182	no	HEK293T
Experiment.ID1	Plate 2 No Treat	L17	DS24	48.9	145627	1.17929	no	HEK293T
Experiment.ID1	Plate 2 No Treat	L18	DS24	22.9	132466	1.07271	no	HEK293T
Experiment.ID1	Plate 2 No Treat	L19	DS24	22.9	112917	0.914405	no	HEK293T
Experiment.ID1	Plate 2 No Treat	L20	DS24	10.7	133357	1.07993	no	HEK293T
Experiment.ID1	Plate 2 No Treat	L21	DS24	10.7	119072	0.964248	no	HEK293T
Experiment.ID1	Plate 2 No Treat	L22	DS24	5	134161	1.08644	no	HEK293T
Experiment.ID1	Plate 2 No Treat	L23	DS24	5	142368	1.1529	no	HEK293T
Experiment.ID1	Plate 2 MLN4924	M02	DS25	10000	6280	0.0471194	yes	HEK293T
Experiment.ID1	Plate 2 MLN4924	M03	DS25	10000	6461	0.0484775	yes	HEK293T
Experiment.ID1	Plate 2 MLN4924	M04	DS25	4680	28564	0.214318	yes	HEK293T
Experiment.ID1	Plate 2 MLN4924	M05	DS25	4680	32366	0.242845	yes	HEK293T
Experiment.ID1	Plate 2 MLN4924	M06	DS25	2190	66908	0.502017	yes	HEK293T
Experiment.ID1	Plate 2 MLN4924	M07	DS25	2190	71728	0.538182	yes	HEK293T
Experiment.ID1	Plate 2 MLN4924	M08	DS25	1020	106704	0.80061	yes	HEK293T
Experiment.ID1	Plate 2 MLN4924	M09	DS25	1020	108334	0.81284	yes	HEK293T
Experiment.ID1	Plate 2 MLN4924	M10	DS25	478	123414	0.925986	yes	HEK293T
Experiment.ID1	Plate 2 MLN4924	M11	DS25	478	130588	0.979813	yes	HEK293T
Experiment.ID1	Plate 2 MLN4924	M12	DS25	224	136391	1.02335	yes	HEK293T
Experiment.ID1	Plate 2 MLN4924	M13	DS25	224	130922	0.982319	yes	HEK293T
Experiment.ID1	Plate 2 MLN4924	M14	DS25	105	118513	0.889213	yes	HEK293T
Experiment.ID1	Plate 2 MLN4924	M15	DS25	105	143353	1.07559	yes	HEK293T
Experiment.ID1	Plate 2 MLN4924	M16	DS25	48.9	133486	1.00156	yes	HEK293T
Experiment.ID1	Plate 2 MLN4924	M17	DS25	48.9	141921	1.06485	yes	HEK293T
Experiment.ID1	Plate 2 MLN4924	M18	DS25	22.9	124463	0.933857	yes	HEK293T
Experiment.ID1	Plate 2 MLN4924	M19	DS25	22.9	142996	1.07291	yes	HEK293T
Experiment.ID1	Plate 2 MLN4924	M20	DS25	10.7	130338	0.977938	yes	HEK293T
Experiment.ID1	Plate 2 MLN4924	M21	DS25	10.7	135103	1.01369	yes	HEK293T
Experiment.ID1	Plate 2 MLN4924	M22	DS25	5	117606	0.882408	yes	HEK293T
Experiment.ID1	Plate 2 MLN4924	M23	DS25	5	127949	0.960013	yes	HEK293T
Experiment.ID1	Plate 2 No Treat	M02	DS25	10000	19875	0.160948	no	HEK293T
Experiment.ID1	Plate 2 No Treat	M03	DS25	10000	18117	0.146712	no	HEK293T
Experiment.ID1	Plate 2 No Treat	M04	DS25	4680	40118	0.324877	no	HEK293T
Experiment.ID1	Plate 2 No Treat	M05	DS25	4680	43414	0.351568	no	HEK293T
Experiment.ID1	Plate 2 No Treat	M06	DS25	2190	47038	0.380915	no	HEK293T
Experiment.ID1	Plate 2 No Treat	M07	DS25	2190	48353	0.391564	no	HEK293T
Experiment.ID1	Plate 2 No Treat	M08	DS25	1020	49097	0.397589	no	HEK293T
Experiment.ID1	Plate 2 No Treat	M09	DS25	1020	48293	0.391078	no	HEK293T
Experiment.ID1	Plate 2 No Treat	M10	DS25	478	49634	0.401937	no	HEK293T
Experiment.ID1	Plate 2 No Treat	M11	DS25	478	54949	0.444978	no	HEK293T
Experiment.ID1	Plate 2 No Treat	M12	DS25	224	92326	0.747658	no	HEK293T
Experiment.ID1	Plate 2 No Treat	M13	DS25	224	101752	0.82399	no	HEK293T
Experiment.ID1	Plate 2 No Treat	M14	DS25	105	140344	1.13651	no	HEK293T
Experiment.ID1	Plate 2 No Treat	M15	DS25	105	126955	1.02808	no	HEK293T
Experiment.ID1	Plate 2 No Treat	M16	DS25	48.9	142590	1.1547	no	HEK293T
Experiment.ID1	Plate 2 No Treat	M17	DS25	48.9	135003	1.09326	no	HEK293T
Experiment.ID1	Plate 2 No Treat	M18	DS25	22.9	122788	0.99434	no	HEK293T
Experiment.ID1	Plate 2 No Treat	M19	DS25	22.9	136811	1.1079	no	HEK293T
Experiment.ID1	Plate 2 No Treat	M20	DS25	10.7	109634	0.887819	no	HEK293T
Experiment.ID1	Plate 2 No Treat	M21	DS25	10.7	128482	1.04045	no	HEK293T
Experiment.ID1	Plate 2 No Treat	M22	DS25	5	137571	1.11405	no	HEK293T
Experiment.ID1	Plate 2 No Treat	M23	DS25	5	156965	1.27111	no	HEK293T
Experiment.ID1	Plate 2 MLN4924	N02	DS27	10000	94975	0.712606	yes	HEK293T
Experiment.ID1	Plate 2 MLN4924	N03	DS27	10000	101362	0.760528	yes	HEK293T
Experiment.ID1	Plate 2 MLN4924	N04	DS27	4680	136312	1.02276	yes	HEK293T
Experiment.ID1	Plate 2 MLN4924	N05	DS27	4680	121940	0.914927	yes	HEK293T
Experiment.ID1	Plate 2 MLN4924	N06	DS27	2190	125787	0.943791	yes	HEK293T
Experiment.ID1	Plate 2 MLN4924	N07	DS27	2190	127629	0.957612	yes	HEK293T
Experiment.ID1	Plate 2 MLN4924	N08	DS27	1020	135899	1.01966	yes	HEK293T
Experiment.ID1	Plate 2 MLN4924	N09	DS27	1020	127294	0.955098	yes	HEK293T
Experiment.ID1	Plate 2 MLN4924	N10	DS27	478	145960	1.09515	yes	HEK293T
Experiment.ID1	Plate 2 MLN4924	N11	DS27	478	145225	1.08964	yes	HEK293T
Experiment.ID1	Plate 2 MLN4924	N12	DS27	224	141618	1.06257	yes	HEK293T
Experiment.ID1	Plate 2 MLN4924	N13	DS27	224	134893	1.01211	yes	HEK293T
Experiment.ID1	Plate 2 MLN4924	N14	DS27	105	133220	0.999561	yes	HEK293T
Experiment.ID1	Plate 2 MLN4924	N15	DS27	105	118349	0.887983	yes	HEK293T
Experiment.ID1	Plate 2 MLN4924	N16	DS27	48.9	108522	0.81425	yes	HEK293T
Experiment.ID1	Plate 2 MLN4924	N17	DS27	48.9	146914	1.10231	yes	HEK293T
Experiment.ID1	Plate 2 MLN4924	N18	DS27	22.9	122953	0.922527	yes	HEK293T
Experiment.ID1	Plate 2 MLN4924	N19	DS27	22.9	122106	0.916172	yes	HEK293T
Experiment.ID1	Plate 2 MLN4924	N20	DS27	10.7	130166	0.976647	yes	HEK293T
Experiment.ID1	Plate 2 MLN4924	N21	DS27	10.7	124264	0.932364	yes	HEK293T
Experiment.ID1	Plate 2 MLN4924	N22	DS27	5	136857	1.02685	yes	HEK293T
Experiment.ID1	Plate 2 MLN4924	N23	DS27	5	114385	0.858241	yes	HEK293T
Experiment.ID1	Plate 2 No Treat	N02	DS27	10000	122265	0.990105	no	HEK293T
Experiment.ID1	Plate 2 No Treat	N03	DS27	10000	143677	1.1635	no	HEK293T
Experiment.ID1	Plate 2 No Treat	N04	DS27	4680	107537	0.870837	no	HEK293T
Experiment.ID1	Plate 2 No Treat	N05	DS27	4680	119890	0.970872	no	HEK293T
Experiment.ID1	Plate 2 No Treat	N06	DS27	2190	140698	1.13938	no	HEK293T
Experiment.ID1	Plate 2 No Treat	N07	DS27	2190	123444	0.999653	no	HEK293T
Experiment.ID1	Plate 2 No Treat	N08	DS27	1020	174726	1.41494	no	HEK293T
Experiment.ID1	Plate 2 No Treat	N09	DS27	1020	131756	1.06696	no	HEK293T
Experiment.ID1	Plate 2 No Treat	N10	DS27	478	152816	1.23751	no	HEK293T
Experiment.ID1	Plate 2 No Treat	N11	DS27	478	128672	1.04199	no	HEK293T
Experiment.ID1	Plate 2 No Treat	N12	DS27	224	112297	0.909384	no	HEK293T
Experiment.ID1	Plate 2 No Treat	N13	DS27	224	131895	1.06809	no	HEK293T
Experiment.ID1	Plate 2 No Treat	N14	DS27	105	121036	0.980152	no	HEK293T
Experiment.ID1	Plate 2 No Treat	N15	DS27	105	127317	1.03102	no	HEK293T
Experiment.ID1	Plate 2 No Treat	N16	DS27	48.9	149121	1.20759	no	HEK293T
Experiment.ID1	Plate 2 No Treat	N17	DS27	48.9	120550	0.976217	no	HEK293T
Experiment.ID1	Plate 2 No Treat	N18	DS27	22.9	132586	1.07368	no	HEK293T
Experiment.ID1	Plate 2 No Treat	N19	DS27	22.9	131231	1.06271	no	HEK293T
Experiment.ID1	Plate 2 No Treat	N20	DS27	10.7	123552	1.00053	no	HEK293T
Experiment.ID1	Plate 2 No Treat	N21	DS27	10.7	111118	0.899836	no	HEK293T
Experiment.ID1	Plate 2 No Treat	N22	DS27	5	110995	0.89884	no	HEK293T
Experiment.ID1	Plate 2 No Treat	N23	DS27	5	112350	0.909813	no	HEK293T
Experiment.ID1	Plate 3 MLN4924	B02	DS28	10000	32160	0.31383	yes	HEK293T
Experiment.ID1	Plate 3 MLN4924	B03	DS28	10000	34532	0.336977	yes	HEK293T
Experiment.ID1	Plate 3 MLN4924	B04	DS28	4680	39576	0.386198	yes	HEK293T
Experiment.ID1	Plate 3 MLN4924	B05	DS28	4680	37833	0.369189	yes	HEK293T
Experiment.ID1	Plate 3 MLN4924	B06	DS28	2190	54936	0.536087	yes	HEK293T
Experiment.ID1	Plate 3 MLN4924	B07	DS28	2190	53655	0.523586	yes	HEK293T
Experiment.ID1	Plate 3 MLN4924	B08	DS28	1020	79814	0.778856	yes	HEK293T
Experiment.ID1	Plate 3 MLN4924	B09	DS28	1020	82175	0.801896	yes	HEK293T
Experiment.ID1	Plate 3 MLN4924	B10	DS28	478	95372	0.930677	yes	HEK293T
Experiment.ID1	Plate 3 MLN4924	B11	DS28	478	92123	0.898972	yes	HEK293T
Experiment.ID1	Plate 3 MLN4924	B12	DS28	224	103184	1.00691	yes	HEK293T
Experiment.ID1	Plate 3 MLN4924	B13	DS28	224	110027	1.07369	yes	HEK293T
Experiment.ID1	Plate 3 MLN4924	B14	DS28	105	100010	0.975937	yes	HEK293T
Experiment.ID1	Plate 3 MLN4924	B15	DS28	105	93032	0.907843	yes	HEK293T
Experiment.ID1	Plate 3 MLN4924	B16	DS28	48.9	102930	1.00443	yes	HEK293T
Experiment.ID1	Plate 3 MLN4924	B17	DS28	48.9	99550	0.971448	yes	HEK293T
Experiment.ID1	Plate 3 MLN4924	B18	DS28	22.9	97602	0.952438	yes	HEK293T
Experiment.ID1	Plate 3 MLN4924	B19	DS28	22.9	96072	0.937508	yes	HEK293T
Experiment.ID1	Plate 3 MLN4924	B20	DS28	10.7	112244	1.09532	yes	HEK293T
Experiment.ID1	Plate 3 MLN4924	B21	DS28	10.7	88633	0.864915	yes	HEK293T
Experiment.ID1	Plate 3 MLN4924	B22	DS28	5	98131	0.957601	yes	HEK293T
Experiment.ID1	Plate 3 MLN4924	B23	DS28	5	94123	0.918489	yes	HEK293T
Experiment.ID1	Plate 3 No Treat	B02	DS28	10000	43628	0.310497	no	HEK293T
Experiment.ID1	Plate 3 No Treat	B03	DS28	10000	48078	0.342167	no	HEK293T
Experiment.ID1	Plate 3 No Treat	B04	DS28	4680	47518	0.338181	no	HEK293T
Experiment.ID1	Plate 3 No Treat	B05	DS28	4680	53437	0.380306	no	HEK293T
Experiment.ID1	Plate 3 No Treat	B06	DS28	2190	49254	0.350536	no	HEK293T
Experiment.ID1	Plate 3 No Treat	B07	DS28	2190	47692	0.33942	no	HEK293T
Experiment.ID1	Plate 3 No Treat	B08	DS28	1020	45285	0.322289	no	HEK293T
Experiment.ID1	Plate 3 No Treat	B09	DS28	1020	47004	0.334523	no	HEK293T
Experiment.ID1	Plate 3 No Treat	B10	DS28	478	53334	0.379573	no	HEK293T
Experiment.ID1	Plate 3 No Treat	B11	DS28	478	53531	0.380975	no	HEK293T
Experiment.ID1	Plate 3 No Treat	B12	DS28	224	92646	0.659353	no	HEK293T
Experiment.ID1	Plate 3 No Treat	B13	DS28	224	88118	0.627128	no	HEK293T
Experiment.ID1	Plate 3 No Treat	B14	DS28	105	140625	1.00082	no	HEK293T
Experiment.ID1	Plate 3 No Treat	B15	DS28	105	139456	0.992496	no	HEK293T
Experiment.ID1	Plate 3 No Treat	B16	DS28	48.9	146957	1.04588	no	HEK293T
Experiment.ID1	Plate 3 No Treat	B17	DS28	48.9	165654	1.17895	no	HEK293T
Experiment.ID1	Plate 3 No Treat	B18	DS28	22.9	122523	0.871986	no	HEK293T
Experiment.ID1	Plate 3 No Treat	B19	DS28	22.9	136665	0.972633	no	HEK293T
Experiment.ID1	Plate 3 No Treat	B20	DS28	10.7	123489	0.87886	no	HEK293T
Experiment.ID1	Plate 3 No Treat	B21	DS28	10.7	122150	0.869331	no	HEK293T
Experiment.ID1	Plate 3 No Treat	B22	DS28	5	108095	0.769303	no	HEK293T
Experiment.ID1	Plate 3 No Treat	B23	DS28	5	166189	1.18275	no	HEK293T
Experiment.ID1	Plate 3 MLN4924	D02	DS30	10000	34899	0.340558	yes	HEK293T
Experiment.ID1	Plate 3 MLN4924	D03	DS30	10000	33478	0.326691	yes	HEK293T
Experiment.ID1	Plate 3 MLN4924	D04	DS30	4680	50823	0.495951	yes	HEK293T
Experiment.ID1	Plate 3 MLN4924	D05	DS30	4680	47459	0.463123	yes	HEK293T
Experiment.ID1	Plate 3 MLN4924	D06	DS30	2190	69979	0.682882	yes	HEK293T
Experiment.ID1	Plate 3 MLN4924	D07	DS30	2190	75686	0.738574	yes	HEK293T
Experiment.ID1	Plate 3 MLN4924	D08	DS30	1020	86907	0.848072	yes	HEK293T
Experiment.ID1	Plate 3 MLN4924	D09	DS30	1020	88241	0.86109	yes	HEK293T
Experiment.ID1	Plate 3 MLN4924	D10	DS30	478	109716	1.07065	yes	HEK293T
Experiment.ID1	Plate 3 MLN4924	D11	DS30	478	108113	1.05501	yes	HEK293T
Experiment.ID1	Plate 3 MLN4924	D12	DS30	224	107309	1.04716	yes	HEK293T
Experiment.ID1	Plate 3 MLN4924	D13	DS30	224	115343	1.12556	yes	HEK293T
Experiment.ID1	Plate 3 MLN4924	D14	DS30	105	105149	1.02609	yes	HEK293T
Experiment.ID1	Plate 3 MLN4924	D15	DS30	105	106681	1.04103	yes	HEK293T
Experiment.ID1	Plate 3 MLN4924	D16	DS30	48.9	97497	0.951414	yes	HEK293T
Experiment.ID1	Plate 3 MLN4924	D17	DS30	48.9	88736	0.865921	yes	HEK293T
Experiment.ID1	Plate 3 MLN4924	D18	DS30	22.9	96459	0.941285	yes	HEK293T
Experiment.ID1	Plate 3 MLN4924	D19	DS30	22.9	91965	0.89743	yes	HEK293T
Experiment.ID1	Plate 3 MLN4924	D20	DS30	10.7	98355	0.959787	yes	HEK293T
Experiment.ID1	Plate 3 MLN4924	D21	DS30	10.7	100609	0.981782	yes	HEK293T
Experiment.ID1	Plate 3 MLN4924	D22	DS30	5	89866	0.876948	yes	HEK293T
Experiment.ID1	Plate 3 MLN4924	D23	DS30	5	92349	0.901178	yes	HEK293T
Experiment.ID1	Plate 3 No Treat	D02	DS30	10000	44942	0.319848	no	HEK293T
Experiment.ID1	Plate 3 No Treat	D03	DS30	10000	47171	0.335712	no	HEK293T
Experiment.ID1	Plate 3 No Treat	D04	DS30	4680	48564	0.345626	no	HEK293T
Experiment.ID1	Plate 3 No Treat	D05	DS30	4680	50983	0.362842	no	HEK293T
Experiment.ID1	Plate 3 No Treat	D06	DS30	2190	44530	0.316916	no	HEK293T
Experiment.ID1	Plate 3 No Treat	D07	DS30	2190	48126	0.342509	no	HEK293T
Experiment.ID1	Plate 3 No Treat	D08	DS30	1020	52498	0.373624	no	HEK293T
Experiment.ID1	Plate 3 No Treat	D09	DS30	1020	50116	0.356671	no	HEK293T
Experiment.ID1	Plate 3 No Treat	D10	DS30	478	79206	0.563702	no	HEK293T
Experiment.ID1	Plate 3 No Treat	D11	DS30	478	77051	0.548365	no	HEK293T
Experiment.ID1	Plate 3 No Treat	D12	DS30	224	158272	1.12641	no	HEK293T
Experiment.ID1	Plate 3 No Treat	D13	DS30	224	141304	1.00565	no	HEK293T
Experiment.ID1	Plate 3 No Treat	D14	DS30	105	142992	1.01766	no	HEK293T
Experiment.ID1	Plate 3 No Treat	D15	DS30	105	131195	0.933703	no	HEK293T
Experiment.ID1	Plate 3 No Treat	D16	DS30	48.9	120592	0.858243	no	HEK293T
Experiment.ID1	Plate 3 No Treat	D17	DS30	48.9	126155	0.897834	no	HEK293T
Experiment.ID1	Plate 3 No Treat	D18	DS30	22.9	131223	0.933903	no	HEK293T
Experiment.ID1	Plate 3 No Treat	D19	DS30	22.9	140249	0.99814	no	HEK293T
Experiment.ID1	Plate 3 No Treat	D20	DS30	10.7	115784	0.824025	no	HEK293T
Experiment.ID1	Plate 3 No Treat	D21	DS30	10.7	171716	1.22209	no	HEK293T
Experiment.ID1	Plate 3 No Treat	D22	DS30	5	133047	0.946884	no	HEK293T
Experiment.ID1	Plate 3 No Treat	D23	DS30	5	125528	0.893372	no	HEK293T
Experiment.ID1	Plate 3 MLN4924	E02	DS31	10000	87016	0.849136	yes	HEK293T
Experiment.ID1	Plate 3 MLN4924	E03	DS31	10000	91443	0.892337	yes	HEK293T
Experiment.ID1	Plate 3 MLN4924	E04	DS31	4680	97843	0.95479	yes	HEK293T
Experiment.ID1	Plate 3 MLN4924	E05	DS31	4680	97674	0.953141	yes	HEK293T
Experiment.ID1	Plate 3 MLN4924	E06	DS31	2190	99086	0.96692	yes	HEK293T
Experiment.ID1	Plate 3 MLN4924	E07	DS31	2190	96734	0.943968	yes	HEK293T
Experiment.ID1	Plate 3 MLN4924	E08	DS31	1020	96750	0.944124	yes	HEK293T
Experiment.ID1	Plate 3 MLN4924	E09	DS31	1020	103357	1.0086	yes	HEK293T
Experiment.ID1	Plate 3 MLN4924	E10	DS31	478	94249	0.919719	yes	HEK293T
Experiment.ID1	Plate 3 MLN4924	E11	DS31	478	91325	0.891185	yes	HEK293T
Experiment.ID1	Plate 3 MLN4924	E12	DS31	224	109119	1.06483	yes	HEK293T
Experiment.ID1	Plate 3 MLN4924	E13	DS31	224	99451	0.970482	yes	HEK293T
Experiment.ID1	Plate 3 MLN4924	E14	DS31	105	100139	0.977196	yes	HEK293T
Experiment.ID1	Plate 3 MLN4924	E15	DS31	105	112890	1.10162	yes	HEK293T
Experiment.ID1	Plate 3 MLN4924	E16	DS31	48.9	101932	0.994692	yes	HEK293T
Experiment.ID1	Plate 3 MLN4924	E17	DS31	48.9	107737	1.05134	yes	HEK293T
Experiment.ID1	Plate 3 MLN4924	E18	DS31	22.9	94155	0.918801	yes	HEK293T
Experiment.ID1	Plate 3 MLN4924	E19	DS31	22.9	111868	1.09165	yes	HEK293T
Experiment.ID1	Plate 3 MLN4924	E20	DS31	10.7	97691	0.953307	yes	HEK293T
Experiment.ID1	Plate 3 MLN4924	E21	DS31	10.7	102847	1.00362	yes	HEK293T
Experiment.ID1	Plate 3 MLN4924	E22	DS31	5	92227	0.899987	yes	HEK293T
Experiment.ID1	Plate 3 MLN4924	E23	DS31	5	92089	0.89864	yes	HEK293T
Experiment.ID1	Plate 3 No Treat	E02	DS31	10000	151376	1.07733	no	HEK293T
Experiment.ID1	Plate 3 No Treat	E03	DS31	10000	145907	1.03841	no	HEK293T
Experiment.ID1	Plate 3 No Treat	E04	DS31	4680	154614	1.10037	no	HEK293T
Experiment.ID1	Plate 3 No Treat	E05	DS31	4680	150098	1.06823	no	HEK293T
Experiment.ID1	Plate 3 No Treat	E06	DS31	2190	138680	0.986973	no	HEK293T
Experiment.ID1	Plate 3 No Treat	E07	DS31	2190	151830	1.08056	no	HEK293T
Experiment.ID1	Plate 3 No Treat	E08	DS31	1020	143006	1.01776	no	HEK293T
Experiment.ID1	Plate 3 No Treat	E09	DS31	1020	146571	1.04313	no	HEK293T
Experiment.ID1	Plate 3 No Treat	E10	DS31	478	140371	0.999008	no	HEK293T
Experiment.ID1	Plate 3 No Treat	E11	DS31	478	157690	1.12227	no	HEK293T
Experiment.ID1	Plate 3 No Treat	E12	DS31	224	134635	0.958186	no	HEK293T
Experiment.ID1	Plate 3 No Treat	E13	DS31	224	146238	1.04076	no	HEK293T
Experiment.ID1	Plate 3 No Treat	E14	DS31	105	142530	1.01437	no	HEK293T
Experiment.ID1	Plate 3 No Treat	E15	DS31	105	142869	1.01679	no	HEK293T
Experiment.ID1	Plate 3 No Treat	E16	DS31	48.9	127998	0.910951	no	HEK293T
Experiment.ID1	Plate 3 No Treat	E17	DS31	48.9	176790	1.2582	no	HEK293T
Experiment.ID1	Plate 3 No Treat	E18	DS31	22.9	133873	0.952762	no	HEK293T
Experiment.ID1	Plate 3 No Treat	E19	DS31	22.9	160281	1.14071	no	HEK293T
Experiment.ID1	Plate 3 No Treat	E20	DS31	10.7	136314	0.970135	no	HEK293T
Experiment.ID1	Plate 3 No Treat	E21	DS31	10.7	137562	0.979017	no	HEK293T
Experiment.ID1	Plate 3 No Treat	E22	DS31	5	144576	1.02893	no	HEK293T
Experiment.ID1	Plate 3 No Treat	E23	DS31	5	154908	1.10247	no	HEK293T
Experiment.ID1	Plate 3 MLN4924	F02	DS32	10000	98321	0.959455	yes	HEK293T
Experiment.ID1	Plate 3 MLN4924	F03	DS32	10000	91850	0.896308	yes	HEK293T
Experiment.ID1	Plate 3 MLN4924	F04	DS32	4680	96107	0.93785	yes	HEK293T
Experiment.ID1	Plate 3 MLN4924	F05	DS32	4680	94000	0.917289	yes	HEK293T
Experiment.ID1	Plate 3 MLN4924	F06	DS32	2190	106872	1.0429	yes	HEK293T
Experiment.ID1	Plate 3 MLN4924	F07	DS32	2190	95653	0.933419	yes	HEK293T
Experiment.ID1	Plate 3 MLN4924	F08	DS32	1020	102076	0.996098	yes	HEK293T
Experiment.ID1	Plate 3 MLN4924	F09	DS32	1020	95766	0.934522	yes	HEK293T
Experiment.ID1	Plate 3 MLN4924	F10	DS32	478	116613	1.13796	yes	HEK293T
Experiment.ID1	Plate 3 MLN4924	F11	DS32	478	112134	1.09425	yes	HEK293T
Experiment.ID1	Plate 3 MLN4924	F12	DS32	224	96948	0.946057	yes	HEK293T
Experiment.ID1	Plate 3 MLN4924	F13	DS32	224	92566	0.903295	yes	HEK293T
Experiment.ID1	Plate 3 MLN4924	F14	DS32	105	94792	0.925017	yes	HEK293T
Experiment.ID1	Plate 3 MLN4924	F15	DS32	105	95221	0.929204	yes	HEK293T
Experiment.ID1	Plate 3 MLN4924	F16	DS32	48.9	100548	0.981187	yes	HEK293T
Experiment.ID1	Plate 3 MLN4924	F17	DS32	48.9	92699	0.904593	yes	HEK293T
Experiment.ID1	Plate 3 MLN4924	F18	DS32	22.9	84181	0.821471	yes	HEK293T
Experiment.ID1	Plate 3 MLN4924	F19	DS32	22.9	106808	1.04227	yes	HEK293T
Experiment.ID1	Plate 3 MLN4924	F20	DS32	10.7	87028	0.849253	yes	HEK293T
Experiment.ID1	Plate 3 MLN4924	F21	DS32	10.7	101968	0.995044	yes	HEK293T
Experiment.ID1	Plate 3 MLN4924	F22	DS32	5	107143	1.04554	yes	HEK293T
Experiment.ID1	Plate 3 MLN4924	F23	DS32	5	104862	1.02328	yes	HEK293T
Experiment.ID1	Plate 3 No Treat	F02	DS32	10000	139765	0.994695	no	HEK293T
Experiment.ID1	Plate 3 No Treat	F03	DS32	10000	137624	0.979458	no	HEK293T
Experiment.ID1	Plate 3 No Treat	F04	DS32	4680	146232	1.04072	no	HEK293T
Experiment.ID1	Plate 3 No Treat	F05	DS32	4680	119773	0.852414	no	HEK293T
Experiment.ID1	Plate 3 No Treat	F06	DS32	2190	134736	0.958904	no	HEK293T
Experiment.ID1	Plate 3 No Treat	F07	DS32	2190	126832	0.902652	no	HEK293T
Experiment.ID1	Plate 3 No Treat	F08	DS32	1020	158153	1.12556	no	HEK293T
Experiment.ID1	Plate 3 No Treat	F09	DS32	1020	125907	0.896069	no	HEK293T
Experiment.ID1	Plate 3 No Treat	F10	DS32	478	108841	0.774612	no	HEK293T
Experiment.ID1	Plate 3 No Treat	F11	DS32	478	118682	0.844649	no	HEK293T
Experiment.ID1	Plate 3 No Treat	F12	DS32	224	128302	0.913114	no	HEK293T
Experiment.ID1	Plate 3 No Treat	F13	DS32	224	121026	0.861331	no	HEK293T
Experiment.ID1	Plate 3 No Treat	F14	DS32	105	108191	0.769986	no	HEK293T
Experiment.ID1	Plate 3 No Treat	F15	DS32	105	119453	0.850137	no	HEK293T
Experiment.ID1	Plate 3 No Treat	F16	DS32	48.9	116275	0.827519	no	HEK293T
Experiment.ID1	Plate 3 No Treat	F17	DS32	48.9	126106	0.897485	no	HEK293T
Experiment.ID1	Plate 3 No Treat	F18	DS32	22.9	123914	0.881885	no	HEK293T
Experiment.ID1	Plate 3 No Treat	F19	DS32	22.9	123163	0.87654	no	HEK293T
Experiment.ID1	Plate 3 No Treat	F20	DS32	10.7	164137	1.16815	no	HEK293T
Experiment.ID1	Plate 3 No Treat	F21	DS32	10.7	127378	0.906538	no	HEK293T
Experiment.ID1	Plate 3 No Treat	F22	DS32	5	172778	1.22965	no	HEK293T
Experiment.ID1	Plate 3 No Treat	F23	DS32	5	123301	0.877522	no	HEK293T
Experiment.ID1	Plate 3 MLN4924	G02	DS33	10000	78904	0.769976	yes	HEK293T
Experiment.ID1	Plate 3 MLN4924	G03	DS33	10000	79443	0.775236	yes	HEK293T
Experiment.ID1	Plate 3 MLN4924	G04	DS33	4680	83266	0.812542	yes	HEK293T
Experiment.ID1	Plate 3 MLN4924	G05	DS33	4680	91300	0.890941	yes	HEK293T
Experiment.ID1	Plate 3 MLN4924	G06	DS33	2190	95743	0.934298	yes	HEK293T
Experiment.ID1	Plate 3 MLN4924	G07	DS33	2190	92691	0.904515	yes	HEK293T
Experiment.ID1	Plate 3 MLN4924	G08	DS33	1020	91538	0.893264	yes	HEK293T
Experiment.ID1	Plate 3 MLN4924	G09	DS33	1020	93369	0.911131	yes	HEK293T
Experiment.ID1	Plate 3 MLN4924	G10	DS33	478	88258	0.861256	yes	HEK293T
Experiment.ID1	Plate 3 MLN4924	G11	DS33	478	90814	0.886199	yes	HEK293T
Experiment.ID1	Plate 3 MLN4924	G12	DS33	224	105444	1.02896	yes	HEK293T
Experiment.ID1	Plate 3 MLN4924	G13	DS33	224	94381	0.921007	yes	HEK293T
Experiment.ID1	Plate 3 MLN4924	G14	DS33	105	114257	1.11496	yes	HEK293T
Experiment.ID1	Plate 3 MLN4924	G15	DS33	105	108098	1.05486	yes	HEK293T
Experiment.ID1	Plate 3 MLN4924	G16	DS33	48.9	94779	0.924891	yes	HEK293T
Experiment.ID1	Plate 3 MLN4924	G17	DS33	48.9	117248	1.14415	yes	HEK293T
Experiment.ID1	Plate 3 MLN4924	G18	DS33	22.9	87726	0.856065	yes	HEK293T
Experiment.ID1	Plate 3 MLN4924	G19	DS33	22.9	92810	0.905676	yes	HEK293T
Experiment.ID1	Plate 3 MLN4924	G20	DS33	10.7	107961	1.05353	yes	HEK293T
Experiment.ID1	Plate 3 MLN4924	G21	DS33	10.7	92584	0.903471	yes	HEK293T
Experiment.ID1	Plate 3 MLN4924	G22	DS33	5	91748	0.895313	yes	HEK293T
Experiment.ID1	Plate 3 MLN4924	G23	DS33	5	88945	0.86796	yes	HEK293T
Experiment.ID1	Plate 3 No Treat	G02	DS33	10000	153559	1.09287	no	HEK293T
Experiment.ID1	Plate 3 No Treat	G03	DS33	10000	120875	0.860257	no	HEK293T
Experiment.ID1	Plate 3 No Treat	G04	DS33	4680	136806	0.973636	no	HEK293T
Experiment.ID1	Plate 3 No Treat	G05	DS33	4680	120454	0.857261	no	HEK293T
Experiment.ID1	Plate 3 No Treat	G06	DS33	2190	135719	0.9659	no	HEK293T
Experiment.ID1	Plate 3 No Treat	G07	DS33	2190	173722	1.23636	no	HEK293T
Experiment.ID1	Plate 3 No Treat	G08	DS33	1020	122714	0.873345	no	HEK293T
Experiment.ID1	Plate 3 No Treat	G09	DS33	1020	123312	0.877601	no	HEK293T
Experiment.ID1	Plate 3 No Treat	G10	DS33	478	118567	0.843831	no	HEK293T
Experiment.ID1	Plate 3 No Treat	G11	DS33	478	120451	0.857239	no	HEK293T
Experiment.ID1	Plate 3 No Treat	G12	DS33	224	113576	0.80831	no	HEK293T
Experiment.ID1	Plate 3 No Treat	G13	DS33	224	125155	0.890717	no	HEK293T
Experiment.ID1	Plate 3 No Treat	G14	DS33	105	127381	0.906559	no	HEK293T
Experiment.ID1	Plate 3 No Treat	G15	DS33	105	152099	1.08248	no	HEK293T
Experiment.ID1	Plate 3 No Treat	G16	DS33	48.9	133642	0.951118	no	HEK293T
Experiment.ID1	Plate 3 No Treat	G17	DS33	48.9	123997	0.882476	no	HEK293T
Experiment.ID1	Plate 3 No Treat	G18	DS33	22.9	118094	0.840465	no	HEK293T
Experiment.ID1	Plate 3 No Treat	G19	DS33	22.9	114237	0.813015	no	HEK293T
Experiment.ID1	Plate 3 No Treat	G20	DS33	10.7	118910	0.846272	no	HEK293T
Experiment.ID1	Plate 3 No Treat	G21	DS33	10.7	121596	0.865388	no	HEK293T
Experiment.ID1	Plate 3 No Treat	G22	DS33	5	142080	1.01117	no	HEK293T
Experiment.ID1	Plate 3 No Treat	G23	DS33	5	142446	1.01378	no	HEK293T
Experiment.ID1	Plate 3 MLN4924	H02	DS34	10000	78615	0.767156	yes	HEK293T
Experiment.ID1	Plate 3 MLN4924	H03	DS34	10000	75227	0.734094	yes	HEK293T
Experiment.ID1	Plate 3 MLN4924	H04	DS34	4680	90844	0.886491	yes	HEK293T
Experiment.ID1	Plate 3 MLN4924	H05	DS34	4680	99150	0.967544	yes	HEK293T
Experiment.ID1	Plate 3 MLN4924	H06	DS34	2190	101869	0.994078	yes	HEK293T
Experiment.ID1	Plate 3 MLN4924	H07	DS34	2190	91456	0.892463	yes	HEK293T
Experiment.ID1	Plate 3 MLN4924	H08	DS34	1020	92013	0.897899	yes	HEK293T
Experiment.ID1	Plate 3 MLN4924	H09	DS34	1020	99210	0.96813	yes	HEK293T
Experiment.ID1	Plate 3 MLN4924	H10	DS34	478	95393	0.930882	yes	HEK293T
Experiment.ID1	Plate 3 MLN4924	H11	DS34	478	88676	0.865335	yes	HEK293T
Experiment.ID1	Plate 3 MLN4924	H12	DS34	224	88024	0.858973	yes	HEK293T
Experiment.ID1	Plate 3 MLN4924	H13	DS34	224	104883	1.02349	yes	HEK293T
Experiment.ID1	Plate 3 MLN4924	H14	DS34	105	96760	0.944222	yes	HEK293T
Experiment.ID1	Plate 3 MLN4924	H15	DS34	105	90454	0.882686	yes	HEK293T
Experiment.ID1	Plate 3 MLN4924	H16	DS34	48.9	89652	0.874859	yes	HEK293T
Experiment.ID1	Plate 3 MLN4924	H17	DS34	48.9	84815	0.827658	yes	HEK293T
Experiment.ID1	Plate 3 MLN4924	H18	DS34	22.9	84498	0.824565	yes	HEK293T
Experiment.ID1	Plate 3 MLN4924	H19	DS34	22.9	94221	0.919445	yes	HEK293T
Experiment.ID1	Plate 3 MLN4924	H20	DS34	10.7	82871	0.808688	yes	HEK293T
[truncated: 2,751 more rows]
