# Supplementary material for: Design principles for cyclin K molecular glue degraders
Source: Nat Chem Biol. 2023 Sep 7;20(1):93–102. doi: 10.1038/s41589-023-01409-z (PMC10746543; doi:10.1038/s41589-023-01409-z)
Supplement: Supplementary file 7 — Statistical source data. [file 41589_2023_1409_MOESM7_ESM.xlsx]

## Sheet: Sheet1
	Molecular weight	Highest Similarity [FragFp]	log TR-FRET EC50 [nM]
21195	473.359	0.35125	1.08027
919278	320.351	0.33904	1.57749
CR8	431.542	1	1.21378
dCeMM2	370.823	0.4186	1.92023
dCeMM3	318.787	0.34673	2.42062
dCeMM4	337.423	0.25161	2.44529
DRF053	417.515	0.91096	2.84733
DS01	393.578	0.30872	2.47319
DS02	412.58	0.31373	2.45545
DS03	412.58	0.35235	2.2667
DS05	482.63	0.36271	2.97104
DS06	376.547	0.79755	3.06521
DS07	397.525	0.96575	2.45545
DS08	404.516	0.95862	1.78046
DS09	396.537	0.8239	2.54307
DS11	382.51	0.85065	1.75412
DS15	446.597	0.79394	2.26007
DS16	430.554	1	1.2222
DS17	463.372	0.74586	1.12024
DS18	461.356	0.53846	0.943049
DS19	429.526	0.67429	1.14613
DS20	469.551	0.87261	3.26411
DS21	467.536	0.56545	2.47567
DS22	501.381	0.67876	1.28623
DS24	449.532	0.9527	1.89343
DS25	450.609	0.91558	*
DS28	431.542	1	1.5027
DS29	400.5	0.83439	1.66001
DS30	396.537	0.83974	1.54195
DS32	374.531	0.69061	2.82963
DS33	360.504	0.69061	3.1038
DS34	358.444	0.66489	2.78053
DS35	372.475	0.62871	2.39041
DS38	388.558	0.67568	3.75868
DS40	398.509	0.82317	3.11461
DS43	440.938	0.77844	1.64018
DS44	431.542	1	1.55133
DS45	431.542	1	1.65456
DS47	721.864	0.43689	3.94493
DS48	519.439	0.71034	1.66266
DS50	550.665	0.56039	3.2824
DS51	618.736	0.46309	2.43854
DS52	453.552	0.68452	1.85388
DS53	432.53	0.97872	1.44248
DS55	430.475	0.45662	*
DS57	523.391	0.5049	1.85932
DS58	636.762	0.52941	2.97667
DS59	546.658	0.53271	2.00475
DS61	414.508	0.87421	2.2266
DS64	430.462	0.75	1.61215
DS65	451.4	0.82609	1.3189
DS66	410.564	0.81595	1.24724
DS67	410.564	0.83974	1.48473
DS68	398.509	0.82911	2.01578
DS69	397.525	0.85526	1.55558
DS70	471.607	0.61905	*
DS71	478.304	0.33099	1.44091
DS72	465.261	0.34266	1.08778
DS73	470.378	0.34146	1.18526
DS74	499.365	0.36458	1.29601
flavopiridol	401.845	0.35616	1.71408
HQ461	331.423	0.28571	1.63043
roscovitine	354.456	0.97163	2.84671
SR-4835	499.365	0.46364	1.2014
WX3	448.529	0.62617	1.3296
WX4	504.593	0.78409	1.89504
Z10	330.818	0.24354	2.84954
Z11	364.404	0.32484	2.25018
Z12	357.433	0.31597	*
Z7	373.209	0.36957	2.48087
