# Supplementary material for: Design principles for cyclin K molecular glue degraders
Source: Nat Chem Biol. 2023 Sep 7;20(1):93–102. doi: 10.1038/s41589-023-01409-z (PMC10746543; doi:10.1038/s41589-023-01409-z)
Supplement: Supplementary file 8 — Statistical source data. [file 41589_2023_1409_MOESM8_ESM.xlsx]

## Sheet: correlations
	log TR-FRET EC50 [nM]	log DC50 [nM]
CR8	1.07918	1.38021
DS02	3.08991	3.2492
DS08	2.13988	2.85974
DS16	1.36173	3.38435
DS17	1.14613	1.07918
DS18	0.90309	1.11394
DS19	1.32222	1.79239
DS21	2.82347	3.49471
DS22	1.39794	2.03743
DS24	1.47712	2.23553
DS28	1.32222	1.43136
DS29	1.39794	2.40312
DS30	1.27875	1.89209
DS43	1.6902	1.87506
DS44	1.54407	1.79239
DS45	1.57978	1.5563
DS47	4	3.64246
DS48	1.6902	2.56348
DS50	3.22479	3.55255
DS52	1.82607	2.09691
DS53	1.57978	2.41497
DS57	1.73239	2.76864
DS58	3.41464	3.30535
DS59	1.74819	2.75282
DS61	2.67943	2.96237
DS64	1.50515	1.79239
DS65	1.39794	2.01284
DS66	1.20412	1.94448
DS67	1.57978	2.34044
DS68	1.97772	2.75664
DS69	1.79239	2.33646
DS71	1.11394	0.60206
DS72	1.32222	0.778151
DS73	1.39794	0
DS74	1.29601	1.70757
WX3	1.32222	1.36173
WX4	2.83123	2.56229
21195	1.34242	1.41497
SR-4835	1.25527	1.14613
919278	1.41497	2.24551
dCeMM2	1.89209	2.8014
dCeMM4	2.74819	3.08279
HQ461	1.83251	2.69285
Z11	2.13033	2.63949
Z12	3.5382	3.54307

## Sheet: reporter assay
Concentration [nM]	CR8		21195		919278		Dinaciclib
10000	0.603085	0.649492	0.570061	0.6031
6670	0.634537	0.626718	0.545686	0.601413
4440	0.612521	0.665519	0.59365	0.61997
2960	0.652621	0.645275	0.551976	0.67311
1970	0.603085	0.657084	0.599154	0.649492
1320	0.607016	0.621657	0.584214	0.658771
877	0.576351	0.607317	0.608589	0.635153
585	0.603085	0.641057	0.609375	0.665519
390	0.645545	0.63684	0.609375	0.671423
260	0.599154	0.664675	0.604658	0.664675
173	0.614879	0.609848	0.607016	0.688293
115	0.62746	0.649492	0.614879	0.662988
77	0.670706	0.677328	0.656553	0.713598
51.3	0.69115	0.706006	0.684859	0.770956
34.2	0.738327	0.734685	0.76742	0.786982
22.8	0.787863	0.785295	0.768992	0.823252
15.2	0.783146	0.811443	0.846049	0.884828
10.1	0.842904	0.841809	0.869638	0.867114
7.68	0.874355	0.86374	0.901876	0.93122
4.5	0.904234	0.882297	0.914456	0.939655
3	0.921533	0.893263	0.979718	0.973395
2	0.897158	0.904228	0.95613	0.928689
10000					0.725639	0.816688	1.04376	1.03008
4680					0.743113	0.757828	1.02188	0.989973
2190					0.779901	0.772543	0.98815	0.994531
1020					0.802893	0.778061	0.992707	1.00182
478					0.801053	0.833243	0.989973	1.01003
224					0.875549	0.869111	1.01367	1.0155
105					0.908658	0.886585	0.986326	0.996354
48.9					0.938088	0.923373	0.992707	0.977211
22.9					0.934409	0.958321	0.992707	0.974476
10.7					0.989591	0.954642	0.938924	0.940747
5					0.995109	0.983153	0.977211	0.94804

## Sheet: viability assay
Concentration [nM]	CR8		CR8 + MLN4924		919278		919278 + MLN4924		21195		21195 + MLN4924		dinaciclib		dinaciclib + MLN4924
10000	0.424034	0.43157	0.413394	0.500205	0.300129	0.320457	0.484029	0.410141
4270	0.433234	0.419656	0.444898	0.438319	0.373961	0.328551	0.732785	0.683731
1820	0.361101	0.371943	0.50955	0.497747	0.334388	0.343247	0.918371	0.882096
777	0.321186	0.36012	0.654216	0.703794	0.547711	0.543789	1.03772	0.979751
331	0.395087	0.354215	0.870493	0.872951	0.835606	0.898015	1.10022	1.10228
141	0.485656	0.512186	1.07618	1.10166	1.0013	1.01851	1.10276	1.1762
60.3	0.788167	0.852594	1.13183	1.02232	0.978642	1.08538	1.11587	0.987758
25.7	0.917408	1.05708	1.13033	1.18041	0.892999	1.0689	1.02517	1.11932
11	1.0171	1.08273	1.00871	1.09064	1.04821	1.05928	1.0606	0.9151
4.69	1.02962	1.00696	1.27931	1.05543	1.00416	1.00767	1.10495	1.01798
2	1.04096	1.03679	1.10654	1.00777	1.05475	1.0418	1.02899	0.96475
10000									0.246943	0.267759	0.212645	0.22645	0.239032	0.260384	0.241288	0.248205
4680									0.244821	0.263157	0.223427	0.25561	0.268244	0.273361	0.251569	0.266242
2190									0.267642	0.271304	0.252783	0.25438	0.289318	0.274503	0.26458	0.258881
1020									0.279862	0.27507	0.265945	0.269555	0.261595	0.260495	0.251503	0.250631
478									0.266245	0.280632	0.267833	0.273658	0.301633	0.288308	0.274639	0.275659
224									0.283746	0.297043	0.364528	0.375608	0.290954	0.286707	0.279656	0.276991
105									0.272479	0.294614	0.74784	0.726057	0.297568	0.308526	0.284764	0.264728
48.9									0.50871	0.500302	0.920074	0.882638	0.285113	0.289833	0.278431	0.275947
22.9									0.983083	0.974376	1.04367	1.05883	0.351098	0.380958	0.381741	0.351655
10.7									0.916005	1.00406	1.02996	0.954535	0.993442	0.97585	0.765892	0.676514
5									1.10337	1.16391	0.998055	0.99616	0.965734	1.0645	0.866439	0.802838
