# Supplementary material for: Design principles for cyclin K molecular glue degraders
Source: Nat Chem Biol. 2023 Sep 7;20(1):93–102. doi: 10.1038/s41589-023-01409-z (PMC10746543; doi:10.1038/s41589-023-01409-z)
Supplement: Supplementary file 9 — Statistical source data. [file 41589_2023_1409_MOESM9_ESM.xlsx]

## Sheet: Peptide counts
	CCNK peptide count				CDK12 peptide count				CDK13 peptide count
DMSO	1830.4	1797.85	1856.7	1844.63	900.066	968.18	1019.31	994.218	650.758	672.225	535.044	626.197
HQ461	622.336	691.814			703.981	744.171			369.821	467.381
919278	525.324	551.956			562.617	625.634			405.628	457.834
DS30	199.985	224.267			530.324	557.769			280.454	256.293
CR8	122.337	71.6906			540.299	612.59			137.684	225.708
SR-4835	69.2958	61.7731			613.534	654.471			215.265	281.229
21195	55.265	55.9786			493.905	565.93			170.145	262.248
DS17	47.1483	71.6427			546.795	667.348			130.628	156.014
	CCNK peptide count (DMSO-normalised)				CDK12 peptide count (DMSO-normalised)				CDK13 peptide count (DMSO-normalised)
DMSO	1	1	1	1	1	1	1	1	1	1	1	1
HQ461	0.34	0.3848			0.782144	0.768629			0.568292	0.695274
919278	0.287	0.307008			0.625084	0.646196			0.623316	0.681073
DS30	0.109258	0.124741			0.589206	0.5761			0.430964	0.381261
CR8	0.066836	0.0398756			0.600289	0.632723			0.211574	0.335763
SR-4835	0.0378583	0.0343593			0.681655	0.675981			0.330791	0.418356
21195	0.0301929	0.0311364			0.548744	0.584529			0.261457	0.390119
DS17	0.0257585	0.039849			0.607506	0.689281			0.200733	0.232085

## Sheet: RNAseq_CountTable
Genome position	Gene name	RNA length	A01_919278_R1_CKDL210011503-1a_HC5CCDSX2_L1_1	A02_919278_R2_CKDL210011508-1a_HC5CCDSX2_L1_1	A03_919278_R3_CKDL210011513-1a_HC5CCDSX2_L1_1	A04_CR8_R1_CKDL210011518-1a_HC5CCDSX2_L1_1	A05_CR8_R2_CKDL210011523-1a_HC5CCDSX2_L1_1	A06_CR8_R3_CKDL210011528-1a_HF52LDSX2_L1_1	A07_SR_4835_R1_CKDL210011533-1a_HF52LDSX2_L1_1	A08_SR_4835_R2_CKDL210011538-1a_HF52LDSX2_L1_1	A09_SR_4835_R3_CKDL210011543-1a_HF52LDSX2_L1_1	A10_DMSO_1uM_R1_CKDL210011548-1a_HF52LDSX2_L1_1	A11_DMSO_1uM_R2_CKDL210011554-1a_HF52LDSX2_L1_1	A12_DMSO_1uM_R3_CKDL210011560-1a_HF52LDSX2_L1_1	B01_919278_MLN_R1_CKDL210011504-1a_HF3YFDSX2_L1_1	B02_919278_MLN_R2_CKDL210011509-1a_HC5CCDSX2_L1_1	B03_919278_MLN_R3_CKDL210011514-1a_HC5CCDSX2_L1_1	B04_CR8_MLN_R1_CKDL210011519-1a_HC5CCDSX2_L1_1	B05_CR8_MLN_R2_CKDL210011524-1a_HC5CCDSX2_L1_1	B06_CR8_MLN_R3_CKDL210011529-1a_HF52LDSX2_L1_1	B07SR4835MLNR2_CKDL210011534-1a_HF52LDSX2_L1_1	B08SR4835MLNR3_CKDL210011539-1a_HF52LDSX2_L1_1	B09SR4835MLNR4_CKDL210011544-1a_HF52LDSX2_L1_1	B10_MLN_R1_CKDL210011549-1a_HF52LDSX2_L1_1	B11_MLN_R2_CKDL210011555-1a_HF52LDSX2_L1_1	B12_MLN_R3_CKDL210011561-1a_HF52LDSX2_L1_1	C01_DS25_R1_CKDL210011505-1a_HF3YFDSX2_L1_1	C02_DS25_R2_CKDL210011510-1a_HC5CCDSX2_L1_1	C03_DS25_R3_CKDL210011515-1a_HC5CCDSX2_L1_1	C04_DS18_R1_CKDL210011520-1a_HC5CCDSX2_L1_1	C05_DS18_R2_CKDL210011525-1a_HC5CCDSX2_L1_1	C06_DS18_R3_CKDL210011530-1a_HF52LDSX2_L1_1	C07_DS19_R1_CKDL210011535-1a_HF52LDSX2_L1_1	C08_DS19_R2_CKDL210011540-1a_HF52LDSX2_L1_1	C09_DS19_R3_CKDL210011545-1a_HF52LDSX2_L1_1	C10_21195_R1_CKDL210011550-1a_HF52LDSX2_L1_1	C11_21195_R2_CKDL210011556-1a_HF52LDSX2_L1_1	C12_21195_R3_CKDL210011562-1a_HF52LDSX2_L1_1	D10_21195_MLN_R1_CKDL210011551-1a_HF52LDSX2_L1_1	D11_21195_MLN_R2_CKDL210011557-1a_HF52LDSX2_L1_1	D12_21195_MLN_R3_CKDL210011563-1a_HF52LDSX2_L1_1	E01_THZ1_R1_CKDL210011506-1a_HF3YFDSX2_L1_1	E02_THZ1_R2_CKDL210011511-1a_HC5CCDSX2_L1_1	E03_THZ1_R3_CKDL210011516-1a_HC5CCDSX2_L1_1	E04_DS50_R1_CKDL210011521-1a_HC5CCDSX2_L1_1	E05_DS50_R2_CKDL210011526-1a_HF52LDSX2_L1_1	E06_DS50_R3_CKDL210011531-1a_HF52LDSX2_L1_1	E10_DS30_R1_CKDL210011552-1a_HF52LDSX2_L1_1	E11_DS30_R2_CKDL210011558-1a_HF52LDSX2_L1_1
chr1:65418-71585	OR4F5	2618	0	0	0	0	0	0	0	0	0	0	0	0	0	0	0	0	0	0	0	0	0	0	0	0	0	0	0	0	0	0	0	0	0	0	0	0	0	0	0	0	0	0	0	0	0	0	0
chr1:450702-451697	OR4F29	995	0	0	0	0	0	0	0	0	0	0	0	0	0	0	0	0	0	0	0	0	0	0	0	0	0	0	0	0	0	0	0	0	0	0	0	0	0	0	0	0	0	0	0	0	0	0	0
chr1:685678-686673	OR4F16	995	0	0	1	0	0	0	0	1	0	2	0	0	0	0	0	0	0	0	0	0	0	0	0	1	0	0	0	1	0	0	0	0	0	0	0	0	0	0	0	0	0	0	0	0	0	0	0
chr1:923927-944575	SAMD11	3718	2	2	0	1	0	1	0	1	0	0	0	0	0	0	0	1	1	0	0	0	0	0	0	0	0	0	0	2	0	2	0	0	0	0	1	0	0	0	0	0	0	0	0	0	0	1	0
chr1:944202-959256	NOC2L	2757	185	169	201	345	183	301	225	146	100	129	115	121	130	196	130	199	188	167	151	117	208	126	129	136	147	133	246	169	268	186	158	158	127	238	306	178	148	184	149	151	215	166	135	112	103	116	99
chr1:960583-965719	KLHL17	2567	42	38	23	56	34	53	54	29	26	45	60	42	48	67	46	64	61	50	47	51	78	67	63	34	31	25	56	30	36	31	28	22	40	68	68	32	21	30	20	30	48	45	27	34	25	41	23
chr1:966481-975865	PLEKHN1	3332	9	8	11	15	12	16	25	10	9	11	17	18	10	19	9	6	6	15	3	6	10	10	20	16	11	2	19	10	15	15	5	14	7	19	23	11	14	12	11	13	16	12	11	8	4	3	3
chr1:975203-982093	PERM1	3035	0	1	2	2	0	0	0	1	0	0	0	0	0	0	1	0	0	0	0	0	0	0	0	0	0	0	0	0	0	0	0	0	0	0	0	0	0	0	0	0	2	1	0	1	0	1	0
chr1:998961-1000172	HES4	1040	3	3	4	13	10	7	4	8	0	2	5	4	3	6	4	12	2	3	9	7	10	1	3	2	6	4	6	15	14	10	4	8	5	10	23	9	9	11	7	4	3	1	1	1	2	3	5
chr1:1001137-1014540	ISG15	867	43	36	37	72	53	70	61	45	50	16	14	37	11	26	22	41	29	16	16	8	27	21	14	16	34	26	57	58	83	40	33	27	14	65	67	39	23	14	9	23	29	28	27	26	15	37	21
chr1:1020119-1056116	AGRN	7993	703	678	690	1070	699	1050	762	422	361	588	475	566	361	568	426	627	572	381	357	319	559	439	474	388	438	356	729	512	847	515	370	323	341	1320	1252	749	415	630	647	546	921	824	382	324	258	361	308
chr1:1070966-1074306	RNF223	1900	0	0	0	0	0	0	0	0	0	0	0	0	0	0	0	0	0	0	0	0	0	0	0	2	0	0	0	0	2	0	0	1	0	0	0	0	0	1	0	0	0	0	0	0	0	0	0
chr1:1081817-1116361	C1orf159	3944	29	31	20	41	22	20	24	15	7	43	23	51	38	52	49	56	45	34	27	30	41	44	53	48	20	25	37	17	23	34	18	16	19	58	43	27	35	27	35	26	36	32	36	20	18	18	17
chr1:1173879-1197936	TTLL10	3228	0	0	0	0	0	0	0	0	0	0	0	0	0	0	0	0	0	0	0	0	0	0	0	0	0	0	0	0	0	0	0	0	0	0	0	0	0	0	0	0	0	0	0	0	0	0	0
chr1:1203507-1206592	TNFRSF18	1271	0	0	0	1	0	0	1	0	0	0	0	0	0	0	0	0	0	0	0	0	0	0	0	0	0	0	0	0	0	1	1	0	0	0	0	0	0	0	0	0	0	0	1	0	0	0	0
chr1:1211339-1214153	TNFRSF4	1075	0	0	0	1	0	1	0	0	0	0	0	0	0	0	0	0	0	0	0	0	0	0	0	0	0	0	0	0	2	0	0	0	0	0	0	0	0	0	0	0	0	0	0	0	0	0	0
chr1:1216907-1232031	SDF4	2180	102	121	105	225	137	184	106	88	49	74	70	108	78	123	93	138	99	91	71	88	127	76	67	60	79	63	121	94	127	93	75	63	57	213	223	153	81	111	83	95	126	106	61	57	58	80	62
chr1:1232236-1235041	B3GALT6	2805	69	60	66	111	62	117	95	62	42	49	47	54	26	38	39	50	36	30	24	16	35	52	47	44	61	54	87	63	114	61	59	41	33	86	88	49	43	59	56	53	67	56	25	26	26	27	14
chr1:1242452-1246722	C1QTNF12	1036	0	1	0	1	2	0	2	0	0	2	2	1	0	0	1	2	0	1	0	0	0	0	5	0	0	0	0	0	0	0	0	0	0	0	4	2	1	0	0	1	3	0	0	0	0	0	0
chr1:1254469-1273885	UBE2J2	2722	58	53	53	96	62	81	54	42	27	83	61	62	55	80	74	83	70	76	57	30	81	82	64	55	45	38	80	42	71	56	36	47	31	58	52	38	33	33	21	33	68	67	39	52	36	26	39
chr1:1280435-1292025	SCNN1D	4021	18	13	9	31	15	37	12	12	6	15	13	25	10	14	18	8	14	7	4	2	4	28	16	26	12	10	18	18	18	12	11	7	8	33	33	19	13	16	20	9	26	26	8	5	10	10	3
chr1:1292390-1307930	ACAP3	3793	55	74	40	89	54	91	48	21	20	52	54	65	32	63	45	74	48	53	22	42	55	38	64	50	40	26	67	39	62	37	38	24	18	113	105	59	43	42	42	40	67	74	40	37	45	30	32
chr1:1308596-1311677	PUSL1	1351	34	37	27	58	34	69	50	36	21	19	24	22	26	25	24	37	41	23	18	17	29	18	36	21	26	17	32	51	65	45	21	32	24	54	45	29	15	16	18	23	36	29	16	23	17	28	18
chr1:1311596-1324691	INTS11	3170	111	104	84	192	102	190	149	65	52	113	100	99	91	160	104	142	130	95	80	86	124	106	129	77	88	61	149	84	146	96	84	72	75	211	245	126	93	81	69	110	141	117	91	58	69	74	89
chr1:1324801-1328896	CPTP	2509	27	24	31	53	46	52	29	20	31	48	25	46	46	62	36	42	57	32	19	33	31	43	53	43	17	25	39	34	44	24	16	20	11	41	66	23	19	22	17	29	41	45	41	46	16	29	20
chr1:1331279-1335314	TAS1R3	3475	1	1	2	0	7	3	0	1	0	3	1	0	2	3	0	0	1	1	0	2	1	1	0	0	0	0	4	1	2	1	1	1	1	1	2	0	1	0	1	3	3	7	0	0	0	3	0
chr1:1335275-1349418	DVL1	3345	172	179	151	261	169	278	202	137	83	158	147	161	147	205	163	260	196	194	173	134	231	164	212	129	115	92	163	141	243	138	124	90	90	369	313	236	88	103	114	155	216	231	151	151	107	143	121
chr1:1352690-1361777	MXRA8	2835	27	26	29	42	25	40	42	13	16	23	19	23	11	22	22	32	26	29	24	17	40	10	15	15	24	23	48	26	40	30	24	22	15	61	41	45	19	25	16	16	38	36	35	17	27	23	21
chr1:1373729-1375495	AURKAIP1	1410	96	89	103	151	69	83	82	51	42	53	37	54	51	73	72	77	93	67	78	62	63	62	52	32	56	77	136	81	110	61	69	64	29	144	153	98	58	67	44	93	95	106	73	54	43	60	30
chr1:1385710-1399335	CCNL2	3913	128	127	83	186	102	178	138	83	66	62	73	62	88	181	132	198	139	123	114	143	168	97	93	69	101	101	155	119	142	109	93	97	87	85	117	83	44	81	57	81	149	116	118	78	61	131	138
chr1:1401908-1407293	MRPL20	1745	64	89	60	125	59	76	89	65	32	54	45	48	31	63	50	55	56	63	56	41	43	65	65	37	48	64	85	84	98	62	46	41	33	77	89	45	39	41	42	79	68	71	55	41	44	32	29
chr1:1418419-1421769	ANKRD65	2644	1	0	0	0	0	1	0	0	2	0	0	0	0	0	0	0	0	0	0	0	2	0	0	0	0	0	0	1	0	1	0	0	0	2	0	0	1	0	0	0	0	1	0	0	0	0	1
chr1:1426127-1427787	TMEM88B	492	0	0	0	0	0	0	0	0	0	0	0	0	0	0	0	0	0	0	0	0	0	0	0	0	0	0	0	0	0	0	0	0	0	0	0	0	0	0	0	0	0	0	0	0	0	0	0
chr1:1434860-1442882	VWA1	5065	7	8	6	6	4	10	12	3	0	3	4	4	0	7	7	6	4	4	2	1	5	2	2	4	5	4	7	3	4	8	8	9	3	8	7	5	3	3	4	4	6	8	0	3	3	2	5
chr1:1449688-1470163	ATAD3C	3864	1	0	1	1	0	1	0	0	0	0	2	0	1	2	2	3	1	2	0	1	0	1	1	1	0	2	0	0	0	0	0	0	0	7	0	4	0	0	1	2	1	1	1	0	2	0	3
chr1:1471764-1497848	ATAD3B	4098	26	27	36	44	25	27	34	23	9	33	32	41	38	65	33	50	36	39	20	34	68	27	48	33	10	15	34	19	48	20	21	9	21	49	62	34	11	26	20	12	29	26	16	27	12	13	16
chr1:1512161-1534685	ATAD3A	2864	77	82	67	104	75	105	111	55	33	53	81	61	62	116	67	82	104	79	66	74	108	81	63	63	62	43	70	84	137	62	50	54	44	104	157	108	39	68	52	53	73	68	53	61	39	79	82
chr1:1534777-1540624	TMEM240	2009	1	1	4	0	2	2	0	1	0	1	2	6	1	9	6	0	6	0	0	0	1	6	4	3	1	0	1	2	4	0	0	2	0	0	2	1	3	3	3	1	1	2	0	2	1	2	1
chr1:1541672-1574863	SSU72	5209	198	230	168	254	172	268	176	99	62	134	132	157	146	212	161	224	180	139	175	141	210	161	164	129	152	133	234	103	188	137	169	152	99	209	232	133	80	143	138	179	194	180	143	136	112	166	157
chr1:1598011-1600135	FNDC10	2124	9	19	12	12	8	16	18	5	5	5	1	6	5	9	8	10	8	3	4	9	13	11	11	3	10	5	17	10	25	10	6	6	3	13	32	14	8	12	16	8	21	13	8	5	2	6	4
chr1:1615414-1630610	MIB2	4131	34	26	45	63	25	40	52	24	31	24	15	27	27	29	31	34	23	31	28	26	19	30	32	27	22	16	43	37	52	44	30	18	13	32	56	25	24	27	19	32	31	26	16	14	18	15	16
chr1:1632162-1634654	MMP23B	1599	0	0	0	0	0	0	0	0	0	2	0	0	0	0	0	0	0	0	0	0	0	0	0	0	0	0	0	0	0	0	0	0	0	0	0	0	0	0	0	1	0	0	0	0	0	0	0
chr1:1635226-1659012	CDK11B	3084	19	19	20	22	23	19	21	5	18	10	26	19	16	24	16	22	16	18	25	14	24	22	13	21	13	13	36	21	32	19	16	10	14	30	38	22	20	19	25	22	18	32	20	18	13	9	10
chr1:1661477-1692795	SLC35E2B	6434	47	59	69	101	41	74	45	33	30	59	71	94	47	59	59	49	38	50	26	35	31	52	77	64	52	36	65	31	57	39	22	30	29	85	99	52	38	54	52	64	90	81	40	39	34	25	24
chr1:1702378-1724357	CDK11A	3628	92	115	80	146	89	137	93	42	32	90	80	94	83	137	96	92	102	99	84	92	88	85	103	84	89	66	121	74	111	88	82	53	47	104	142	72	50	99	69	101	116	113	85	81	65	53	64
chr1:1751231-1780069	NADK	4195	154	133	111	165	119	142	127	69	80	112	104	136	103	148	95	118	118	70	60	57	103	81	96	78	102	62	126	101	140	66	78	77	59	174	189	137	70	97	86	104	146	133	96	115	66	86	52
chr1:1785285-1891087	GNB1	3309	831	912	819	1142	780	1123	797	506	374	577	432	546	469	722	616	788	731	600	568	514	769	570	560	477	661	707	1118	546	959	706	597	678	481	1120	1167	847	627	936	857	836	1013	975	528	542	479	556	505
chr1:1915107-1917296	CALML6	822	0	0	0	0	1	1	0	0	0	0	0	0	0	1	0	2	3	0	0	0	0	0	0	0	0	0	1	0	1	0	0	0	0	0	0	0	0	1	0	0	0	0	0	1	0	0	0
chr1:1917589-1919279	TMEM52	1395	0	0	3	3	2	2	1	3	0	0	0	0	1	0	2	0	1	0	0	0	3	0	0	1	0	0	1	2	3	4	1	4	2	0	5	0	0	1	0	0	2	0	0	2	0	1	1
chr1:1921950-2003837	CFAP74	5554	0	0	0	0	0	0	0	0	0	0	0	0	0	0	0	0	0	0	0	0	0	0	0	0	0	0	0	0	0	0	0	0	0	0	0	0	0	0	0	0	0	0	0	0	0	0	0
chr1:2019328-2030758	GABRD	2407	0	0	0	0	0	0	0	0	0	0	0	0	0	0	0	0	0	0	0	0	0	0	0	0	0	0	0	0	0	0	0	0	0	0	0	0	0	0	0	0	0	0	0	0	0	0	0
chr1:2050410-2185395	PRKCZ	5314	5	4	4	5	7	2	3	5	2	5	8	11	5	5	3	4	7	3	5	10	13	6	11	2	2	6	5	3	13	5	3	5	3	3	10	11	4	6	14	6	5	4	5	11	5	5	4
chr1:2185174-2194772	FAAP20	2141	33	28	42	56	29	47	42	21	26	14	21	25	24	33	30	30	39	23	21	15	27	37	19	33	21	22	40	39	60	34	22	20	20	40	41	29	40	38	23	24	37	30	14	16	13	20	18
chr1:2228318-2310213	SKI	6083	321	332	282	480	318	426	302	169	108	294	258	327	246	410	357	489	407	330	379	314	391	296	270	284	296	267	524	253	414	244	256	306	235	471	534	287	253	399	331	325	458	439	325	327	277	334	321
chr1:2321252-2391707	MORN1	6698	4	5	1	4	2	7	6	4	5	6	4	13	3	8	10	3	3	4	1	4	5	13	11	7	3	3	2	1	11	5	4	1	4	6	9	3	0	0	0	2	6	6	4	3	2	1	3
chr1:2391827-2405436	RER1	4988	226	193	166	302	211	263	198	133	97	151	113	140	123	181	166	156	170	165	150	145	193	109	164	119	133	116	239	150	198	172	139	135	94	242	269	153	97	191	142	176	232	222	142	138	101	130	104
chr1:2403963-2413797	PEX10	3113	33	41	52	46	31	64	35	26	28	37	42	27	14	41	13	23	21	21	10	10	24	18	25	11	28	21	36	29	44	33	18	25	24	72	60	43	28	40	39	32	34	51	17	15	15	16	13
chr1:2425979-2505532	PLCH2	6231	0	2	0	3	1	1	1	0	2	4	1	3	1	1	0	2	0	0	0	1	0	0	0	1	2	1	1	0	2	0	0	2	0	8	4	0	0	1	2	1	1	5	0	0	0	0	0
chr1:2508536-2526596	PANK4	2641	28	26	37	34	31	29	30	15	3	40	22	44	35	66	36	57	47	39	45	44	56	65	45	29	42	38	60	13	31	26	41	32	36	30	36	14	17	17	19	19	24	26	38	40	36	35	39
chr1:2528744-2530263	HES5	1324	0	0	0	0	0	0	0	0	0	0	0	0	0	0	0	0	0	0	0	0	0	0	0	0	0	0	0	0	0	0	1	0	0	0	0	0	0	0	0	0	0	0	0	0	0	2	0
chr1:2555638-2565382	TNFRSF14	2716	4	7	8	11	7	15	11	3	4	12	10	16	5	3	3	8	7	6	3	1	3	3	3	6	12	1	4	5	11	8	4	6	5	16	7	8	0	5	3	6	16	12	4	4	4	4	4
chr1:2586774-2591468	PRXL2B	2823	114	91	112	144	85	136	115	51	65	57	74	72	70	85	81	67	96	79	84	88	110	66	60	70	80	87	136	73	127	87	78	58	48	178	154	123	95	140	90	99	131	115	85	71	56	64	47
chr1:2590638-2633016	MMEL1	2879	0	0	0	1	0	0	0	0	0	0	1	1	0	0	0	0	0	0	0	0	0	2	0	0	0	0	1	0	1	0	0	0	0	0	0	0	0	0	0	0	0	0	0	0	0	0	0
chr1:2635975-2801717	TTC34	8814	5	2	4	10	8	15	10	6	5	6	7	12	4	7	7	6	4	3	2	2	3	6	11	17	6	7	18	14	12	20	8	8	3	0	0	1	0	0	0	6	7	8	2	2	4	8	4
chr1:3021466-3022903	ACTRT2	1437	0	0	0	0	0	0	0	0	0	0	0	0	0	0	0	0	0	0	0	0	0	0	0	0	0	0	0	0	0	0	0	0	0	0	0	0	0	0	0	0	0	0	0	0	0	0	0
chr1:3069167-3438621	PRDM16	8979	2	3	0	1	2	0	3	0	2	6	3	2	0	0	1	1	0	1	2	1	0	4	3	2	0	0	2	1	0	0	1	0	3	2	3	5	1	0	3	2	1	1	0	4	0	2	0
chr1:3454664-3481113	ARHGEF16	3666	2	0	0	2	3	0	2	0	0	2	1	1	0	0	0	2	2	0	0	0	0	0	1	0	2	0	1	0	0	0	0	0	0	0	1	0	0	0	3	0	1	0	0	2	0	1	0
chr1:3487950-3611508	MEGF6	7812	2	1	2	1	2	5	2	2	0	10	2	2	1	3	5	5	2	1	2	0	2	2	3	4	4	2	0	2	4	2	5	2	2	8	4	9	0	1	3	1	3	8	4	2	1	1	2
chr1:3625014-3630127	TPRG1L	2401	59	46	47	91	47	85	54	37	24	47	40	54	32	64	44	42	54	40	42	24	48	30	51	30	43	31	56	40	72	49	61	32	21	92	72	52	37	26	29	44	74	55	41	41	41	34	27
chr1:3630766-3652761	WRAP73	2092	10	19	16	23	15	25	8	11	5	31	18	8	10	22	29	32	31	12	13	14	24	12	22	11	6	9	7	4	16	3	8	15	5	28	24	9	9	12	2	10	11	17	21	23	14	13	12
chr1:3652515-3736201	TP73	5559	13	11	8	29	16	19	8	4	0	21	19	25	10	11	25	6	16	10	3	4	10	24	25	22	7	9	24	14	18	10	11	9	3	32	32	29	11	29	24	12	26	23	10	12	14	9	6
chr1:3752449-3771645	CCDC27	2125	0	0	0	0	0	0	0	0	0	0	0	0	0	0	0	0	0	0	0	0	0	0	0	0	0	0	0	0	0	0	0	0	0	0	0	0	0	0	0	0	0	0	0	0	0	0	0
chr1:3772760-3775982	SMIM1	981	0	0	0	1	0	0	0	0	0	0	0	0	0	0	0	0	0	0	0	0	0	0	0	0	0	0	0	1	0	0	0	0	0	0	0	0	0	0	1	0	0	0	0	0	0	0	0
chr1:3778558-3796498	LRRC47	4303	75	77	67	97	60	88	58	27	31	66	53	58	48	80	51	64	80	50	45	44	62	68	51	48	53	58	81	38	58	52	61	47	40	82	72	54	44	51	36	38	69	55	49	50	44	33	44
chr1:3812085-3857214	CEP104	7178	24	20	20	37	21	58	16	17	11	33	25	27	30	32	29	9	26	26	8	15	11	46	29	34	10	16	30	27	28	20	29	11	16	44	43	32	35	38	39	23	41	44	18	21	14	15	11
chr1:3857280-3885429	DFFB	3028	1	2	1	1	1	2	0	2	1	6	3	7	7	4	5	2	5	5	4	2	6	13	9	3	0	0	2	2	3	2	1	1	0	1	3	3	0	0	2	0	5	0	5	4	6	3	2
chr1:3889132-3900272	C1orf174	1645	51	51	40	66	39	55	57	27	15	43	22	34	34	38	37	64	52	52	60	43	76	31	33	29	46	54	82	23	30	30	64	59	36	26	27	22	12	14	21	25	20	30	32	37	32	66	34
chr1:4654608-4792534	AJAP1	12496	0	0	0	0	0	0	0	0	0	0	0	0	0	0	0	0	0	0	0	0	0	0	0	0	0	0	0	0	0	0	0	0	0	0	0	0	0	0	0	0	0	0	0	0	0	0	0
chr1:5862810-5992425	NPHP4	4955	13	13	6	13	13	27	6	5	10	23	20	22	16	25	23	9	32	14	9	11	20	18	19	18	13	8	12	9	14	8	13	2	5	27	21	17	11	15	6	9	20	14	24	21	6	12	4
chr1:5990926-6101193	KCNAB2	10639	19	22	11	33	23	32	23	13	16	23	15	19	11	19	21	19	22	19	12	11	13	9	19	20	22	14	12	22	37	14	17	17	11	44	30	24	16	22	12	11	26	25	14	12	7	13	5
chr1:6101786-6180321	CHD5	9850	0	1	0	5	0	1	0	0	3	3	2	5	1	5	2	1	1	2	1	0	1	6	4	2	0	1	1	0	0	0	0	0	0	2	4	2	0	3	0	1	3	2	1	1	0	1	0
chr1:6185019-6209389	RPL22	3044	174	158	127	211	150	244	179	129	63	83	105	103	75	136	85	127	110	98	129	102	136	93	93	97	143	108	211	97	171	156	143	92	122	163	125	91	78	66	91	140	207	206	116	79	79	129	96
chr1:6206118-6221299	RNF207	3981	11	5	8	16	11	17	6	6	4	26	13	9	9	6	5	8	16	4	4	1	3	9	9	6	8	8	17	4	18	6	4	6	9	21	19	10	3	4	4	4	12	12	2	5	6	2	4
chr1:6221192-6235964	ICMT	4795	652	696	593	901	592	971	622	431	248	413	326	425	290	463	411	496	457	415	379	277	414	328	379	358	494	533	843	457	738	528	482	475	316	854	871	670	472	658	610	601	733	827	417	402	318	330	295
chr1:6244178-6245578	HES3	710	0	0	0	0	0	0	0	0	0	0	0	0	0	2	0	0	0	0	0	0	0	0	0	0	0	0	0	0	0	0	0	0	0	1	0	0	0	0	0	0	0	0	0	0	0	0	0
chr1:6247352-6261098	GPR153	4198	100	100	89	164	95	150	133	58	52	85	67	79	24	55	52	81	61	64	44	23	54	74	75	48	98	61	167	104	113	92	54	62	50	200	182	105	109	139	109	89	121	131	66	55	49	81	31
chr1:6264268-6394391	ACOT7	3435	52	32	45	54	51	80	67	30	21	34	44	50	34	44	35	54	54	25	21	26	32	42	49	27	52	43	65	47	44	49	44	34	26	81	88	56	59	58	54	59	50	44	44	31	30	31	20
chr1:6412417-6424670	HES2	5407	10	6	4	18	4	3	16	4	5	5	5	9	0	4	2	0	3	3	2	3	6	3	6	2	7	1	8	14	25	9	5	5	5	5	7	1	2	5	1	1	4	7	3	5	2	4	0
chr1:6424775-6461367	ESPN	6503	0	2	1	0	1	0	0	1	0	0	0	0	0	0	0	0	0	0	0	1	0	1	0	0	1	1	0	0	1	0	1	0	1	2	0	0	0	0	1	1	1	0	2	0	0	1	0
chr1:6460785-6466195	TNFRSF25	2087	0	0	2	1	0	2	0	0	0	1	3	0	0	0	0	0	1	3	0	0	1	0	3	4	2	0	0	0	0	0	0	0	0	4	1	2	0	1	2	0	1	1	1	0	0	0	0
chr1:6466091-6520061	PLEKHG5	5794	6	1	14	12	5	7	5	4	9	10	12	11	8	11	3	4	10	0	2	0	6	17	20	10	4	6	11	3	14	2	3	2	2	18	14	7	2	15	17	11	9	12	2	7	0	0	1
chr1:6521346-6554513	NOL9	6627	112	145	99	195	124	204	138	84	40	130	135	124	105	128	101	108	114	93	70	66	76	142	152	143	81	105	177	94	145	107	84	79	70	178	196	118	130	165	187	114	168	163	81	70	52	61	51
chr1:6555306-6579755	TAS1R1	2764	0	1	0	0	0	1	0	0	0	0	0	0	0	0	0	0	0	0	0	0	0	0	0	0	0	0	0	0	0	0	0	0	0	0	0	0	0	0	0	0	0	0	0	0	0	0	0
chr1:6579993-6589280	ZBTB48	2347	5	6	5	15	10	7	10	17	15	17	16	12	12	10	11	5	14	15	12	4	21	17	13	16	7	4	16	4	23	17	11	6	12	13	8	1	0	2	3	9	18	9	11	12	17	12	8
chr1:6590723-6614607	KLHL21	6670	59	49	65	85	65	78	134	74	73	110	113	101	142	173	170	219	196	138	169	168	329	129	152	121	47	37	77	87	170	108	65	89	72	44	53	35	25	17	17	50	49	58	99	93	90	109	99
chr1:6613730-6624030	PHF13	3632	63	75	73	51	38	86	82	61	50	49	59	60	52	81	68	94	94	76	82	87	101	53	69	48	58	63	133	50	60	38	86	89	71	6	3	3	0	7	3	13	15	19	62	51	47	98	74
chr1:6624865-6635586	THAP3	3254	11	13	7	16	6	12	11	7	5	14	15	8	14	14	13	21	7	12	9	7	19	10	6	10	14	5	15	13	3	6	11	8	14	1	4	2	0	4	1	6	9	5	22	13	8	6	15
chr1:6634167-6701924	DNAJC11	3475	48	43	52	89	47	45	41	17	26	72	50	68	78	102	79	49	71	67	36	34	41	72	73	70	30	45	60	29	71	42	35	39	17	73	76	63	37	60	43	48	58	68	52	36	24	31	25
chr1:6785453-7769706	CAMTA1	8935	15	13	21	21	10	15	9	11	10	16	7	13	13	22	13	26	19	18	18	24	23	7	10	8	12	15	13	14	15	8	15	15	9	13	14	4	5	9	6	14	11	10	15	13	8	23	8
chr1:7771295-7781432	VAMP3	2670	313	347	289	432	255	455	297	182	177	217	216	225	157	266	234	266	265	251	181	141	244	191	234	123	253	247	463	194	343	265	264	209	195	341	311	259	218	288	265	300	401	381	210	186	162	216	150
chr1:7784319-7845177	PER3	6446	37	34	28	57	33	48	50	21	18	54	42	24	16	21	29	24	38	30	9	15	19	28	51	28	27	22	45	27	57	34	17	12	17	54	55	28	39	54	55	38	45	37	12	15	11	8	4
chr1:7843082-7853512	UTS2	1791	0	0	0	0	0	0	0	0	0	0	0	0	0	0	0	0	0	0	0	0	0	0	0	0	0	0	0	0	0	0	0	0	0	0	0	0	0	0	0	0	0	0	0	0	0	0	0
chr1:7919846-7940866	TNFRSF9	2145	0	3	1	0	0	2	0	0	0	0	0	0	0	0	1	0	0	0	0	0	0	0	0	0	1	0	0	1	2	0	0	0	0	0	0	1	0	0	0	0	0	1	0	0	0	0	0
chr1:7954290-7985505	PARK7	1417	58	61	59	94	69	88	74	46	51	59	20	49	24	44	19	50	42	30	41	35	36	42	35	24	47	35	75	71	101	49	54	44	30	97	99	66	34	37	30	59	70	50	42	38	22	30	43
chr1:8004403-8026309	ERRFI1	4163	529	652	483	550	311	525	543	317	293	629	493	574	419	578	433	782	607	565	556	536	693	409	537	439	530	678	1062	169	358	231	684	744	560	107	120	78	65	93	80	110	145	166	642	534	475	731	592
chr1:8317825-8344165	SLC45A1	2784	0	0	0	2	1	2	3	1	0	2	1	1	3	1	0	0	3	0	0	0	0	0	0	0	0	0	1	0	1	1	0	0	0	2	0	0	1	0	0	0	0	0	0	1	1	0	0
chr1:8352396-8848921	RERE	11861	160	133	120	193	99	100	131	46	25	154	133	136	122	207	113	180	173	149	194	186	231	168	134	138	138	156	213	84	105	64	112	137	110	149	132	106	117	171	148	122	145	161	172	135	130	119	119
chr1:8860999-8879190	ENO1	2916	2280	2366	2055	3889	2137	3804	2496	1492	1310	1908	1606	1898	1253	1869	1463	1984	1848	1613	1439	1297	1886	1484	1721	1311	1612	1421	2667	1893	2649	1921	1628	1491	1119	4155	4363	2708	1650	1876	1566	2213	2954	2805	1767	1418	1054	1673	1180
chr1:8945866-8975092	CA6	2662	0	0	0	0	0	0	0	0	0	0	0	0	0	0	0	0	0	0	0	0	0	0	0	0	0	1	0	0	1	0	0	0	0	0	0	0	0	0	0	0	0	0	0	0	0	0	0
chr1:9003299-9026345	SLC2A7	1539	0	0	0	0	0	0	0	0	0	0	0	0	0	0	0	0	0	0	0	0	0	0	0	0	0	0	0	0	0	0	0	0	0	0	0	0	0	0	0	0	0	0	0	0	0	0	0
chr1:9035105-9088478	SLC2A5	6495	0	0	0	0	0	0	0	0	0	0	0	0	0	0	0	0	0	1	0	0	0	0	1	0	0	0	0	0	0	0	0	0	0	0	0	0	0	0	0	0	0	0	0	0	0	0	0
chr1:9100304-9129102	GPR157	5197	19	21	16	28	15	17	16	6	3	39	15	50	22	25	29	16	21	22	9	8	16	28	34	23	5	3	15	11	27	6	13	14	8	39	38	24	9	15	13	16	23	20	43	17	16	9	6
chr1:9234774-9271337	H6PD	9321	161	181	170	245	177	259	194	98	89	165	170	180	65	140	76	119	93	71	47	49	89	121	98	103	119	124	239	118	200	125	106	95	73	324	303	213	127	172	174	178	248	248	127	91	67	99	72
chr1:9292893-9369532	SPSB1	3389	28	24	35	20	10	26	19	2	6	64	82	73	63	79	55	76	89	72	84	74	65	57	66	58	20	29	37	8	13	6	18	23	16	14	5	2	6	13	4	13	19	19	67	76	49	48	59
chr1:9539464-9585173	SLC25A33	3865	7	7	5	5	11	11	6	8	3	16	14	18	6	17	12	15	17	11	22	9	16	7	7	7	4	8	12	2	5	5	8	7	7	6	12	5	3	7	8	7	7	12	9	12	7	12	4
chr1:9588910-9614877	TMEM201	6497	134	172	151	191	137	183	157	93	73	91	76	93	122	208	170	271	227	132	162	178	298	148	147	126	136	115	212	100	132	90	144	129	111	122	130	66	56	68	60	60	94	122	118	74	76	186	121
chr1:9651730-9729114	PIK3CD	5672	18	11	11	41	18	24	28	11	11	26	10	22	19	36	23	26	26	17	11	8	8	25	11	28	14	10	10	22	17	11	6	16	7	42	34	22	18	14	23	18	30	13	21	13	13	8	8
chr1:9728925-9823984	CLSTN1	4779	330	397	349	551	327	504	374	219	153	291	243	275	207	292	242	354	335	234	250	242	357	220	250	211	252	260	463	273	432	237	274	241	265	598	614	392	196	365	322	297	442	422	244	208	206	282	232
chr1:9848275-9910336	CTNNBIP1	3339	67	48	55	78	55	93	36	38	23	46	42	46	20	37	36	38	34	19	10	16	34	30	28	31	32	21	47	43	64	57	34	30	24	100	87	67	26	34	22	62	84	71	43	34	33	24	21
chr1:9922112-9943407	LZIC	5251	100	113	110	159	85	128	95	68	33	81	70	79	51	67	66	59	51	62	45	30	46	56	72	61	87	76	106	57	111	71	64	76	61	117	123	104	83	117	113	92	114	119	60	40	36	51	36
chr1:9943427-9985501	NMNAT1	4295	10	6	5	11	4	6	2	5	2	11	10	8	3	14	9	1	7	5	0	2	0	14	10	10	2	7	4	3	10	6	1	2	2	13	13	7	6	7	2	7	9	6	5	6	3	1	0
chr1:9997227-10016021	RBP7	625	0	0	0	0	0	0	0	0	1	0	0	0	0	0	1	0	1	0	0	0	0	0	0	3	0	0	1	0	0	1	2	0	0	0	0	1	0	0	0	0	0	0	0	0	0	0	1
chr1:10032831-10181239	UBE4B	6849	80	86	67	148	89	128	99	59	28	103	81	106	86	135	72	104	97	88	81	77	93	76	87	89	108	109	136	63	118	81	74	79	76	137	124	81	80	126	103	78	140	130	84	71	67	66	63
chr1:10210804-10381603	KIF1B	16439	174	165	155	199	127	202	141	69	47	175	119	180	129	221	153	261	240	199	240	227	285	142	130	123	168	211	295	66	150	83	166	169	136	149	138	80	90	132	132	92	142	171	220	192	177	234	183
chr1:10398591-10420511	PGD	2559	192	199	163	300	194	270	212	117	87	138	113	160	167	258	222	196	206	196	198	173	244	159	168	150	136	154	265	153	277	193	120	142	97	294	244	195	126	198	164	212	271	251	174	157	120	147	128
chr1:10430432-10442808	CENPS	1184	14	11	16	17	12	8	19	7	10	3	4	6	5	4	9	8	3	10	8	6	12	8	7	5	9	12	16	8	18	16	11	11	7	10	9	5	5	7	3	12	12	9	7	5	5	5	5
chr1:10449718-10451902	CORT	1130	0	0	2	7	0	0	0	0	0	3	4	0	1	1	0	0	0	1	4	1	1	1	1	0	1	3	2	1	0	0	0	1	0	2	0	0	2	3	1	0	4	1	0	1	1	0	0
chr1:10456521-10472529	DFFA	6625	148	168	149	211	131	201	181	75	48	150	106	126	101	136	145	90	137	119	75	55	71	142	139	138	111	119	192	88	156	134	90	95	73	217	236	155	127	204	185	157	149	137	87	64	61	60	55
chr1:10474949-10630758	PEX14	2087	21	17	20	30	12	37	15	7	10	28	31	36	38	43	35	19	29	25	12	13	29	24	30	15	14	10	41	15	18	11	13	15	9	22	24	21	12	16	19	20	31	32	21	23	23	16	15
chr1:10636603-10796650	CASZ1	8767	6	13	12	19	4	12	8	5	4	13	12	19	12	8	5	12	6	9	10	5	9	5	9	4	1	6	14	8	11	5	7	8	1	13	9	6	8	9	6	9	15	13	23	11	13	6	5
chr1:10946472-10976215	C1orf127	2725	0	0	0	0	0	0	0	0	0	0	0	0	0	0	0	0	0	0	0	0	0	0	0	0	0	0	0	0	0	0	0	0	0	0	0	0	0	0	0	0	0	0	0	0	0	0	0
chr1:11012343-11026420	TARDBP	5546	347	369	318	379	259	437	348	214	180	296	242	285	213	291	277	284	291	272	277	230	296	256	247	260	273	284	481	204	392	310	292	277	224	309	280	251	190	288	236	210	325	385	275	267	205	210	187
chr1:11026522-11047239	MASP2	2611	4	2	2	4	3	1	5	3	1	3	3	5	4	2	4	1	0	2	0	0	0	0	4	1	2	1	6	3	5	2	1	2	1	4	0	3	0	0	0	1	1	0	0	1	0	1	0
chr1:11054588-11060018	SRM	1767	325	412	314	551	343	392	379	187	125	235	154	198	251	320	230	310	301	295	229	250	285	267	271	240	309	307	552	343	534	393	264	289	218	523	689	345	418	470	342	299	416	335	205	176	171	189	123
chr1:11066617-11099869	EXOSC10	2796	93	95	71	139	64	142	81	67	44	79	84	115	67	117	78	101	105	122	83	105	140	85	102	92	63	70	104	44	89	87	75	63	77	95	115	60	73	80	92	67	101	90	79	92	71	88	53
chr1:11106534-11262551	MTOR	9697	124	113	106	201	124	229	122	70	59	175	149	185	114	199	100	133	118	132	86	110	113	143	168	130	122	89	150	92	154	98	104	78	61	244	202	144	104	153	134	126	188	159	136	121	80	76	62
chr1:11189354-11195981	ANGPTL7	2224	0	0	0	0	0	2	0	0	0	0	0	0	2	1	0	1	1	0	0	0	1	0	0	0	0	0	0	0	0	0	0	0	0	0	0	0	0	0	0	0	0	0	0	0	1	1	0
chr1:11273205-11296049	UBIAD1	4823	116	76	86	103	71	133	76	60	49	90	60	72	80	150	106	103	115	122	96	81	105	84	96	79	78	71	130	64	106	75	89	68	51	114	133	97	78	110	99	70	99	102	96	89	61	51	43
chr1:11479154-11537551	DISP3	5417	0	0	0	1	5	0	0	0	0	0	1	1	0	1	1	1	1	0	0	1	0	0	1	0	3	0	1	1	0	0	0	0	0	1	3	4	0	1	1	1	0	1	0	0	0	0	0
chr1:11648386-11655785	FBXO2	1433	0	0	1	0	0	0	0	0	0	0	0	0	0	1	0	0	0	1	0	0	0	0	0	0	0	0	0	0	0	0	2	0	0	0	0	0	0	0	0	0	1	0	0	0	0	0	1
chr1:11654374-11663327	FBXO44	3527	2	4	3	3	3	4	7	1	0	4	2	2	2	5	4	5	7	4	3	2	3	6	6	1	1	1	8	6	1	5	6	2	5	6	4	2	5	4	4	4	6	8	5	8	6	2	1
chr1:11664199-11674354	FBXO6	1444	2	3	1	3	1	4	2	1	0	4	0	5	0	4	1	0	4	0	1	0	2	0	1	5	2	1	1	1	3	1	0	0	0	0	4	0	1	3	0	1	2	2	0	0	1	0	1
chr1:11674479-11691650	MAD2L2	2416	34	37	46	80	52	61	53	23	31	40	29	26	19	37	37	44	35	32	33	20	34	23	21	12	31	19	43	53	48	35	22	26	15	91	77	63	32	43	24	37	46	38	29	26	26	29	22
chr1:11691709-11725857	DRAXIN	7365	0	0	0	0	0	0	0	0	0	0	0	0	0	0	0	0	0	0	0	0	0	0	0	0	0	2	0	0	0	1	0	0	0	0	0	0	0	0	0	0	0	0	0	0	0	1	0
chr1:11736083-11750771	AGTRAP	1317	33	36	28	40	32	32	29	23	6	27	22	24	10	22	26	7	31	17	10	14	15	19	14	22	25	20	38	17	43	17	14	15	14	58	54	32	32	36	13	22	35	25	12	19	18	15	10
chr1:11772121-11789585	C1orf167	2639	0	1	0	1	0	0	1	0	0	0	1	0	2	0	0	1	1	0	0	0	0	0	1	0	0	0	0	0	0	0	0	0	0	0	2	2	0	0	0	0	1	0	0	2	0	0	0
chr1:11785722-11806063	MTHFR	9503	19	12	19	38	22	35	25	15	4	29	14	28	10	19	20	14	9	9	3	6	10	12	17	15	12	6	21	25	29	23	13	12	10	20	15	10	6	10	8	23	22	18	12	7	10	6	5
chr1:11806190-11843130	CLCN6	5979	21	27	21	45	33	27	25	12	7	65	53	52	38	57	32	30	59	42	21	33	23	61	60	48	15	22	25	20	20	16	10	11	6	64	42	54	39	43	54	36	50	57	25	21	32	8	9
chr1:11845708-11848345	NPPA	1120	0	0	0	0	0	0	0	0	0	0	0	0	0	1	0	0	0	0	0	0	0	0	0	0	0	0	1	0	0	0	0	0	0	0	0	0	0	0	0	0	0	0	1	0	2	0	0
chr1:11857463-11858945	NPPB	708	0	0	0	0	0	0	0	0	0	0	0	0	0	0	0	0	0	0	0	0	0	0	0	0	0	0	0	0	0	0	0	0	0	0	0	0	0	0	0	0	0	0	0	0	0	0	0
chr1:11919590-11926428	KIAA2013	3281	81	53	60	70	28	58	72	39	36	41	25	27	37	52	50	77	46	43	42	48	54	34	43	36	38	35	62	36	81	49	46	40	21	54	74	31	19	20	23	52	56	66	46	36	30	52	43
chr1:11934693-11975537	PLOD1	3244	76	68	75	130	77	137	76	44	33	67	55	60	48	59	42	66	46	47	37	31	52	58	66	42	43	51	92	72	104	60	47	57	51	149	156	101	52	81	74	71	104	99	34	39	28	42	31
chr1:11980443-12013508	MFN2	4475	233	273	232	422	256	424	263	188	132	238	184	259	162	266	214	268	237	238	221	191	268	217	223	166	183	186	269	188	304	229	174	176	144	445	446	329	171	244	212	252	357	277	181	185	124	174	137
chr1:12019497-12032045	MIIP	1541	22	6	17	16	11	23	11	16	14	12	18	19	9	19	13	15	11	18	3	7	28	15	22	16	8	10	11	12	18	6	14	15	3	21	14	11	2	6	3	9	12	9	14	11	10	7	4
chr1:12063302-12144207	TNFRSF8	3812	0	0	0	0	0	1	0	0	0	0	0	0	0	0	0	0	1	1	0	0	0	0	0	2	0	0	0	0	2	0	0	1	0	0	0	0	0	0	0	1	0	0	0	0	0	0	0
chr1:12166990-12209220	TNFRSF1B	3687	1	0	2	4	5	6	1	1	1	1	2	1	1	2	1	3	0	0	3	0	5	1	1	2	1	1	1	3	3	1	1	0	0	2	3	5	6	5	1	2	6	1	1	3	1	3	1
chr1:12230029-12512047	VPS13D	16667	106	94	65	114	88	124	92	45	50	143	100	116	88	155	127	88	89	113	69	62	71	106	146	113	77	71	116	47	96	65	71	48	51	106	117	69	88	133	113	68	135	156	105	83	71	67	52
chr1:12567909-12618210	DHRS3	2760	2	0	1	2	1	4	3	0	2	0	1	2	0	0	0	1	0	0	1	1	0	0	0	0	2	0	0	2	0	0	0	0	0	2	0	1	1	0	3	1	0	2	1	2	1	0	1
chr1:12644546-12667086	AADACL4	1575	0	0	0	0	0	0	0	0	0	0	0	0	0	0	0	0	0	0	0	0	0	0	0	0	0	0	0	0	0	0	0	0	0	0	0	0	0	0	0	0	0	0	0	0	0	0	0
chr1:12716109-12728760	AADACL3	4055	0	0	0	0	0	0	0	0	0	0	0	0	0	0	0	0	0	0	0	0	0	0	0	0	0	0	0	0	0	0	0	0	0	0	0	0	0	0	0	0	0	0	0	0	0	0	0
chr1:12746199-12763699	C1orf158	3564	0	0	0	0	0	0	0	0	0	0	0	0	0	0	0	0	0	0	0	0	0	0	0	0	0	0	0	0	0	0	0	0	0	0	0	0	0	0	0	0	0	0	0	0	0	0	0
chr1:12774840-12777906	PRAMEF12	1786	0	0	0	0	0	0	0	0	0	0	0	0	0	0	0	0	0	0	0	0	0	0	0	0	0	0	0	0	0	0	0	0	0	0	0	0	0	0	0	0	0	0	0	0	0	0	0
chr1:12791396-12796628	PRAMEF1	2160	0	0	0	0	0	0	0	0	0	0	0	0	0	0	0	0	0	0	0	0	0	0	0	0	0	0	0	0	0	0	0	0	0	0	0	0	0	0	0	0	0	0	0	0	0	0	0
chr1:12824604-12831410	PRAMEF11	1845	0	0	0	0	0	0	0	0	0	0	0	0	0	0	0	0	0	0	0	0	0	0	0	0	0	0	0	0	0	0	0	0	0	0	0	0	0	0	0	0	0	0	0	0	0	0	0
chr1:12847407-12848725	HNRNPCL1	1108	12	8	7	22	7	17	16	7	3	7	11	13	1	9	8	3	7	5	1	6	8	7	6	10	7	8	18	8	16	10	8	13	3	16	18	18	21	23	19	18	19	8	6	9	10	10	8
chr1:12857085-12861909	PRAMEF2	1642	0	0	0	0	0	0	0	0	0	0	0	0	0	0	0	0	0	0	0	0	0	0	0	0	0	0	0	0	0	0	0	0	0	0	0	0	0	0	0	0	0	0	0	0	0	0	0
chr1:12879211-12886201	PRAMEF4	1840	0	0	0	0	0	0	0	0	0	0	0	0	0	0	0	0	0	0	0	0	0	0	0	0	0	0	0	0	0	0	0	0	0	0	0	0	0	0	0	0	0	0	0	0	0	0	0
chr1:12892895-12898270	PRAMEF10	1525	0	0	0	0	0	0	0	0	0	0	0	0	0	0	0	0	0	0	0	0	0	0	0	0	0	0	0	0	0	0	0	0	0	0	0	0	0	0	0	0	0	0	0	0	0	0	0
chr1:12917624-12920480	PRAMEF7	1560	0	0	0	0	0	0	0	0	0	0	0	0	0	0	0	0	0	0	0	0	0	0	0	0	0	0	0	0	0	0	0	0	0	0	0	0	0	0	0	0	0	0	0	0	0	0	0
chr1:12938471-12947580	PRAMEF6	1720	0	0	0	0	0	0	0	0	0	0	0	0	0	0	0	0	0	0	0	0	0	0	0	0	0	0	0	0	0	0	0	0	0	0	0	0	0	0	0	0	0	0	0	0	0	0	0
chr1:13049475-13056491	PRAMEF27	1863	0	0	0	0	0	0	0	0	0	0	0	0	0	0	0	0	0	0	0	0	0	0	0	0	0	0	0	0	0	0	0	0	0	0	0	0	0	0	0	0	0	0	0	0	0	0	0
chr1:13060868-13062229	HNRNPCL3	1148	0	0	0	0	0	0	0	0	0	0	0	0	0	0	0	0	0	0	0	0	0	0	0	0	0	0	0	0	0	0	0	0	0	0	0	0	0	0	0	0	0	0	0	0	0	0	0
chr1:13070852-13077884	PRAMEF25	1840	0	0	0	0	0	0	0	0	0	0	0	0	0	0	0	0	0	0	0	0	0	0	0	0	0	0	0	0	0	0	0	0	0	0	0	0	0	0	0	0	0	0	0	0	0	0	0
chr1:13115487-13116854	HNRNPCL2	1156	23	28	29	35	11	26	12	13	9	17	19	28	6	15	12	17	28	17	15	14	13	15	20	16	17	20	32	27	23	16	15	16	8	30	42	22	27	35	32	21	18	30	15	8	5	4	18
chr1:13148904-13155961	PRAMEF26	1863	0	0	0	0	0	0	0	0	0	0	0	0	0	0	0	0	0	0	0	0	0	0	0	0	0	0	0	0	0	0	0	0	0	0	0	0	0	0	0	0	0	0	0	0	0	0	0
chr1:13164585-13165467	HNRNPCL4	882	48	80	52	86	67	126	57	32	23	77	54	53	41	56	41	47	59	46	34	31	41	53	41	42	38	43	76	43	79	42	51	45	26	83	87	64	37	47	46	37	59	65	53	39	35	38	26
chr1:13172454-13179464	PRAMEF9	1863	0	0	0	0	0	0	0	0	0	0	0	0	0	0	0	0	0	0	0	0	0	0	0	0	0	0	0	0	0	0	0	0	0	0	0	0	0	0	0	0	0	0	0	0	0	0	0
chr1:13196187-13201409	PRAMEF13	2442	0	0	0	0	0	0	0	0	0	0	0	0	0	0	0	0	0	0	0	0	0	0	0	0	0	0	0	0	0	0	0	0	0	0	0	0	0	0	0	0	0	0	0	0	0	0	0
chr1:13222704-13226106	PRAMEF18	2067	0	0	0	0	0	0	0	0	0	0	0	0	0	0	0	0	0	0	0	0	0	0	0	0	0	0	0	0	0	0	0	0	0	0	0	0	0	0	0	0	0	0	0	0	0	0	0
chr1:13254211-13263314	PRAMEF5	1720	0	0	0	0	0	0	0	0	0	0	0	0	0	0	0	0	0	0	0	0	0	0	0	0	0	0	0	0	0	0	0	0	0	0	0	0	0	0	0	0	0	0	0	0	0	0	0
chr1:13281034-13285154	PRAMEF8	1844	0	0	0	0	0	0	0	0	0	0	0	0	0	0	0	0	0	0	0	0	0	0	0	0	0	0	0	0	0	0	0	0	0	0	0	0	0	0	0	0	0	0	0	0	0	0	0
chr1:13303538-13308907	PRAMEF33	1518	0	0	0	0	0	0	0	0	0	0	0	0	0	0	0	0	0	0	0	0	0	0	0	0	0	0	0	0	0	0	0	0	0	0	0	0	0	0	0	0	0	0	0	0	0	0	0
chr1:13315580-13322598	PRAMEF15	1865	0	0	0	0	0	0	0	0	0	0	0	0	0	0	0	0	0	0	0	0	0	0	0	0	0	0	0	0	0	0	0	0	0	0	0	0	0	0	0	0	0	0	0	0	0	0	0
chr1:13341891-13347134	PRAMEF14	2164	0	0	0	0	0	0	0	0	0	0	0	0	0	0	0	0	0	0	0	0	0	0	0	0	0	0	0	0	0	0	0	0	0	0	0	0	0	0	0	0	0	0	0	0	0	0	0
chr1:13369066-13371900	PRAMEF19	1440	0	0	0	0	0	0	0	0	0	0	0	0	0	0	0	0	0	0	0	0	0	0	0	0	0	0	0	0	0	0	0	0	0	0	0	0	0	0	0	0	0	0	0	0	0	0	0
chr1:13389631-13392629	PRAMEF17	1578	0	0	0	0	0	0	0	0	0	0	0	0	0	0	0	0	0	0	0	0	0	0	0	1	0	0	0	0	0	0	0	0	0	0	0	0	0	0	0	0	0	0	0	0	0	0	0
chr1:13416350-13421328	PRAMEF20	1502	0	0	0	0	0	0	0	0	0	0	0	0	0	0	0	0	0	0	0	0	0	0	0	0	0	0	0	0	0	0	0	0	0	0	0	0	0	0	0	0	0	0	0	0	0	0	0
chr1:13474972-13514003	LRRC38	2168	0	0	0	0	0	0	0	0	0	0	0	0	0	0	0	0	0	0	0	0	0	0	0	0	0	0	0	0	0	0	0	0	0	0	0	0	0	0	0	0	0	0	0	0	0	0	0
chr1:13583464-13617957	PDPN	3707	0	0	0	0	0	0	0	0	0	0	0	0	0	0	0	0	0	0	0	0	0	0	0	0	0	0	0	0	0	0	0	0	0	0	0	0	0	0	0	0	0	0	0	0	0	0	0
chr1:13700197-13825079	PRDM2	10249	221	257	251	246	161	208	346	136	153	140	122	122	129	209	130	365	245	163	233	203	239	127	113	106	348	434	657	77	145	119	411	382	367	53	46	29	31	57	48	55	66	65	190	165	154	311	316
chr1:13892791-15118043	KAZN	10588	11	6	11	20	11	6	16	10	3	31	22	18	20	22	20	8	21	22	8	8	13	24	19	17	12	6	12	3	3	6	11	9	4	17	7	20	12	25	17	14	23	22	17	22	13	13	6
chr1:15152565-15220478	TMEM51	2204	10	10	5	18	8	6	5	2	0	23	10	20	15	14	11	21	23	20	16	23	25	14	9	8	18	7	20	7	15	4	3	13	10	16	8	10	9	6	3	6	12	12	26	13	17	13	18
chr1:15247279-15398126	FHAD1	7115	2	2	1	3	4	0	1	2	0	1	0	1	1	0	1	0	0	2	0	0	0	3	3	2	4	2	4	4	1	3	1	0	0	0	0	2	0	1	0	1	0	1	0	0	0	4	0
chr1:15409887-15430339	EFHD2	2534	215	244	272	360	210	279	218	126	109	175	126	184	151	223	161	207	235	177	154	99	177	184	203	151	220	175	365	198	347	227	149	151	140	410	384	293	280	414	325	218	283	296	133	131	116	95	83
chr1:15438442-15449242	CTRC	3482	0	0	0	1	0	0	0	0	0	0	0	0	0	0	1	0	0	0	0	0	0	0	0	0	0	0	0	0	1	0	0	0	0	0	0	0	0	0	1	0	0	0	0	0	0	0	0
chr1:15456731-15472091	CELA2A	916	0	0	0	0	0	0	0	0	0	0	0	0	0	0	0	0	0	0	0	0	0	0	0	0	0	0	0	0	0	0	0	0	0	0	0	0	0	0	0	0	0	0	0	0	0	0	0
chr1:15476103-15491395	CELA2B	1020	0	0	0	0	0	0	1	0	0	0	0	0	0	0	0	0	0	0	0	1	0	2	0	0	0	0	0	0	0	0	0	0	0	0	0	0	0	0	0	0	0	0	0	0	0	0	1
chr1:15490831-15526534	CASP9	5110	5	12	4	5	7	8	11	5	10	5	2	6	3	6	4	7	7	3	2	5	8	3	5	3	3	4	18	6	4	10	6	4	8	7	12	7	6	4	5	5	12	10	3	4	3	3	3
chr1:15526812-15576092	DNAJC16	7817	37	35	41	76	29	63	34	27	7	61	54	70	41	65	48	25	22	42	8	14	28	56	63	56	26	17	38	25	37	18	10	15	10	54	71	49	29	52	53	36	62	51	33	37	23	16	6
chr1:15571698-15585051	AGMAT	3095	6	7	4	6	2	16	2	5	2	6	1	2	4	4	1	4	4	3	4	1	5	2	2	0	6	3	8	1	4	1	2	2	5	2	3	5	7	4	4	11	7	10	4	5	0	2	0
chr1:15617457-15669044	DDI2	10667	69	73	71	75	56	82	55	33	23	172	134	179	121	191	179	129	164	144	131	84	151	169	164	159	52	63	94	38	74	63	49	45	62	146	144	92	90	113	123	69	86	120	120	114	106	86	63
chr1:15659868-15661722	RSC1A1	1854	0	0	0	0	0	0	0	0	0	0	0	0	0	0	0	0	0	0	0	0	0	0	0	0	0	0	0	0	0	0	0	0	0	0	0	0	0	0	0	0	0	0	0	0	0	0	0
chr1:15684319-15734769	PLEKHM2	4134	81	88	81	131	67	121	49	45	42	88	57	105	47	107	65	85	77	100	73	64	93	61	67	80	56	48	80	54	68	53	46	57	40	130	133	71	51	62	73	70	109	91	68	52	41	64	39
chr1:15736257-15741392	SLC25A34	3129	0	0	1	0	0	1	0	0	0	4	0	2	0	3	0	0	2	0	0	0	0	0	0	0	1	0	0	0	3	1	0	0	0	3	4	0	4	6	5	1	0	0	0	0	0	0	0
chr1:15742498-15747982	TMEM82	1443	0	0	0	0	0	0	0	0	0	0	0	0	0	0	0	0	0	0	0	0	0	0	0	0	0	0	0	0	0	0	0	0	0	0	0	0	0	0	0	0	0	0	0	0	0	0	0
chr1:15756606-15786594	FBLIM1	4196	0	2	0	0	0	0	3	2	0	1	0	1	0	0	0	1	3	1	0	0	0	0	2	1	1	1	2	0	2	0	0	0	0	3	0	0	0	1	0	2	0	0	0	0	0	1	0
chr1:15807168-15809348	UQCRHL	2180	43	33	38	68	54	53	27	31	9	17	11	24	21	29	20	28	25	34	35	26	33	27	13	20	32	42	44	30	31	38	40	25	16	43	47	38	16	19	13	36	25	37	37	27	14	41	20
chr1:15836094-15940456	SPEN	14168	218	291	240	377	244	308	235	135	93	371	314	384	472	706	410	638	598	577	737	628	750	469	442	459	253	286	488	166	272	197	271	301	265	328	310	275	283	404	371	265	368	384	477	440	407	346	343
chr1:15941868-15976126	ZBTB17	2788	45	32	40	51	22	39	55	27	21	34	16	24	30	32	32	37	28	29	29	39	44	30	32	18	38	18	48	16	37	26	29	34	29	31	25	21	20	24	20	15	24	17	36	28	19	41	29
chr1:16004235-16008807	SRARP	3039	0	0	0	0	0	0	0	0	0	0	0	0	0	0	0	0	0	0	0	0	0	0	0	0	0	0	0	0	0	0	0	0	0	0	0	0	0	0	0	0	0	0	0	0	0	0	0
chr1:16014027-16019594	HSPB7	3368	0	0	0	0	0	0	0	0	0	0	0	0	0	0	0	0	0	0	0	0	0	0	0	0	0	0	0	0	0	0	0	0	0	0	0	0	0	0	0	0	0	0	0	0	0	0	0
chr1:16021870-16034050	CLCNKA	2584	0	0	0	0	0	0	0	0	0	0	0	0	0	0	0	0	0	0	0	0	0	0	0	0	0	0	0	0	0	0	0	0	0	0	0	0	0	0	0	0	0	1	0	0	0	0	0
chr1:16043776-16057308	CLCNKB	2898	0	0	0	0	0	0	0	0	0	0	0	0	0	0	0	0	0	0	0	0	0	0	0	0	0	0	0	0	0	0	0	0	0	0	0	1	0	0	0	0	2	0	0	0	0	0	0
chr1:16057768-16073651	FAM131C	1720	0	0	0	0	0	0	0	2	0	0	0	0	0	0	0	0	0	0	0	0	0	0	0	0	0	0	0	0	1	0	0	0	0	0	0	0	2	0	0	0	0	0	0	0	0	0	0
chr1:16124336-16156069	EPHA2	3946	248	256	289	514	301	489	251	165	113	627	612	658	559	868	613	477	745	594	346	373	538	686	781	623	177	126	295	227	445	238	169	137	128	673	656	447	288	423	443	321	522	479	428	420	293	209	211
chr1:16197853-16212652	ARHGEF19	3607	7	3	10	11	8	8	11	16	4	6	12	10	5	4	9	2	5	8	15	8	7	10	8	13	6	5	4	9	13	5	9	9	2	8	16	9	5	6	2	4	11	6	9	10	9	5	6
chr1:16231691-16237183	CPLANE2	1574	11	1	0	1	2	5	3	5	2	1	0	1	0	0	0	2	0	1	0	0	0	0	0	0	3	1	1	5	10	0	1	1	1	5	2	0	0	3	0	0	2	4	2	1	0	0	2
chr1:16246839-16352480	FBXO42	6540	46	29	29	29	19	38	9	4	20	71	32	64	48	101	60	97	91	60	44	53	81	67	65	45	24	27	44	12	24	7	14	23	22	28	26	17	18	20	20	12	24	22	61	75	50	49	74
chr1:16367087-16398145	SZRD1	3634	491	459	402	584	386	571	444	244	177	236	238	245	256	389	322	396	406	294	305	273	469	239	289	228	382	303	586	222	446	305	324	392	235	485	497	338	295	377	295	296	414	418	262	235	221	302	250
chr1:16387116-16437424	SPATA21	2962	0	1	0	1	0	0	0	0	0	2	0	1	1	0	0	0	1	1	0	0	2	0	0	0	0	0	0	0	1	0	0	0	0	0	0	0	0	0	0	0	0	0	0	0	0	0	0
chr1:16440720-16460078	NECAP2	2021	60	44	45	81	43	73	58	32	20	54	41	54	34	49	36	38	55	32	30	28	28	59	49	43	36	28	55	34	56	37	18	26	11	71	88	57	33	41	47	54	66	56	56	29	43	29	23
chr1:16562318-16613487	NBPF1	5932	25	21	22	22	23	26	31	12	8	62	45	42	31	37	35	46	40	35	23	28	39	37	43	46	27	22	33	20	13	17	22	21	19	37	36	30	21	26	21	26	31	31	24	47	25	22	27
chr1:16921930-16972964	CROCC	6665	6	10	4	7	4	4	4	0	1	8	10	8	8	21	12	3	11	11	8	9	6	14	11	7	4	3	10	7	7	4	4	1	6	6	21	10	4	4	0	4	5	8	9	7	9	2	11
chr1:16974501-16980620	MFAP2	1045	2	9	5	9	7	15	6	2	3	5	6	2	2	3	6	6	10	3	4	4	5	2	1	1	7	4	6	0	2	1	4	3	1	3	8	6	5	4	4	3	13	4	2	3	4	0	3
chr1:16985957-17011928	ATP13A2	3996	110	96	95	176	106	134	126	52	49	90	58	79	71	96	76	80	88	67	59	58	97	81	77	50	84	68	118	109	137	64	63	70	50	144	203	95	79	115	81	79	110	97	60	49	40	47	54
chr1:17018721-17054032	SDHB	1328	20	24	26	54	16	59	28	7	10	17	19	21	16	24	21	19	20	19	23	19	24	13	22	33	25	12	30	17	31	14	13	20	11	11	27	22	16	10	20	21	19	32	19	13	19	14	15
chr1:17066760-17119451	PADI2	4594	0	0	0	0	0	0	0	0	1	0	0	0	0	0	0	0	0	0	0	0	0	0	0	0	0	0	0	0	0	0	0	0	0	0	0	0	0	0	0	0	1	0	0	0	0	0	0
chr1:17205127-17246007	PADI1	3846	5	7	4	6	5	9	3	5	8	1	2	4	0	0	0	0	3	1	3	0	2	3	1	3	0	3	7	4	7	6	11	4	1	6	8	5	3	2	2	4	2	3	0	1	1	2	0
chr1:17249097-17284233	PADI3	3189	0	0	0	0	1	2	0	0	0	0	0	0	0	0	0	0	0	0	0	0	0	0	1	0	0	0	0	0	0	0	0	0	0	2	0	1	2	0	1	0	1	0	0	2	0	0	1
chr1:17308194-17364004	PADI4	2742	0	0	0	0	0	0	0	0	0	0	0	0	0	0	0	0	0	0	0	0	0	0	0	0	0	0	0	0	0	0	0	0	0	0	0	0	0	0	0	1	0	0	0	0	0	0	0
chr1:17372195-17401699	PADI6	2396	0	0	1	1	0	0	0	0	0	0	0	0	0	0	0	0	0	0	0	0	0	0	0	0	0	0	0	0	0	0	0	0	0	0	0	0	0	0	0	0	0	0	0	0	0	0	0
chr1:17406759-17439677	RCC2	4079	152	164	129	195	128	214	129	69	51	200	174	213	174	264	209	233	282	251	208	164	252	216	239	218	118	111	217	104	187	104	103	86	77	298	282	208	178	262	205	176	214	183	151	155	125	108	86
chr1:17539697-17697869	ARHGEF10L	4832	0	0	0	2	2	0	4	0	1	3	3	4	0	2	3	3	5	1	3	4	6	0	1	6	3	0	1	0	0	0	1	0	3	1	0	0	0	3	0	2	1	4	1	2	0	0	3
chr1:17755332-17827063	ACTL8	1841	0	0	0	0	0	0	0	0	0	0	0	0	0	0	0	0	0	0	0	0	0	0	0	0	0	0	0	0	0	0	0	0	0	0	0	0	0	0	0	0	0	0	0	0	0	0	0
chr1:18107797-18378483	IGSF21	1892	0	0	0	0	0	0	0	0	0	0	0	0	0	0	0	0	0	0	0	0	0	0	0	0	0	0	0	0	0	0	0	0	0	0	0	0	0	0	0	0	0	0	0	0	0	0	0
chr1:18480981-18486126	KLHDC7A	5145	0	0	0	2	0	0	0	0	0	0	0	1	0	0	0	0	0	2	0	0	3	0	1	0	0	0	0	0	0	0	0	0	0	0	0	1	0	0	0	0	0	0	0	0	0	0	1
chr1:18630845-18748866	PAX7	6473	0	0	0	0	0	0	0	0	0	0	0	0	0	0	0	0	0	0	0	0	0	0	0	0	0	0	0	0	0	0	0	0	0	0	0	0	0	0	0	0	0	0	0	0	0	0	0
chr1:18839598-18859682	TAS1R2	2542	0	0	1	0	0	0	1	0	0	0	0	0	0	0	0	0	2	0	0	0	0	0	1	0	0	0	0	0	0	0	0	0	0	0	0	0	0	0	2	0	0	0	0	0	0	0	0
chr1:18871429-18902724	ALDH4A1	3519	9	7	13	28	19	26	18	14	12	15	7	13	9	24	10	12	15	4	13	7	6	12	11	7	10	6	13	5	12	6	14	5	6	37	27	12	14	5	9	9	21	11	5	11	3	8	7
chr1:18904279-18956676	IFFO2	6179	64	98	91	83	56	70	59	41	34	137	141	156	122	187	131	225	219	155	203	196	294	134	137	132	92	88	141	28	34	39	107	92	86	37	48	44	17	40	21	34	61	60	176	173	124	189	173
chr1:19074509-19197811	UBR4	18928	771	851	668	1178	691	1079	881	417	344	956	810	902	705	1215	791	1049	1070	984	713	656	891	898	972	901	613	626	1112	510	847	635	722	617	546	1137	1110	702	554	915	871	617	989	917	776	660	572	689	590
chr1:19197946-19210266	UBR4	769	39	42	43	49	29	42	57	11	13	42	24	25	27	44	32	68	53	52	33	34	47	30	48	31	43	31	62	25	30	30	54	31	41	32	37	29	19	34	29	20	40	29	29	27	18	33	27
chr1:19215659-19251524	EMC1	6657	234	244	242	344	217	334	249	131	115	179	147	210	159	249	178	222	231	187	160	157	228	165	209	150	172	191	276	172	244	224	188	194	161	317	336	225	180	261	237	193	267	258	160	134	127	165	151
chr1:19251804-19260128	MRTO4	2049	97	125	80	194	83	175	122	75	64	67	75	93	88	119	92	119	125	94	96	91	110	112	109	78	68	79	153	96	146	104	86	88	57	166	144	100	72	95	71	79	111	98	77	84	61	75	58
chr1:19282572-19288770	AKR7A3	1215	0	3	2	1	0	0	1	0	0	1	0	2	0	0	1	1	0	0	2	0	0	0	2	2	0	0	1	0	0	0	1	0	0	0	1	3	0	1	0	0	0	2	0	0	1	0	0
chr1:19303964-19312146	AKR7A2	1362	59	67	63	104	43	91	45	47	15	45	39	49	17	43	38	39	26	28	35	17	36	33	40	23	39	26	51	38	81	55	23	51	32	74	98	61	50	28	32	46	74	61	44	29	24	57	23
chr1:19312325-19329300	SLC66A1	2686	14	5	8	16	12	18	17	6	5	25	22	21	17	20	19	9	20	9	9	10	10	31	26	15	13	14	14	10	22	9	7	8	4	13	24	15	4	4	5	5	12	10	6	19	6	9	5
chr1:19338774-19485539	CAPZB	2761	208	248	203	322	173	265	219	89	93	150	113	161	160	167	127	152	191	138	173	136	167	146	156	134	191	268	373	168	238	216	172	188	138	315	371	223	276	369	297	245	285	272	163	165	130	135	112
chr1:19484402-19629820	MICOS10	3976	35	48	40	55	30	36	33	20	19	27	35	10	19	35	31	34	29	39	30	24	32	25	21	27	35	24	46	16	33	36	44	32	19	24	33	24	20	31	23	29	45	42	27	21	23	28	11
chr1:19596978-19658452	NBL1	3592	88	52	72	129	66	144	67	51	43	46	40	47	34	78	49	56	63	45	49	30	60	53	42	37	56	59	77	63	67	39	37	57	37	135	128	94	44	74	56	64	80	83	45	29	33	43	37
chr1:19664874-19680966	HTR6	3800	0	0	0	0	0	0	0	0	0	1	0	0	0	0	0	0	1	0	0	0	0	0	0	0	0	0	0	0	0	0	0	0	0	0	0	0	0	0	0	0	0	0	0	1	0	0	0
chr1:19682212-19799917	TMCO4	3145	12	12	21	28	16	30	26	11	5	37	28	40	20	30	16	25	8	10	7	9	5	21	21	21	17	14	18	20	26	30	14	12	13	42	36	25	16	21	26	16	29	24	24	20	9	7	7
chr1:19814028-19815283	RNF186	1255	0	0	0	0	0	0	0	0	0	0	0	0	0	0	0	0	0	0	0	0	0	0	0	0	0	0	0	0	0	0	0	0	0	0	0	0	0	0	0	0	0	0	0	0	0	0	0
chr1:19882394-19912945	OTUD3	6515	86	58	86	70	56	76	59	37	21	56	57	48	82	117	79	109	123	110	125	113	137	73	82	67	48	82	118	48	63	43	77	63	66	32	25	23	17	41	25	38	54	64	84	91	54	102	94
chr1:19920008-19923617	PLA2G2E	785	0	0	0	0	0	0	0	0	0	0	0	0	0	0	0	0	0	0	0	0	0	0	0	0	0	0	0	0	0	0	0	0	0	0	0	0	0	0	0	0	0	0	0	0	0	0	0
chr1:19975430-19980416	PLA2G2A	977	0	0	0	0	0	0	0	0	0	0	0	0	0	0	0	0	0	0	0	0	0	0	0	0	0	0	0	0	0	0	0	0	0	0	0	0	0	0	0	0	0	0	0	0	0	0	0
chr1:20070193-20091911	PLA2G5	1918	0	0	0	0	0	0	0	0	0	0	0	0	0	0	0	0	0	0	0	0	0	0	0	0	0	0	0	0	0	0	0	0	0	0	0	0	0	0	0	0	0	0	0	0	0	0	0
chr1:20111938-20119536	PLA2G2D	2651	0	0	0	0	0	0	0	0	0	0	0	0	0	0	0	0	0	0	0	0	0	0	0	0	0	0	0	0	0	0	0	0	0	0	0	0	0	0	0	0	0	0	0	0	0	0	0
chr1:20139325-20150386	PLA2G2F	2723	0	0	0	0	0	0	0	0	0	0	0	0	0	0	0	0	0	0	0	0	0	0	0	0	0	0	0	0	0	0	0	0	0	0	0	0	0	0	0	0	0	0	0	0	0	0	0
chr1:20161252-20177424	PLA2G2C	3249	0	0	0	0	0	0	0	0	0	0	0	0	0	0	0	0	0	0	0	0	0	0	0	0	0	0	0	0	0	0	0	0	0	0	0	0	0	0	0	0	0	0	0	0	0	0	0
chr1:20186095-20196050	UBXN10	5562	0	0	0	0	0	0	0	0	0	0	0	0	0	0	0	0	0	0	0	0	0	0	0	0	0	0	0	0	0	0	0	0	0	0	0	0	0	0	0	0	0	0	0	0	0	0	0
chr1:20290918-20354263	VWA5B1	4128	0	0	0	0	0	0	0	0	0	0	0	0	0	0	0	0	0	0	0	0	0	0	0	0	0	0	0	0	0	0	0	0	0	0	0	0	0	0	0	0	0	0	0	0	0	0	0
chr1:20482390-20486210	CAMK2N1	2326	53	72	50	85	46	63	53	37	14	54	32	26	32	53	17	65	32	47	66	58	56	29	32	28	63	94	123	32	80	72	85	64	55	38	47	35	80	90	76	71	88	71	51	63	59	52	48
chr1:20499447-20508151	MUL1	2428	53	66	54	74	42	75	27	36	24	71	50	81	67	101	67	74	78	67	51	65	88	61	76	53	50	35	62	35	51	29	41	37	27	60	61	45	25	24	18	46	63	42	61	60	38	59	40
chr1:20552572-20555020	FAM43B	2448	0	0	0	0	0	0	0	0	0	0	0	0	0	0	0	0	0	0	0	0	0	0	0	0	0	0	0	0	0	0	0	0	0	0	0	0	0	0	0	0	0	0	0	0	0	0	0
chr1:20589096-20618903	CDA	809	6	14	6	16	8	7	12	4	5	4	6	10	3	8	6	4	6	10	12	5	1	9	3	6	6	19	17	12	11	9	14	7	6	12	16	9	10	11	10	9	13	15	6	7	6	14	5
chr1:20633457-20651511	PINK1	2657	53	55	41	62	49	66	60	38	30	56	53	54	23	40	40	33	38	31	34	21	32	28	29	23	38	47	54	38	52	42	43	27	15	75	71	81	34	41	46	46	55	68	41	36	19	27	22
chr1:20651776-20661507	DDOST	2079	292	246	246	416	227	430	306	176	107	179	163	194	155	184	152	251	204	161	184	99	204	167	176	143	226	193	323	180	311	217	193	169	126	456	445	339	205	225	202	217	305	270	145	130	97	165	120
chr1:20664013-20718017	KIF17	4098	0	1	0	1	3	4	1	0	0	0	1	4	0	4	2	1	0	1	1	0	0	6	1	0	3	0	3	1	4	1	1	0	0	2	0	1	0	0	2	0	1	0	1	0	0	2	0
chr1:20719730-20732837	SH2D5	4440	52	58	35	85	43	82	49	32	45	42	41	46	34	46	26	38	47	45	41	27	63	51	41	31	37	19	51	34	69	51	24	35	28	68	75	48	21	27	28	38	60	40	16	22	9	25	21
chr1:20740265-20787323	HP1BP3	8649	380	478	384	458	314	553	399	208	193	428	403	373	414	612	425	481	557	459	431	398	523	475	489	416	372	431	656	231	398	294	380	404	288	382	417	264	294	352	356	351	403	451	470	393	326	351	328
chr1:20806469-21176884	EIF4G3	6884	178	180	189	241	144	225	194	109	77	164	166	174	142	213	187	152	190	159	140	133	181	190	177	163	148	168	259	108	215	156	137	149	79	222	226	174	190	329	288	193	215	222	177	159	119	106	88
chr1:21217246-21345572	ECE1	6279	238	272	215	397	201	364	259	142	125	197	198	197	142	190	138	214	182	151	121	118	195	160	188	159	176	153	279	169	332	189	183	141	123	411	488	259	200	279	243	261	356	360	149	132	117	133	123
chr1:21440127-21484900	NBPF3	3851	10	8	3	9	5	7	4	7	3	7	3	13	4	7	9	8	12	13	5	2	6	9	3	4	5	1	5	4	6	5	8	7	4	16	16	2	7	5	6	7	6	9	5	4	2	6	6
chr1:21509422-21578410	ALPL	2688	0	0	0	0	0	0	0	0	0	0	0	0	0	0	0	0	0	0	0	0	0	0	0	0	0	0	0	0	0	0	0	0	0	0	0	0	0	0	0	0	0	0	0	0	0	0	0
chr1:21596220-21669308	RAP1GAP	4099	3	0	0	0	0	0	2	0	0	0	0	0	2	0	0	0	0	1	0	2	1	0	4	1	0	0	0	0	4	0	2	1	0	0	3	2	1	0	1	2	2	2	0	1	0	1	0
chr1:21678297-21783606	USP48	6994	77	56	63	82	47	89	55	38	24	68	76	81	81	112	75	111	96	90	86	67	129	64	65	74	47	56	118	33	51	34	57	55	43	46	68	39	34	66	62	68	61	67	105	96	73	86	55
chr1:21812264-21825225	LDLRAD2	4016	0	0	0	0	0	0	0	0	0	0	2	0	0	0	0	0	0	0	0	0	0	0	0	2	0	0	0	0	0	0	4	0	0	0	0	2	0	0	0	0	0	0	0	0	0	0	0
chr1:21822243-21890694	HSPG2	14627	187	196	185	311	207	244	224	122	96	271	247	271	153	201	145	120	121	111	60	56	96	203	274	221	149	108	209	145	209	169	118	123	79	346	395	213	128	169	197	180	304	248	118	80	81	84	85
chr1:21895921-21937310	HSPG2	337	0	2	2	4	1	1	1	0	0	4	2	1	0	2	0	0	1	0	0	0	0	1	0	3	0	2	1	1	0	0	0	4	0	2	0	2	0	2	1	2	1	0	0	1	1	2	3
chr1:21977021-21998642	CELA3B	1398	0	0	0	0	0	0	0	0	0	0	0	0	0	0	0	0	0	0	0	0	0	0	0	0	0	0	0	0	0	0	0	0	0	0	0	0	0	0	0	0	0	0	0	0	0	0	0
chr1:22001656-22012542	CELA3A	954	0	0	0	0	0	0	0	0	0	0	0	0	0	0	0	0	0	0	0	0	0	0	0	0	0	0	0	0	0	0	0	0	0	0	0	0	0	0	0	0	0	0	0	0	0	0	0
chr1:22025510-22101360	CDC42	16070	504	544	499	578	366	648	500	308	201	369	320	331	322	450	385	520	456	384	475	390	485	363	364	295	450	544	802	285	496	407	480	490	323	399	403	343	373	470	409	430	512	488	387	403	356	380	360
chr1:22117312-22143969	WNT4	4650	0	0	0	0	0	0	0	0	0	0	0	0	0	1	0	0	0	0	1	1	1	0	1	0	0	0	0	0	0	0	0	0	0	0	0	0	0	0	0	0	0	0	0	0	1	0	0
chr1:22428837-22531154	ZBTB40	9166	54	47	58	58	39	69	63	26	25	105	85	108	99	150	118	96	111	117	83	88	115	107	102	95	57	53	47	25	49	25	42	43	50	74	49	58	22	36	34	34	77	59	86	84	72	58	78
chr1:22563488-22603595	EPHA8	5434	0	0	0	0	0	0	0	0	0	0	0	0	0	0	0	0	0	0	0	0	0	0	0	0	0	0	0	1	0	0	0	0	0	2	0	0	0	0	0	0	0	0	0	0	0	0	0
chr1:22636627-22639678	C1QA	1220	0	0	0	0	0	0	0	0	0	0	0	0	0	0	0	0	0	0	0	0	0	0	0	0	0	0	0	0	0	0	0	0	0	0	0	0	0	0	0	0	0	0	0	0	0	0	0
chr1:22643632-22648110	C1QC	1332	0	0	0	0	0	0	0	0	0	0	0	0	0	0	0	0	0	0	0	0	0	0	0	0	0	0	0	0	0	0	0	0	0	0	0	0	0	0	0	0	0	0	0	0	0	0	0
chr1:22652761-22661637	C1QB	1492	0	0	0	0	0	0	0	0	0	0	0	0	0	0	0	0	0	0	0	0	0	0	0	0	0	0	0	0	0	0	0	0	0	0	0	0	0	0	0	0	0	0	0	0	0	0	0
chr1:22710964-22921500	EPHB2	11844	141	171	109	256	141	223	184	92	68	168	149	150	74	112	109	113	108	74	68	47	68	100	125	99	112	149	199	99	209	90	89	89	96	280	285	192	202	266	205	168	237	249	105	87	49	63	45
chr1:22953042-22965338	LACTBL1	1641	0	0	0	0	0	0	0	0	0	0	0	0	0	0	0	0	0	0	0	0	0	0	0	0	0	0	0	0	0	0	0	0	0	0	0	0	0	0	0	0	0	0	0	0	0	0	0
chr1:23010833-23015852	TEX46	611	1	0	0	0	1	0	0	0	0	0	0	0	0	0	0	0	0	0	0	0	0	0	0	0	0	0	0	1	0	0	0	0	0	0	0	0	0	0	0	0	0	0	0	0	0	0	0
chr1:23019442-23083689	KDM1A	3152	99	133	100	165	84	174	109	73	46	105	79	97	99	118	70	145	112	119	116	105	130	94	93	70	106	106	165	66	108	70	130	115	101	148	128	73	61	76	54	74	109	113	97	78	77	142	104
chr1:23084029-23177808	LUZP1	9651	195	229	186	201	133	170	196	132	108	225	208	213	251	369	277	482	367	278	419	382	473	243	261	211	255	261	384	97	145	96	279	266	234	114	87	72	47	73	78	86	111	123	296	250	242	378	357
chr1:23191894-23194729	HTR1D	2835	14	12	11	15	14	15	22	5	6	10	9	9	6	19	9	5	15	9	5	5	8	14	14	7	9	11	21	14	32	17	7	7	7	17	18	10	17	16	10	16	24	18	11	8	8	10	2
chr1:23304687-23344336	HNRNPR	7815	357	460	350	459	348	455	388	248	168	324	318	305	278	449	345	354	461	410	440	368	392	339	325	291	392	466	677	257	448	344	406	390	269	368	405	300	331	496	449	310	399	471	350	358	225	302	205
chr1:23359447-23369836	ZNF436	4786	7	13	7	18	13	20	28	10	8	30	20	26	23	29	20	29	29	30	14	32	26	20	31	17	15	11	35	19	27	12	19	17	15	3	3	2	1	3	4	1	9	8	39	36	32	14	24
chr1:23380908-23424748	TCEA3	3282	1	7	4	4	6	10	1	4	2	8	5	17	4	6	3	10	2	7	4	4	6	6	5	7	8	9	16	10	10	11	6	2	4	13	9	6	1	6	3	8	7	4	4	3	1	2	0
chr1:23428562-23484568	ASAP3	4194	12	12	10	23	10	10	6	3	5	24	9	17	5	5	14	8	6	5	5	3	8	4	16	7	2	12	11	10	17	9	3	0	1	18	21	15	6	6	8	9	19	9	10	11	8	4	3
chr1:23506437-23531233	E2F2	5196	16	17	11	23	10	16	13	13	10	31	28	44	25	41	31	22	36	41	26	35	52	20	28	22	10	9	16	8	17	10	13	7	8	13	23	12	7	10	4	5	9	19	37	38	18	11	11
chr1:23557925-23559501	ID3	950	82	73	90	145	90	139	131	77	67	45	46	38	38	62	51	63	58	46	42	46	60	48	59	30	74	73	120	118	182	115	46	54	57	48	38	19	22	21	13	46	44	54	35	65	43	36	48
chr1:23691741-23696835	RPL11	1384	116	149	119	232	124	184	133	89	56	66	46	53	88	88	45	104	85	80	87	104	114	63	59	54	131	146	193	133	202	159	144	103	95	36	74	38	44	57	21	83	74	55	95	59	59	107	66
chr1:23743154-23762059	ELOA	5154	151	195	165	198	146	195	216	107	65	142	158	148	128	219	166	221	183	182	203	161	214	133	132	138	165	176	306	141	200	157	193	178	136	140	169	104	92	187	147	120	157	144	158	141	130	134	111
chr1:23778417-23788232	PITHD1	2173	87	87	73	106	63	149	95	70	26	58	50	56	63	86	76	84	103	75	71	60	77	64	69	80	79	86	118	80	97	83	80	85	57	97	79	80	60	87	85	71	115	100	54	59	57	81	44
chr1:23791144-23795539	LYPLA2	2000	70	83	71	109	63	99	75	64	44	37	39	49	34	60	42	59	58	52	42	47	47	31	59	35	53	51	87	51	80	48	60	48	34	85	73	40	30	34	28	63	86	84	38	33	34	43	26
chr1:23795598-23800770	GALE	1882	80	80	63	149	63	121	86	84	37	58	63	76	29	41	41	62	47	29	33	23	57	48	71	47	59	53	89	79	110	59	50	43	27	136	148	96	38	65	29	76	87	99	51	49	37	45	38
chr1:23801884-23825429	HMGCL	1570	7	16	11	16	6	12	3	4	2	6	9	10	7	13	8	6	9	5	3	3	7	3	9	8	6	5	15	6	12	16	7	9	1	13	10	10	6	5	12	8	9	5	4	5	4	4	4
chr1:23845076-23868294	FUCA1	2047	47	34	16	49	36	76	26	20	13	34	34	42	21	27	25	46	24	20	22	29	27	13	32	23	34	36	46	26	50	44	24	42	19	35	40	34	21	20	28	32	47	39	30	51	25	26	35
chr1:23870514-23913362	CNR2	5265	0	0	0	0	0	0	0	0	0	0	0	0	0	0	0	0	0	0	0	0	0	0	0	0	0	0	0	0	0	0	0	0	2	0	0	0	0	0	0	0	0	0	0	0	0	0	0
chr1:23956838-23963462	PNRC2	2763	49	64	41	81	43	57	70	45	37	69	51	62	48	52	41	66	54	43	41	43	37	59	69	62	60	62	83	49	78	57	48	58	45	15	31	12	14	23	8	40	34	49	60	63	47	38	45
chr1:23964346-23980356	SRSF10	7685	500	590	460	551	391	635	423	294	252	304	253	251	267	436	320	415	404	338	372	243	448	252	276	224	406	473	796	219	417	350	481	493	384	176	183	146	106	144	152	204	303	346	331	340	245	399	369
chr1:24056034-24112135	MYOM3	6239	1	0	0	0	0	0	0	0	0	0	0	0	0	0	0	0	0	0	0	0	0	0	0	0	0	0	0	0	0	0	0	0	0	0	0	0	0	0	0	0	0	0	0	0	0	0	0
chr1:24119770-24143140	IL22RA1	2817	0	0	0	0	0	1	0	0	0	0	0	0	0	0	0	0	0	0	0	0	0	0	0	0	0	0	1	0	0	0	0	0	0	0	1	0	0	1	3	0	0	0	0	0	0	0	0
chr1:24154167-24187959	IFNLR1	4940	4	5	2	1	0	0	2	1	2	5	11	2	2	3	3	4	1	2	2	1	1	2	3	5	0	0	0	0	0	1	3	1	0	0	2	2	2	0	5	1	1	1	4	5	2	0	2
chr1:24319321-24364482	GRHL3	3552	0	0	2	0	0	0	1	2	0	0	0	2	0	1	0	0	0	0	0	0	0	0	0	0	1	1	1	1	0	0	0	0	0	0	0	0	0	0	0	1	0	0	0	0	2	0	1
chr1:24356998-24415097	STPG1	3658	5	2	4	13	13	16	13	9	11	22	18	18	6	9	7	2	5	8	0	2	7	18	28	7	5	7	9	11	11	7	11	7	6	20	18	19	12	5	12	4	15	8	8	1	5	5	2
chr1:24415801-24472976	NIPAL3	8611	263	271	219	361	235	377	241	169	99	199	192	216	129	178	159	157	161	127	107	86	132	183	168	160	191	177	307	187	349	249	180	155	138	387	374	254	194	272	271	233	283	302	143	117	110	131	99
chr1:24502350-24541040	RCAN3	7138	102	104	87	133	104	124	108	53	37	71	79	103	73	98	54	97	69	85	65	39	71	71	73	53	75	78	114	68	95	47	69	67	55	121	121	107	75	122	110	79	132	119	104	86	60	52	48
chr1:24556086-24609328	NCMAP	3980	0	0	0	0	0	0	0	1	0	1	0	0	0	0	0	0	0	0	0	0	0	0	0	0	0	0	0	0	0	0	0	0	0	1	1	0	0	0	0	0	0	0	0	0	0	0	0
chr1:24641230-24673281	SRRM1	4116	150	215	148	234	130	169	168	81	64	158	135	126	142	209	171	192	181	181	177	147	197	166	153	142	158	196	262	127	222	156	193	140	157	143	133	105	126	257	198	134	168	183	152	148	130	129	126
chr1:24745446-24844321	CLIC4	4253	879	900	818	1107	703	1180	742	560	412	507	443	529	426	679	560	725	643	522	586	518	793	420	411	353	778	904	1366	465	818	668	757	705	619	584	711	566	627	780	757	675	800	1060	634	533	431	631	516
chr1:24899517-24964984	RUNX3	4165	0	0	0	0	0	0	0	0	0	0	0	0	0	0	0	0	0	0	0	0	0	0	0	0	0	0	0	0	0	0	0	0	0	0	1	0	0	0	0	0	0	0	0	0	0	0	0
chr1:25222275-25232502	SYF2	1757	23	39	27	42	27	38	32	18	6	24	14	11	20	13	25	19	16	17	18	20	21	21	13	18	20	23	35	17	32	27	15	25	21	21	18	10	10	13	17	23	33	24	27	21	12	24	20
chr1:25242248-25338213	RSRP1	1837	62	84	54	89	71	104	154	86	79	21	24	18	27	31	21	39	37	29	23	54	48	15	12	17	61	65	114	107	155	111	90	70	67	4	6	1	8	0	2	32	33	47	31	24	17	63	56
chr1:25272438-25330445	RHD	3054	0	0	0	0	0	0	0	0	0	0	0	0	0	0	0	1	0	0	0	0	0	1	0	0	0	0	0	0	0	0	0	0	0	0	0	0	0	0	0	0	0	0	0	0	0	0	0
chr1:25338333-25362361	TMEM50A	2266	92	126	94	167	85	161	102	61	35	81	67	80	49	70	46	84	62	59	80	67	86	72	72	70	95	102	149	41	114	125	111	98	82	92	153	97	85	121	140	121	138	132	67	78	78	64	60
chr1:25362248-25430192	RHCE	2149	0	0	1	0	1	0	0	1	0	0	0	0	0	0	0	0	1	0	0	0	0	0	0	0	2	0	3	0	1	2	0	0	2	0	0	0	0	0	0	0	0	0	1	0	0	0	0
chr1:25430896-25500209	MACO1	3940	44	44	37	54	24	43	36	27	21	38	32	35	31	42	36	50	44	35	44	33	38	36	26	34	30	44	51	20	41	23	39	39	30	21	47	16	20	40	40	29	35	35	45	35	48	32	30
chr1:25543605-25568886	LDLRAP1	2914	27	37	30	43	31	57	27	13	7	31	39	40	11	34	16	32	26	26	9	12	21	27	22	25	19	15	29	16	41	19	12	18	9	53	46	32	14	31	27	30	39	46	31	16	25	8	9
chr1:25617467-25786207	MAN1C1	5310	0	3	1	0	0	5	3	0	0	0	0	0	0	3	0	1	1	0	0	0	0	2	0	0	0	0	0	0	0	0	0	1	0	3	0	2	1	4	2	0	2	0	1	0	0	0	0
chr1:25800192-25818221	SELENON	4314	110	123	131	227	130	151	125	65	29	102	105	93	77	109	73	84	92	95	83	59	88	112	87	73	121	129	233	103	163	102	96	94	81	171	234	138	185	194	167	138	193	166	89	83	54	54	49
chr1:25818639-25832942	MTFR1L	4533	31	48	42	62	35	72	51	14	7	50	45	51	18	55	31	51	51	22	39	27	33	44	47	32	41	20	44	43	58	25	31	28	21	69	69	41	44	52	30	53	68	40	40	26	31	22	16
chr1:25834005-25859412	AUNIP	2116	17	38	27	14	7	22	22	11	13	43	17	18	23	42	33	68	48	35	51	47	59	26	31	28	16	27	43	3	9	8	34	32	19	1	2	5	1	3	2	5	6	4	28	22	26	50	33
chr1:25861209-25871253	PAQR7	3297	21	25	26	48	27	42	32	15	8	38	23	30	25	36	22	35	31	27	21	17	9	25	32	25	24	7	26	20	38	17	16	15	12	57	45	33	27	21	22	33	41	48	25	20	9	14	9
chr1:25885439-25906991	STMN1	2550	805	848	732	1192	753	1277	899	549	381	595	495	550	361	553	423	612	563	471	495	433	656	353	480	383	565	499	865	593	980	655	609	586	457	799	940	616	520	562	464	669	827	843	507	433	392	647	494
chr1:25959766-25998063	PAFAH2	3734	4	4	6	9	2	10	4	3	2	7	5	13	9	6	7	3	7	4	4	2	0	10	13	8	5	2	5	2	10	7	7	0	0	6	17	11	0	7	4	15	11	2	4	5	2	2	4
chr1:26021774-26036464	EXTL1	4020	0	0	1	3	1	3	1	1	0	0	0	0	0	0	0	0	0	0	0	1	2	0	0	0	0	0	0	0	0	0	1	0	0	0	0	0	0	0	0	0	0	0	0	0	0	1	0
chr1:26037251-26046118	SLC30A2	3249	0	0	0	0	0	0	0	0	0	0	0	0	0	0	0	0	0	0	0	0	0	0	0	0	0	0	0	0	0	0	0	0	0	0	0	0	0	0	0	0	0	0	0	0	0	0	0
chr1:26051303-26067633	TRIM63	1770	0	0	0	0	0	0	0	1	0	0	1	2	0	0	0	0	0	0	0	0	0	0	0	0	0	0	0	0	0	0	0	0	0	1	0	0	0	0	0	0	0	0	2	1	0	0	0
chr1:26111172-26125555	PDIK1L	4552	11	5	9	4	7	10	14	2	8	35	41	41	24	47	43	49	39	25	30	25	37	28	45	29	18	19	26	3	9	10	17	17	15	5	7	0	0	0	1	5	8	11	37	29	40	18	16
chr1:26159078-26163962	FAM110D	2799	0	2	4	0	4	1	3	2	1	0	0	0	0	0	0	0	1	0	2	1	1	0	1	0	1	2	1	5	1	1	2	0	0	0	0	0	0	0	0	0	3	0	0	0	0	1	0
chr1:26164160-26168581	C1orf232	761	0	0	0	0	0	0	0	0	0	0	0	0	0	0	0	0	0	0	0	0	0	0	0	0	0	0	1	0	0	0	0	0	0	0	0	0	0	0	0	0	0	0	0	0	0	0	0
chr1:26169907-26170873	ZNF593	732	30	47	22	66	30	36	42	19	26	25	16	18	23	17	16	30	35	36	29	18	35	28	28	15	21	20	32	23	43	30	21	33	9	24	34	20	9	13	17	14	29	19	21	11	15	15	11
chr1:26169515-26171831	AL391650.1	2035	0	0	0	1	0	0	0	1	0	0	0	0	0	0	0	0	0	0	0	0	0	0	0	0	0	0	0	0	0	0	0	1	0	0	0	0	0	0	0	0	0	0	0	0	0	0	0
chr1:26177490-26189884	CNKSR1	2841	3	2	2	4	2	3	6	0	0	0	2	4	2	5	1	6	6	3	4	4	2	3	5	3	3	3	9	3	1	2	2	2	3	7	4	1	3	4	3	2	2	4	4	4	3	2	1
chr1:26190560-26202968	CATSPER4	1996	0	0	0	0	0	0	0	1	0	0	0	0	0	0	0	0	0	0	0	0	0	0	0	0	0	0	0	0	0	0	0	0	0	0	0	0	0	0	0	0	0	1	0	0	0	0	0
chr1:26234199-26278808	CEP85	3937	33	54	28	66	24	56	32	11	12	95	83	115	74	119	98	71	102	106	70	63	112	95	102	85	21	15	40	25	54	39	16	27	12	75	69	58	59	56	54	41	41	57	67	77	52	26	36
chr1:26280085-26281522	SH3BGRL3	876	486	611	557	891	409	436	494	145	61	306	271	217	336	378	329	443	421	365	369	370	330	316	346	319	541	650	913	490	518	523	489	529	330	609	815	600	625	708	450	629	771	738	456	490	462	362	265
chr1:26281327-26318363	UBXN11	3691	20	20	24	28	14	33	24	13	15	38	15	17	20	26	24	15	26	10	13	10	10	27	17	20	13	12	24	14	33	15	10	7	6	32	25	20	32	22	29	10	25	26	10	17	11	14	7
chr1:26317957-26320523	CD52	467	0	0	0	0	0	0	0	0	0	0	0	0	0	0	0	0	0	0	0	0	0	0	0	0	0	0	0	0	0	0	0	0	0	0	0	0	0	0	0	0	0	0	0	0	0	0	0
chr1:26321697-26360080	CRYBG2	6269	1	0	0	0	1	0	3	0	0	0	2	1	0	0	0	1	0	0	0	1	2	0	1	0	0	0	2	0	2	1	0	1	0	0	0	0	1	2	0	0	0	0	1	3	0	1	0
chr1:26361633-26374522	ZNF683	2348	0	0	0	0	0	0	0	0	0	0	0	0	0	0	0	0	0	0	0	0	0	0	0	0	0	0	1	0	0	0	0	0	0	0	0	0	0	0	0	0	0	0	0	0	0	0	0
chr1:26410816-26429728	LIN28A	3975	0	0	0	0	0	0	0	0	0	0	0	0	0	0	1	0	0	0	0	0	0	0	0	0	0	0	0	0	0	0	0	0	0	0	0	0	0	0	0	0	0	0	0	0	0	0	0
chr1:26432315-26471306	DHDDS	4604	71	71	66	94	68	81	61	37	26	91	63	72	64	94	67	72	76	82	60	56	61	98	81	73	58	57	86	45	76	61	47	50	37	115	104	65	70	102	83	70	103	94	75	63	49	37	18
chr1:26472439-26476642	HMGN2	1940	99	96	64	144	105	144	121	68	81	49	43	63	28	65	52	67	60	40	45	49	65	28	51	47	72	66	105	90	136	94	54	64	63	44	44	38	35	39	20	36	58	57	48	36	33	46	55
chr1:26529760-26575025	RPS6KA1	3707	32	20	34	41	32	41	27	9	10	31	25	29	22	28	20	34	18	19	14	29	45	21	25	21	14	17	33	17	32	16	22	19	11	55	60	35	19	32	18	20	37	21	27	27	21	29	18
chr1:26693235-26782104	ARID1A	9882	244	249	248	280	207	200	216	97	82	373	350	368	319	490	343	564	537	370	494	426	574	407	378	388	304	306	527	117	202	167	308	331	263	184	178	130	121	221	205	148	255	230	402	404	322	343	336
chr1:26787471-26798398	PIGV	3356	34	38	42	62	36	48	48	23	24	16	35	34	14	19	23	22	18	15	16	20	15	27	24	10	31	22	50	37	49	42	17	23	26	31	40	14	22	30	16	22	40	33	14	13	12	19	19
chr1:26826687-26857604	ZDHHC18	5114	45	57	42	47	50	53	38	28	22	56	40	50	47	95	78	52	69	81	64	57	89	60	80	59	27	23	47	31	64	38	20	34	14	76	65	32	44	34	27	35	61	46	57	36	33	32	36
chr1:26863148-26864456	SFN	1308	132	163	118	235	150	206	341	193	117	101	87	98	92	212	122	231	212	145	259	252	329	119	131	87	153	148	283	237	319	228	148	184	105	122	151	97	95	108	78	99	136	105	83	77	73	143	83
chr1:26876131-26890283	GPN2	4714	51	54	42	76	37	55	57	28	27	78	35	49	37	88	46	57	58	57	45	37	83	48	56	52	35	34	61	35	75	55	38	31	28	39	67	42	20	21	14	36	46	40	29	46	39	26	21
chr1:26890487-26900467	GPATCH3	2226	10	14	12	20	18	14	23	5	4	8	10	3	17	11	14	15	20	21	17	8	31	14	26	15	12	11	27	17	17	11	6	8	16	1	4	4	2	0	4	4	15	13	14	16	5	12	6
chr1:26900237-26946871	NUDC	2499	101	106	120	197	136	166	147	57	45	103	80	71	71	113	104	86	95	108	57	71	95	88	88	94	95	70	133	110	154	119	111	71	76	127	177	106	85	81	60	130	154	131	74	54	69	74	55
chr1:26911488-26913975	NR0B2	1165	0	0	0	0	0	0	0	0	0	0	0	0	0	0	0	0	0	0	0	0	0	0	1	0	0	0	0	0	0	0	0	0	0	0	0	0	0	0	0	0	0	0	0	0	0	0	0
chr1:26949561-26960468	KDF1	1855	0	1	0	0	0	0	0	0	0	0	0	0	0	0	0	0	0	0	0	0	0	0	0	0	0	0	0	0	0	0	0	0	0	0	0	0	0	0	0	0	0	0	0	0	0	0	0
chr1:26993691-27000886	TRNP1	1979	2	1	1	6	6	11	4	5	1	1	0	2	0	1	2	5	0	6	1	1	0	2	1	3	7	5	5	2	10	1	1	2	1	4	7	8	4	2	1	3	4	4	3	0	0	0	2
chr1:27005019-27012850	TENT5B	2382	5	5	5	4	2	5	20	5	0	6	5	6	3	4	2	13	4	3	15	17	19	5	4	3	7	7	8	11	22	12	9	13	6	7	3	2	10	1	2	0	1	0	6	7	9	24	14
chr1:27098808-27166981	SLC9A1	5433	67	101	71	128	86	109	102	61	47	70	56	69	65	96	69	75	79	73	65	54	76	75	90	62	68	82	162	87	159	99	71	69	47	105	153	79	79	126	120	63	92	113	65	57	56	44	30
chr1:27234631-27308636	WDTC1	4706	63	68	76	72	64	95	88	27	35	54	59	48	39	50	42	51	59	39	30	42	43	39	51	40	55	48	96	46	56	54	36	53	43	84	102	73	60	65	61	62	100	103	50	43	38	36	36
chr1:27322159-27336400	TMEM222	2402	37	23	36	71	35	56	48	22	17	57	31	43	34	55	32	55	50	29	28	24	39	43	30	38	38	18	48	40	56	35	38	34	12	68	69	42	37	36	23	47	41	46	39	34	37	24	19
chr1:27342019-27353932	SYTL1	2407	1	5	0	2	0	1	4	0	0	3	5	2	1	3	0	1	2	0	1	0	3	3	5	3	1	2	3	1	0	1	6	0	0	1	3	2	1	0	0	2	1	3	1	0	1	3	1
chr1:27355183-27366961	MAP3K6	4438	45	46	44	74	42	72	91	42	40	53	47	42	37	50	36	48	55	51	35	46	53	41	48	23	34	39	60	26	69	47	51	28	28	90	62	40	33	40	34	44	55	47	56	32	27	30	40
chr1:27369111-27374824	FCN3	1030	0	0	0	0	0	0	0	0	0	0	0	0	0	0	0	0	0	0	0	0	0	0	0	0	0	0	0	0	0	0	0	0	0	0	0	0	0	0	0	0	0	0	0	0	0	0	0
chr1:27379175-27383333	CD164L2	1487	0	0	0	0	0	0	0	0	0	0	0	0	0	0	0	0	0	0	0	0	0	0	0	0	0	0	0	0	0	0	0	0	0	1	1	0	4	0	2	3	1	0	0	0	0	0	0
chr1:27392621-27395814	GPR3	2137	49	45	44	86	42	59	69	41	15	32	17	31	30	46	28	45	36	24	35	34	44	20	31	21	61	63	92	59	105	68	48	47	23	24	24	9	12	22	8	29	35	35	26	26	15	25	20
chr1:27404229-27490167	WASF2	5681	433	510	442	611	386	594	450	207	191	391	350	390	318	529	358	549	514	370	359	319	420	355	381	327	479	443	702	274	530	400	356	366	302	686	659	489	380	655	577	437	619	598	402	358	348	384	294
chr1:27534034-27604177	AHDC1	6880	25	26	27	32	28	38	37	9	11	119	78	94	72	120	82	97	87	73	61	68	84	80	90	70	12	25	30	24	21	11	25	18	18	18	29	21	8	9	13	14	38	15	81	83	73	32	46
chr1:27612063-27635185	FGR	2970	0	1	0	0	0	0	0	0	0	0	0	0	0	0	0	0	0	0	0	0	0	0	0	0	0	0	0	0	0	0	0	0	0	0	0	0	0	0	0	0	0	2	0	0	0	0	0
chr1:27666063-27672198	IFI6	842	4	9	5	14	8	5	8	6	0	3	1	1	3	4	2	5	0	2	3	2	5	2	7	4	13	7	13	0	4	5	9	5	2	7	11	5	3	8	10	4	7	8	10	0	2	3	2
chr1:27725978-27763122	FAM76A	4034	7	11	9	12	10	18	7	8	12	18	10	21	10	11	4	13	12	14	9	4	5	10	4	12	5	1	8	7	10	5	4	6	7	5	13	13	9	7	6	5	9	16	8	12	13	9	6
chr1:27773218-27824443	STX12	3103	40	53	31	75	49	57	44	27	15	43	26	50	38	58	39	21	28	31	11	12	17	34	43	23	28	31	50	20	35	33	20	32	18	42	47	52	24	27	39	34	49	54	39	30	17	19	9
chr1:27830781-27851676	PPP1R8	2815	73	79	80	74	63	91	54	42	26	65	73	64	54	103	64	73	93	65	73	61	100	72	87	53	43	56	94	41	74	35	60	74	36	56	58	49	27	32	25	47	64	67	75	70	44	78	60
chr1:27872543-27886685	THEMIS2	2723	2	0	0	2	5	6	2	2	1	3	6	5	4	7	5	0	4	3	0	0	0	4	2	5	1	0	1	3	6	1	5	1	2	0	1	2	1	2	1	0	2	1	5	4	5	4	4
chr1:27891523-27914746	RPA2	1981	95	116	105	151	97	164	93	46	28	98	53	102	60	90	68	83	71	71	58	56	65	73	82	64	69	104	132	72	122	81	54	68	46	166	161	123	90	137	125	102	137	131	66	64	48	60	37
chr1:27934999-27959152	SMPDL3B	2354	1	0	0	0	0	0	4	1	0	0	0	0	0	0	0	1	0	0	1	0	0	0	1	1	1	0	0	0	1	0	0	0	0	0	1	0	0	1	0	0	2	0	0	0	0	0	0
chr1:27959972-27968093	XKR8	2178	14	9	14	13	2	9	16	4	8	19	23	13	7	21	19	24	26	20	30	18	38	14	15	8	10	13	20	4	15	5	15	16	10	9	9	4	3	4	5	8	15	4	23	25	19	34	24
chr1:27970343-28088610	EYA3	6116	27	26	21	34	40	36	17	8	8	50	43	53	29	40	58	24	31	28	14	9	11	37	64	47	18	20	40	21	32	30	13	11	9	54	52	28	27	19	42	28	50	35	14	20	9	15	13
chr1:28147165-28193873	PTAFR	4145	1	1	2	2	3	0	0	2	0	4	1	1	1	4	3	0	2	1	0	1	0	2	2	0	0	1	1	0	1	3	0	0	0	2	0	2	2	1	1	0	0	4	3	0	1	0	0
chr1:28199455-28233029	DNAJC8	1963	116	141	109	158	94	158	93	91	60	73	68	114	74	127	86	112	125	100	101	65	106	79	83	55	90	117	181	98	134	93	87	78	63	193	156	130	105	185	140	148	155	142	101	103	60	77	56
chr1:28236108-28246906	ATP5IF1	2225	71	84	103	123	75	94	84	36	20	61	37	53	54	41	41	52	52	44	72	40	30	41	34	26	107	75	113	73	100	86	60	71	60	44	55	41	59	67	44	64	69	70	58	45	54	49	20
chr1:28259517-28282491	SESN2	3462	17	25	15	23	11	15	39	18	10	30	20	44	27	46	42	63	47	41	70	48	63	42	39	24	34	25	36	18	28	18	41	31	22	1	9	3	4	3	3	12	15	12	42	41	23	63	69
chr1:28329039-28335965	MED18	1829	9	10	7	15	10	20	39	21	24	11	9	6	8	9	13	8	11	10	14	14	10	5	19	11	13	10	22	19	35	24	19	16	7	2	1	0	0	0	0	4	10	5	11	15	10	11	11
chr1:28369608-28500364	PHACTR4	6483	64	75	82	107	87	97	66	36	22	144	112	121	102	143	130	69	122	124	67	51	75	108	137	107	70	58	97	61	77	64	39	47	39	91	98	70	67	127	103	83	90	103	78	103	82	49	41
chr1:28505979-28539300	RCC1	3635	314	317	293	476	267	444	361	282	165	235	195	205	201	324	243	304	293	248	264	208	273	232	265	242	236	232	418	244	433	306	242	246	200	323	353	222	164	226	184	192	281	230	200	163	140	215	171
chr1:28553084-28578545	TRNAU1AP	1799	12	17	15	19	13	8	11	12	8	20	13	19	8	14	12	12	10	16	13	1	14	13	13	13	12	6	8	26	20	11	10	12	8	1	5	5	2	3	4	4	10	4	16	9	6	8	7
chr1:28592199-28595443	RAB42	2200	1	0	0	0	0	0	1	2	0	0	0	0	0	1	1	0	2	2	0	0	1	1	0	0	0	0	1	1	0	0	0	0	1	0	0	1	0	0	0	0	1	3	2	1	1	0	0
chr1:28602849-28643066	TAF12	1671	5	8	4	11	3	16	9	10	5	1	2	3	5	5	0	3	3	4	0	0	0	6	2	3	7	4	20	13	13	9	7	7	7	4	7	2	4	8	8	5	6	4	0	2	1	2	1
chr1:28668731-28719353	GMEB1	6440	27	26	29	19	27	26	25	20	5	54	63	52	32	52	30	38	35	44	40	26	59	48	39	33	24	14	17	18	17	24	8	21	13	37	40	26	19	24	34	27	27	31	42	45	27	21	19
chr1:28736620-28769775	YTHDF2	2933	71	93	60	92	73	96	82	35	44	114	88	99	84	159	129	172	165	138	127	114	187	105	87	104	49	60	113	38	91	62	71	77	61	33	40	29	19	17	18	34	58	43	126	97	76	112	95
chr1:28812169-28871267	OPRD1	9317	0	0	0	0	0	0	1	0	0	0	0	0	0	0	0	0	0	0	0	0	0	0	0	0	0	0	0	1	0	0	0	0	0	0	0	0	0	0	0	0	0	1	0	0	0	0	0
chr1:28887090-29120046	EPB41	11817	26	19	27	23	15	44	26	13	5	47	39	34	23	42	30	18	24	24	25	18	40	21	35	32	10	15	27	17	26	27	17	18	4	40	41	19	20	28	26	27	35	32	21	31	27	19	22
chr1:29119428-29123903	TMEM200B	2606	48	40	33	51	38	56	43	17	22	48	35	39	26	52	45	41	38	28	50	34	49	29	37	23	34	29	38	23	54	36	29	37	30	59	45	35	25	18	21	45	35	38	42	38	25	28	29
chr1:29147742-29181900	SRSF4	2300	53	48	47	67	36	78	38	20	14	79	64	82	108	149	83	112	112	123	94	60	115	103	82	76	36	45	65	26	48	30	49	35	27	69	54	31	17	42	23	42	62	62	81	109	92	63	52
chr1:29192656-29230934	MECR	2642	9	19	18	36	14	23	14	10	5	21	18	13	11	19	26	10	20	15	4	15	18	14	28	13	10	6	19	9	14	22	10	12	0	31	37	17	12	15	10	13	23	17	16	15	8	11	10
chr1:29236515-29326813	PTPRU	5640	43	31	31	64	33	47	42	24	16	30	30	30	17	19	20	42	30	15	23	22	37	17	13	19	25	19	49	25	53	21	24	10	20	36	60	40	20	23	36	33	53	51	14	18	17	12	18
chr1:30711276-30723585	MATN1	3830	0	0	0	0	0	0	0	0	0	0	0	0	1	0	0	1	0	0	1	0	0	0	0	0	0	0	2	0	0	0	0	1	0	0	0	1	0	0	0	1	0	1	2	0	0	0	1
chr1:30732468-30757774	LAPTM5	2177	233	269	239	296	203	227	219	106	46	145	106	135	94	122	136	159	142	152	122	118	135	118	120	103	201	257	316	156	244	199	173	180	144	275	263	207	176	255	269	204	259	283	158	121	105	118	98
chr1:30869465-30908758	SDC3	6703	206	282	220	357	217	278	237	135	83	169	125	151	123	207	157	250	236	173	133	111	156	138	156	120	230	234	326	167	238	173	145	170	129	350	316	259	186	252	229	206	353	274	172	145	143	190	122
chr1:30931505-31065991	PUM1	5924	117	112	111	168	100	128	107	64	48	182	147	186	158	228	170	198	218	202	207	201	277	173	207	168	100	121	153	73	121	83	98	92	95	91	77	78	67	93	110	95	131	156	212	170	146	152	154
chr1:31179744-31239887	NKAIN1	3027	0	0	0	1	0	1	0	0	0	0	0	0	0	1	0	1	0	0	0	1	2	0	0	0	0	0	2	0	1	0	0	1	0	0	2	3	3	1	0	0	0	0	0	0	0	0	0
chr1:31259567-31296788	SNRNP40	2041	33	43	35	56	38	86	41	25	16	53	56	47	43	41	38	38	46	39	13	11	38	57	55	37	28	27	37	26	48	36	17	23	22	52	43	51	25	26	19	24	41	35	18	18	17	15	20
chr1:31296994-31364936	ZCCHC17	1821	23	18	30	39	25	38	24	23	6	36	17	26	19	23	32	17	25	22	15	27	11	31	22	22	15	20	34	23	35	26	32	24	6	43	41	30	26	29	41	39	36	36	26	15	24	16	12
chr1:31365252-31376850	FABP3	1298	1	0	0	0	1	0	0	0	0	0	2	0	0	0	0	0	0	0	0	0	0	0	0	0	1	3	1	0	0	0	0	2	0	0	0	0	0	0	0	2	0	0	0	0	0	2	0
chr1:31409564-31434678	SERINC2	2239	96	129	111	188	92	146	161	65	55	101	79	101	60	113	78	80	117	63	81	80	89	88	112	77	117	110	201	107	158	92	83	82	42	202	262	145	111	166	127	114	113	160	67	66	52	63	34
chr1:31576514-31587686	TINAGL1	2207	79	63	87	154	72	143	101	57	44	74	53	58	49	82	91	92	77	74	87	86	122	74	93	72	46	55	101	71	133	89	73	62	48	159	117	79	63	67	43	76	75	74	52	37	38	62	59
chr1:31619039-31632518	HCRTR1	1725	0	0	0	0	0	0	0	0	0	0	0	0	0	0	0	0	1	0	0	0	0	1	0	0	0	0	0	0	0	0	0	0	0	0	0	0	0	0	0	0	0	0	0	0	0	0	0
chr1:31629865-31644876	PEF1	1614	88	76	66	121	71	100	67	65	40	64	48	75	46	76	54	63	68	43	52	44	60	50	71	52	56	48	94	68	90	51	47	45	36	147	143	106	88	73	73	74	115	97	60	32	41	43	47
chr1:31652262-31704319	COL16A1	6122	2	0	0	2	1	2	5	1	4	5	2	2	1	1	3	0	4	0	0	1	0	0	2	2	0	1	3	4	3	0	2	2	0	2	3	0	0	0	2	1	0	1	0	0	0	0	4
chr1:31727116-31764893	ADGRB2	6369	3	3	5	9	2	6	4	2	1	2	2	4	1	5	3	5	7	3	8	0	9	3	3	1	0	5	6	2	6	1	4	0	2	4	3	8	1	4	10	2	6	13	3	1	4	3	5
chr1:31790421-31816051	SPOCD1	4420	9	8	11	11	11	5	5	11	13	7	15	9	8	1	6	11	9	11	8	5	0	15	6	10	4	4	10	7	15	8	2	4	7	11	15	6	5	8	6	2	5	14	5	3	6	4	8
chr1:31906420-31942576	PTP4A2	4495	894	1008	809	1107	710	1034	845	504	381	511	467	473	407	697	530	862	718	615	654	515	695	505	485	444	764	787	1432	467	920	623	712	704	606	809	876	602	594	925	883	691	822	857	485	504	413	561	493
chr1:32013867-32043877	KHDRBS1	2713	484	537	455	614	410	594	421	285	248	331	265	348	265	379	322	489	395	360	327	296	420	291	317	221	425	463	784	316	467	377	464	434	337	436	474	348	324	540	449	384	484	589	341	344	216	458	366
chr1:32072934-32102863	TMEM39B	1782	25	36	34	61	27	49	48	24	16	39	41	40	26	38	37	27	59	31	20	36	27	29	38	33	30	29	49	38	61	34	25	25	15	51	46	43	18	34	42	33	38	35	29	49	14	25	12
chr1:32108055-32176563	KPNA6	7355	465	548	471	622	417	611	402	292	187	447	363	379	356	518	450	409	499	407	333	233	371	421	437	383	393	380	674	300	532	377	349	323	252	735	700	525	408	585	630	498	604	642	359	319	262	272	232
chr1:32179674-32198285	TXLNA	5114	356	378	338	518	307	517	401	240	213	367	309	420	311	467	374	391	438	359	436	418	589	324	350	309	295	234	461	283	520	338	212	297	190	491	469	320	178	246	237	349	499	469	361	294	296	308	237
chr1:32200385-32205387	CCDC28B	1662	2	3	2	3	2	1	2	1	2	2	1	1	0	0	5	4	3	1	2	0	1	1	1	2	1	1	1	1	6	1	2	5	2	1	0	0	0	1	2	2	2	1	2	1	6	1	2
chr1:32205660-32208687	IQCC	2267	14	17	21	29	18	14	32	21	15	18	16	10	7	10	10	17	15	8	11	8	12	7	18	8	19	19	43	26	23	35	18	15	11	3	0	0	3	3	0	18	4	12	12	9	7	13	7
chr1:32209093-32216196	DCDC2B	1349	2	0	1	3	1	2	3	2	0	3	4	2	1	6	5	1	0	2	0	0	0	0	3	9	0	2	0	1	3	1	1	1	1	1	0	0	1	0	0	0	2	0	0	0	0	0	0
chr1:32216196-32222343	TMEM234	1411	2	3	3	6	3	5	3	0	1	20	13	14	9	9	8	10	12	4	9	1	3	7	20	7	3	2	6	2	10	6	5	3	0	7	7	4	3	3	3	3	4	1	7	2	2	2	2
chr1:32221927-32231604	EIF3I	1575	161	211	183	311	153	241	222	110	92	157	114	133	84	151	97	139	185	123	150	119	150	129	106	119	161	185	280	122	224	163	120	173	123	239	264	211	219	282	336	248	219	201	117	129	119	116	74
chr1:32247221-32248856	FAM167B	947	0	3	0	1	0	0	0	1	0	0	0	3	0	0	0	0	0	0	0	0	0	0	0	0	0	0	0	0	0	0	0	0	0	0	0	0	0	0	0	1	0	0	0	0	0	0	0
chr1:32251263-32286165	LCK	2568	0	0	0	0	0	0	0	0	0	2	0	0	0	0	0	0	0	0	0	0	0	0	0	0	0	0	0	0	0	0	0	0	0	0	0	1	0	0	0	0	3	0	0	0	0	0	0
chr1:32292082-32333626	HDAC1	2118	140	162	141	270	161	225	170	106	78	147	102	136	79	110	96	151	115	118	87	84	118	87	110	86	113	100	189	134	195	115	114	108	78	245	255	167	107	132	160	153	180	198	111	97	81	83	62
chr1:32333838-32336233	MARCKSL1	1546	134	151	142	225	146	193	233	131	89	103	95	103	71	87	71	140	111	98	122	93	164	70	76	67	165	157	275	147	280	179	114	114	122	199	175	123	96	143	122	155	196	175	97	92	81	114	92
chr1:32353453-32364312	TSSK3	1114	1	0	1	3	1	5	1	1	0	0	0	1	0	1	0	0	1	0	1	0	2	0	0	1	0	1	0	0	5	0	0	0	0	0	1	0	0	0	0	0	1	0	0	0	2	2	0
chr1:32361269-32362243	FAM229A	728	0	0	1	0	0	0	0	0	4	0	0	0	3	2	0	0	1	0	0	0	0	0	0	0	0	0	0	0	0	0	0	0	0	0	0	0	0	0	0	0	0	0	0	0	0	0	0
chr1:32365102-32394448	BSDC1	4689	24	36	28	35	29	42	26	16	14	63	54	55	31	84	42	22	41	33	17	21	26	77	62	36	20	24	33	33	38	26	15	15	17	43	49	33	16	32	34	25	44	47	37	33	25	10	15
chr1:32465071-32496686	ZBTB8B	12831	0	1	0	0	0	0	0	0	0	0	0	0	0	0	0	0	0	0	0	0	0	0	0	0	0	0	0	0	0	0	0	0	0	0	0	0	0	0	0	0	0	0	0	0	0	0	0
chr1:32539426-32605941	ZBTB8A	7077	28	33	22	38	12	31	9	6	6	47	29	42	24	35	18	24	43	24	23	13	21	18	36	19	14	9	26	8	14	11	12	6	14	23	26	11	20	9	22	30	28	21	20	30	26	17	10
chr1:32600171-32650584	ZBTB8OS	1915	8	13	13	12	8	16	6	8	8	9	15	15	11	19	10	9	9	16	10	5	6	9	11	18	6	6	10	6	10	10	4	10	6	11	13	3	5	4	3	1	7	5	10	10	9	8	10
chr1:32651141-32686211	RBBP4	8491	99	139	120	166	128	193	129	77	61	151	147	151	140	182	156	128	134	142	136	95	136	143	168	134	98	83	138	68	144	96	105	105	75	113	113	95	69	94	98	101	115	126	119	116	101	112	65
chr1:32679905-32703596	SYNC	3722	1	0	0	6	1	0	3	0	1	0	0	3	0	2	0	0	0	0	0	0	0	0	0	0	0	0	0	0	0	4	0	0	0	0	2	0	0	0	0	3	0	2	0	0	0	0	0
chr1:32741829-32774970	KIAA1522	5847	83	74	67	81	60	76	49	26	24	61	58	51	55	87	64	90	89	80	45	43	60	59	48	62	65	52	109	44	87	53	36	52	43	92	122	63	85	72	69	46	83	88	70	42	50	54	38
chr1:32775238-32818153	YARS1	3238	129	121	116	248	125	197	132	78	62	122	115	146	103	152	119	125	137	142	108	109	173	104	175	123	106	77	129	90	181	98	106	100	69	205	226	151	98	129	101	124	179	154	115	95	79	105	84
chr1:32816766-32858875	S100PBP	5320	24	25	16	31	19	38	11	18	16	67	58	64	33	46	46	22	44	38	19	23	30	46	38	50	8	13	21	14	22	26	19	15	7	44	31	33	3	20	19	26	38	26	34	27	26	18	5
chr1:32862267-32872480	FNDC5	3133	0	0	0	0	0	0	0	0	0	0	0	0	0	0	0	0	0	0	0	0	0	0	1	0	0	1	1	0	1	0	0	0	0	1	0	0	2	0	3	0	0	0	0	0	0	0	0
chr1:32886490-32894646	HPCA	1412	2	0	0	3	1	0	1	2	0	0	0	0	0	0	1	0	0	0	0	0	0	0	5	0	0	3	0	0	0	0	0	1	0	0	1	1	0	0	0	0	1	1	0	1	0	0	0
chr1:32894594-32901389	TMEM54	1030	56	48	51	87	45	62	57	34	30	37	24	48	13	34	30	41	37	31	16	23	39	16	44	22	34	26	54	44	85	43	32	30	18	100	104	60	45	30	39	47	51	59	25	24	15	25	14
chr1:32936444-32964685	RNF19B	2610	12	21	20	7	18	19	32	21	17	24	9	20	13	19	24	50	35	17	63	52	58	19	18	22	31	44	44	17	23	25	39	54	58	5	3	6	2	5	0	9	8	8	25	38	20	53	45
chr1:33007985-33037004	AK2	8793	150	181	156	246	146	277	149	109	79	218	188	224	167	251	230	170	211	195	148	151	197	232	219	218	138	131	212	114	177	138	123	148	94	202	233	174	142	163	142	161	231	176	185	157	115	143	104
chr1:33081152-33123492	AZIN2	5300	6	5	9	9	9	19	10	7	3	18	3	9	6	15	9	1	14	8	6	4	7	4	15	2	8	6	13	14	19	7	10	1	7	7	7	5	5	1	5	8	7	17	11	12	5	6	3
chr1:33145398-33182043	TRIM62	3960	2	9	3	14	4	6	4	2	1	15	8	13	8	17	12	12	22	6	13	6	16	14	5	10	3	5	7	5	9	7	3	12	4	7	9	1	8	2	4	7	6	6	10	14	10	7	9
chr1:33256491-33300719	ZNF362	3187	23	21	12	46	28	28	15	11	6	29	26	41	21	24	27	17	15	17	9	8	6	30	32	22	23	19	37	25	24	12	10	19	12	40	31	25	23	27	16	19	32	30	30	20	19	12	7
chr1:33306765-33321098	A3GALT2	1023	0	0	0	0	0	0	0	0	0	0	1	0	0	1	0	0	0	0	0	0	0	2	0	0	0	0	0	0	0	0	0	0	0	0	0	0	1	0	0	1	0	1	0	0	0	0	0
chr1:33323625-33375593	PHC2	4162	176	158	177	198	139	195	144	84	62	221	212	268	132	241	212	261	242	171	128	128	230	161	233	197	115	93	205	96	137	74	100	118	91	246	218	164	73	130	128	122	193	198	170	158	125	144	109
chr1:33472644-33496507	ZSCAN20	5254	2	4	1	1	1	0	3	2	2	14	7	13	7	16	11	5	8	13	1	0	3	17	14	9	1	2	3	4	1	0	0	0	0	2	4	3	0	2	0	1	6	1	3	2	7	2	2
chr1:33591806-33814219	CSMD2	7479	0	0	0	0	0	0	0	0	0	0	0	0	0	0	0	0	0	0	0	0	0	0	0	0	0	0	0	0	0	0	0	0	0	0	0	0	0	0	0	0	0	0	0	0	0	0	0
chr1:33860474-33864791	HMGB4	2530	0	0	0	0	0	0	0	0	0	0	0	0	0	0	0	0	0	0	0	0	0	0	0	0	0	0	0	0	0	0	0	0	0	0	0	0	0	0	0	0	0	0	0	0	0	0	0
chr1:34166882-34219131	C1orf94	3339	0	0	0	0	0	0	0	0	0	0	0	0	0	0	0	0	0	0	0	0	0	0	0	0	0	0	0	0	0	0	0	0	0	0	0	0	0	0	0	0	0	0	0	0	0	0	0
chr1:34755046-34758512	GJB5	1355	0	0	0	0	0	0	0	0	0	0	0	0	0	0	0	0	0	0	0	0	0	0	0	0	0	0	0	0	0	0	0	0	0	0	0	0	0	0	0	0	0	0	0	0	0	0	0
chr1:34759739-34762327	GJB4	1444	0	0	0	0	0	0	0	0	0	0	0	0	0	0	0	0	0	0	0	0	0	0	0	0	0	0	0	0	0	0	0	0	0	0	0	0	0	0	0	0	0	0	0	0	0	0	0
chr1:34781213-34786369	GJB3	2362	0	2	1	4	0	0	7	2	2	0	0	0	0	2	1	0	2	1	3	0	4	1	1	0	2	0	1	2	0	0	0	1	0	0	0	0	1	0	0	0	0	1	2	0	1	1	0
chr1:34792998-34795747	GJA4	1716	0	0	0	0	0	0	0	0	0	0	0	0	0	0	0	0	0	0	0	0	0	0	0	0	0	0	0	0	0	0	0	0	0	0	0	0	0	0	0	0	0	0	0	0	0	0	0
chr1:34850361-34859755	SMIM12	7990	115	117	81	129	93	113	142	67	35	83	74	85	70	92	61	70	97	76	77	82	96	77	69	60	79	96	157	90	135	108	97	78	66	114	84	35	69	66	45	79	83	80	98	76	68	73	53
chr1:34865435-34929650	DLGAP3	3921	0	0	0	0	0	0	0	0	0	0	0	0	0	0	0	0	0	0	0	0	0	0	0	0	0	0	0	0	1	0	0	0	0	0	0	0	0	0	0	0	0	0	0	0	0	0	0
chr1:34981534-34985353	TMEM35B	922	27	18	21	26	18	27	19	7	13	20	11	14	12	17	15	13	12	18	16	4	12	11	11	15	27	34	35	10	26	23	14	13	15	16	11	21	22	41	20	21	19	28	12	16	14	8	9
chr1:34986164-35031945	ZMYM6	7467	28	49	53	46	36	54	47	36	20	41	44	55	26	40	43	34	52	37	42	50	47	28	33	26	43	49	77	30	56	48	34	38	35	31	41	21	33	41	31	30	40	42	35	45	38	37	27
chr1:35032171-35115859	ZMYM1	5041	71	77	58	110	54	91	37	44	29	123	135	120	118	132	113	35	76	84	54	32	39	135	146	131	39	50	74	32	72	56	47	34	24	71	58	53	49	69	61	63	84	76	68	39	26	34	17
chr1:35182935-35193145	SFPQ	3740	1087	1226	941	1465	817	1424	1178	721	610	486	408	485	520	811	624	1053	862	616	724	688	947	519	571	465	1065	1181	1822	850	1362	1033	1080	1061	883	831	867	597	600	845	709	571	795	796	581	532	438	725	656
chr1:35268708-35422058	ZMYM4	7428	90	126	96	153	118	184	76	57	50	149	144	144	136	180	138	107	167	152	87	92	114	157	152	134	78	73	138	62	90	81	81	82	48	140	139	94	106	148	134	121	156	150	88	117	99	71	62
chr1:35433491-35557655	KIAA0319L	5176	50	38	44	84	39	73	67	27	32	71	67	69	43	63	39	44	45	42	29	13	34	47	68	49	41	28	64	41	67	56	39	22	20	91	105	68	44	67	76	40	57	78	44	36	22	28	30
chr1:35557472-35567274	NCDN	4656	85	110	99	160	96	141	179	61	56	71	72	89	63	88	58	66	87	63	43	41	44	82	101	75	64	78	97	115	174	117	62	59	54	136	122	60	66	93	80	76	111	124	45	59	32	47	41
chr1:35573313-35595328	TFAP2E	2245	3	1	0	0	1	4	3	2	2	7	2	8	10	10	4	9	2	7	12	4	6	4	6	6	0	0	3	1	2	0	0	0	4	7	4	3	2	3	3	2	3	2	13	10	3	2	5
chr1:35599540-35641526	PSMB2	4426	246	328	327	365	254	343	307	166	92	196	159	211	165	298	184	259	267	227	219	203	232	190	218	221	264	285	462	179	339	260	224	247	178	381	356	231	282	457	435	266	319	310	167	164	173	196	135
chr1:35713876-35718884	C1orf216	2628	26	25	26	35	19	30	34	26	18	35	28	34	27	34	29	49	56	36	54	44	56	14	30	17	16	18	46	16	42	23	40	32	23	22	36	22	10	11	10	29	27	17	44	25	31	43	23
chr1:35720217-35769978	CLSPN	9275	158	174	134	275	175	256	151	104	92	214	179	159	131	177	134	126	153	195	136	148	154	189	209	169	142	158	225	110	165	132	173	136	110	239	270	186	166	289	249	179	220	236	150	159	145	99	100
chr1:35808015-35857890	AGO4	7272	9	13	16	17	9	19	13	5	4	39	57	29	27	25	18	8	20	18	7	6	8	32	38	22	8	14	16	4	14	12	7	7	6	7	28	22	12	19	14	13	7	30	21	21	11	6	7
chr1:35869807-35930532	AGO1	13808	152	164	165	200	141	216	179	86	62	172	143	157	119	232	132	160	181	126	128	129	158	163	151	138	133	103	232	96	170	141	111	98	96	207	193	157	125	195	197	153	197	204	121	124	144	121	92
chr1:35930717-36072500	AGO3	20530	80	106	77	93	69	125	73	33	35	132	123	129	120	181	136	96	126	113	63	56	72	156	136	117	57	77	118	32	66	58	76	47	36	65	79	52	68	97	106	67	83	98	71	52	59	51	44
chr1:36084093-36088275	TEKT2	1655	0	0	0	0	1	0	0	0	0	0	0	0	0	1	0	0	0	0	0	0	0	0	0	0	0	0	0	0	0	0	0	0	2	0	0	0	3	1	0	0	0	1	0	0	1	0	0
chr1:36088891-36093932	ADPRHL2	1651	24	24	32	32	27	29	29	27	19	45	55	41	27	62	41	55	47	35	50	46	69	32	44	32	24	15	48	20	31	15	27	33	24	28	23	24	7	7	7	11	26	16	44	40	23	47	29
chr1:36095238-36125222	COL8A2	4669	1	0	0	0	0	0	0	0	0	1	0	0	0	0	2	0	0	1	0	0	1	0	0	0	0	0	1	0	3	0	0	0	0	0	0	2	0	1	1	0	0	0	0	0	0	0	0
chr1:36136571-36149497	TRAPPC3	1687	91	87	79	101	81	97	74	44	27	88	66	85	62	73	79	73	76	64	52	31	58	76	86	72	62	43	133	49	112	61	56	43	37	135	115	64	62	93	75	68	103	86	66	59	57	57	37
chr1:36155578-36180849	MAP7D1	3801	203	198	171	304	179	236	195	109	80	184	143	209	157	256	190	276	265	203	197	187	273	169	202	163	157	161	273	151	241	150	136	157	131	246	299	181	133	182	157	182	252	232	191	148	151	172	162
chr1:36224431-36305357	THRAP3	4600	348	352	270	459	270	413	266	196	129	266	271	274	208	317	286	286	286	272	236	213	276	216	245	199	260	261	474	221	362	233	264	269	175	381	439	294	269	344	329	284	367	394	279	269	216	204	168
chr1:36306367-36324977	SH3D21	6231	18	22	13	23	25	22	24	15	12	29	29	19	17	26	15	10	11	12	7	7	20	19	19	27	11	14	25	13	24	18	17	5	14	25	24	16	13	20	11	11	21	31	28	18	10	7	5
chr1:36322030-36324154	EVA1B	1054	0	0	0	0	0	0	0	0	0	0	0	0	0	0	0	0	0	0	0	0	0	0	0	0	0	0	0	0	0	0	0	0	0	0	0	0	0	0	0	0	0	0	0	0	0	0	0
chr1:36339623-36385896	STK40	5263	137	189	176	301	163	250	141	68	61	188	164	186	125	181	136	174	144	154	83	87	122	158	187	137	105	85	219	117	195	124	90	92	64	333	359	203	188	230	212	192	270	242	93	116	96	88	62
chr1:36393435-36397908	LSM10	860	32	22	26	53	25	44	26	25	13	38	34	29	18	22	25	25	38	23	14	12	12	25	23	17	20	18	30	29	35	30	27	14	8	51	74	41	27	13	15	33	36	31	14	13	11	17	7
chr1:36415826-36450451	OSCP1	2088	3	0	1	1	2	2	0	1	1	0	3	0	0	3	0	0	0	1	0	0	0	0	0	0	1	1	1	2	0	0	5	0	0	1	0	0	0	0	2	0	0	0	1	1	1	0	0
chr1:36455717-36464384	MRPS15	953	49	49	45	104	39	54	57	27	26	32	24	28	27	52	47	35	46	50	34	26	40	42	40	29	52	33	70	28	89	42	48	41	18	75	50	35	48	48	38	39	54	40	32	27	27	24	14
chr1:36466042-36483278	CSF3R	3822	0	0	0	0	0	1	1	0	0	0	0	0	0	0	0	0	0	0	0	0	0	0	0	0	0	0	0	0	0	0	0	0	0	0	0	0	0	0	0	1	0	0	0	0	0	0	0
chr1:36795526-37034515	GRIK3	9860	0	0	0	0	0	0	0	0	0	0	0	0	0	0	0	0	0	0	0	0	0	0	0	0	0	0	0	0	0	0	0	0	0	0	0	0	0	0	0	0	0	0	0	0	0	0	0
chr1:37474579-37484377	ZC3H12A	2796	17	23	18	49	26	49	75	34	39	11	8	9	16	27	8	26	35	21	17	29	39	16	18	12	23	21	37	47	103	60	15	30	16	4	5	7	9	4	4	28	57	38	18	18	14	15	15
chr1:37492574-37514774	MEAF6	2889	66	71	48	66	40	88	72	46	27	45	37	50	39	52	57	56	70	60	63	49	63	30	32	42	44	69	117	29	67	46	57	51	47	73	38	42	39	74	65	44	65	53	52	51	53	55	68
chr1:37534448-37554293	SNIP1	4554	13	19	6	17	7	16	13	6	5	47	25	41	22	37	38	32	28	42	25	18	28	29	25	28	10	9	20	7	13	4	24	11	6	2	4	3	4	2	3	7	6	11	22	33	25	18	15
chr1:37556939-37566857	DNALI1	2628	0	0	0	0	0	0	0	1	0	0	0	0	1	0	0	0	0	0	0	3	1	0	0	0	2	0	0	0	0	0	0	0	0	0	0	0	0	0	0	0	2	1	0	0	0	0	0
chr1:37566815-37595937	GNL2	2554	73	82	56	102	52	94	84	53	42	64	47	47	56	81	58	72	81	81	76	62	109	73	52	51	44	40	80	60	78	78	50	68	44	50	54	30	41	40	29	41	63	42	57	71	43	61	55
chr1:37611349-37634892	RSPO1	3058	0	0	0	0	0	0	0	0	0	0	0	0	0	0	0	0	0	0	0	0	0	0	0	0	0	0	0	0	0	0	0	0	0	0	0	0	0	0	0	0	0	0	0	0	0	0	0
chr1:37681569-37692249	C1orf109	2914	39	33	34	52	39	46	53	31	42	35	32	37	46	58	46	44	65	61	46	53	43	47	48	41	22	33	54	47	51	49	25	18	22	47	48	34	24	45	29	35	35	26	47	30	40	13	15
chr1:37692480-37709719	CDCA8	2406	120	137	133	170	123	197	117	68	51	220	199	222	209	254	217	151	200	193	153	149	210	194	244	182	97	81	153	94	151	104	107	75	57	137	103	78	45	77	55	166	179	241	194	169	138	101	73
chr1:37715975-37765133	EPHA10	6623	0	0	3	0	1	2	0	0	0	0	0	0	0	1	0	0	0	2	0	0	0	0	0	0	1	0	0	0	0	0	0	0	0	0	2	1	0	2	0	1	0	0	0	0	1	0	0
chr1:37793801-37801137	MANEAL	3018	50	39	40	77	35	46	41	20	22	19	24	25	14	24	35	27	17	26	15	17	26	28	30	25	22	14	33	18	58	34	29	26	8	67	54	35	33	37	27	37	45	43	21	17	22	19	18
chr1:37802944-37808208	YRDC	1848	56	67	60	75	59	72	64	61	48	31	29	27	41	76	48	68	72	55	39	49	65	41	49	48	52	45	67	58	85	62	46	54	35	25	28	19	11	9	7	25	33	31	34	21	16	50	36
chr1:37806978-37809454	C1orf122	2231	34	28	30	65	24	34	37	10	20	21	20	19	11	24	14	33	25	16	17	19	28	18	27	16	14	14	30	32	37	42	19	30	13	50	62	33	20	10	11	23	39	36	13	15	21	17	14
chr1:37809573-37859592	MTF1	7937	11	17	5	29	12	22	7	9	5	64	67	70	84	108	97	87	66	87	61	51	74	67	99	84	15	14	20	10	17	12	13	15	5	29	25	18	16	24	12	8	21	18	49	50	43	18	18
chr1:37860696-37947053	INPP5B	7826	8	8	12	20	6	16	8	4	2	11	7	6	12	18	8	9	13	13	12	19	21	11	5	6	12	8	8	11	16	9	11	10	4	16	13	4	3	16	12	2	8	7	9	10	8	9	6
chr1:37956974-37990022	SF3A3	2774	90	115	88	167	99	142	130	80	42	68	75	71	76	132	96	123	125	74	93	95	135	87	90	81	83	92	155	100	146	90	105	81	62	136	131	109	100	119	140	89	117	96	73	67	58	80	64
chr1:37996769-38005514	FHL3	1656	13	12	16	27	8	24	14	11	7	34	18	26	17	39	33	24	21	27	29	13	26	32	31	29	11	16	16	14	23	18	14	13	7	10	10	12	9	13	3	16	27	24	18	14	14	21	13
chr1:38012733-38024820	UTP11	2023	75	101	91	115	82	91	110	75	43	67	61	64	69	72	66	102	99	113	99	100	117	68	60	52	87	103	153	58	90	74	85	82	77	73	79	65	64	108	95	81	95	105	66	68	65	77	57
chr1:38043828-38046793	POU3F1	2965	0	0	0	0	0	2	1	0	0	0	0	0	0	0	0	0	0	0	0	0	0	0	0	0	0	0	0	1	0	1	0	0	0	0	0	1	0	0	0	0	0	0	0	0	0	0	1
chr1:38838197-38859772	RRAGC	2681	71	73	65	84	72	127	49	48	30	57	60	58	44	68	54	70	54	62	63	66	72	52	56	36	52	77	86	40	59	54	49	46	47	72	91	52	32	46	48	80	89	88	87	67	44	51	68
chr1:38864235-38873368	MYCBP	750	33	30	24	35	27	38	26	15	15	11	17	16	6	21	13	23	26	20	10	7	10	29	19	16	19	17	52	23	37	20	15	22	13	30	31	13	18	30	25	37	28	32	20	6	12	19	16
chr1:38874068-38881587	GJA9	2281	0	0	0	2	0	0	2	0	0	1	0	1	0	1	0	0	0	0	1	0	0	0	0	0	0	0	0	0	0	0	0	1	0	3	1	1	0	0	0	0	0	1	0	0	0	0	0
chr1:38885806-38941830	RHBDL2	2826	3	1	0	2	0	0	0	0	0	3	2	0	3	0	0	1	1	0	2	1	0	2	2	1	1	1	1	0	3	1	0	1	0	2	2	0	1	1	2	4	1	0	0	2	1	3	1
chr1:38991275-39006059	AKIRIN1	2688	76	84	77	87	46	66	46	44	16	78	72	92	91	143	99	122	105	99	85	76	116	112	97	78	55	77	120	50	45	51	59	71	63	81	63	51	21	59	54	61	63	85	70	113	77	63	57
chr1:39026317-39034636	NDUFS5	548	15	15	15	37	10	20	10	14	6	13	9	7	6	8	7	19	11	9	6	9	16	4	4	11	19	17	27	17	25	17	14	17	8	9	26	13	13	10	5	13	16	10	11	13	5	16	11
chr1:39081315-39455097	MACF1	32050	975	1076	908	1607	953	1317	1205	644	512	1220	971	1035	865	1213	873	1036	1105	976	958	912	1202	1064	1060	955	885	899	1564	671	1196	1046	859	871	767	1445	1465	988	909	1425	1514	926	1452	1488	944	902	725	855	783
chr1:39458369-39487177	MACF1	2991	126	154	129	221	150	200	139	60	71	187	158	173	115	183	147	115	155	126	102	123	126	178	182	169	128	156	199	97	159	146	93	108	97	197	195	142	137	290	269	137	224	206	125	87	68	74	76
chr1:39491635-39529869	BMP8A	5636	1	1	0	1	1	0	0	0	0	0	0	0	0	3	0	0	0	0	0	0	0	0	0	0	0	0	0	3	0	0	0	0	0	0	1	0	1	1	0	1	1	1	1	0	0	0	0
chr1:39560815-39576790	PABPC4	3374	351	357	339	588	361	528	571	277	280	278	219	297	203	298	275	399	322	291	303	290	401	296	273	220	339	332	527	365	624	433	373	334	268	532	562	333	312	434	459	329	419	389	256	231	200	288	249
chr1:39623434-39639643	HEYL	4077	0	1	0	2	0	0	0	0	0	5	1	2	0	1	0	0	1	2	0	0	2	1	0	0	1	3	0	0	1	1	1	0	0	1	1	1	2	2	0	2	1	2	1	3	0	1	1
chr1:39659120-39672038	NT5C1A	1107	0	0	0	0	0	0	0	0	0	0	0	0	0	0	0	0	0	0	0	0	0	0	0	0	0	0	0	0	0	0	0	0	0	0	0	0	0	0	0	0	0	0	0	0	0	0	0
chr1:39678647-39691433	HPCAL4	4600	0	1	1	3	2	3	1	0	0	3	0	1	0	1	1	2	0	3	2	1	1	1	0	1	1	1	3	4	2	1	0	0	1	1	2	1	0	0	0	6	0	1	0	0	1	0	2
chr1:39692181-39763914	PPIE	5555	29	49	31	62	36	49	44	19	40	40	28	53	36	57	34	35	35	33	33	16	43	32	31	32	35	24	50	34	50	49	37	31	23	75	60	34	26	16	29	37	38	60	36	45	29	35	27
chr1:39757181-39788865	BMP8B	4826	1	6	2	5	8	5	5	4	0	3	4	0	0	7	3	6	0	1	3	1	4	2	2	2	4	4	3	1	4	0	7	2	3	8	9	2	4	4	5	2	4	8	3	0	2	1	2
chr1:39769522-39771348	OXCT2	1826	0	1	1	0	0	0	0	0	0	6	0	2	0	2	1	0	1	0	0	1	1	0	0	0	0	0	2	1	0	0	0	0	0	3	0	0	0	1	3	2	0	1	1	0	1	0	0
chr1:39838109-39883506	TRIT1	5053	23	32	21	35	15	17	15	8	7	24	20	41	33	49	28	43	41	35	43	25	50	24	33	27	24	14	33	10	19	10	35	24	24	13	26	14	6	26	9	18	27	14	29	25	29	38	32
chr1:39895425-39902256	MYCL	5063	3	0	2	0	1	1	6	1	0	2	2	0	0	0	0	0	0	0	0	2	1	5	0	0	0	0	2	3	6	3	0	0	0	1	0	1	0	0	1	2	0	1	0	0	1	1	0
chr1:39955129-39969966	MFSD2A	2193	11	24	8	10	8	12	28	9	14	30	10	9	8	23	18	8	15	14	8	22	26	21	16	16	6	5	3	6	17	16	14	10	2	13	19	5	5	2	5	5	3	8	10	17	11	14	14
chr1:40040232-40072649	CAP1	3325	518	587	486	786	452	683	549	338	244	369	288	362	253	349	321	483	415	317	316	305	418	312	340	272	403	374	642	359	601	400	370	382	299	703	702	463	367	582	511	458	561	580	328	327	263	363	268
chr1:40071460-40097727	PPT1	4463	256	321	244	419	221	331	296	163	115	200	191	183	188	250	178	239	255	195	204	163	221	167	179	156	236	233	361	164	282	241	226	194	159	333	347	262	212	313	218	256	311	321	196	162	144	182	142
chr1:40161386-40240921	RLF	6232	103	114	83	104	67	88	61	49	33	113	102	106	102	165	131	202	152	165	165	125	209	130	99	100	114	118	189	21	51	28	98	104	105	25	39	19	25	34	39	34	59	65	151	144	115	164	146
chr1:40247936-40251684	TMCO2	696	0	0	0	0	0	0	0	0	0	0	0	0	0	0	0	0	0	0	0	0	0	2	0	0	0	0	0	0	0	0	0	0	0	0	0	0	0	0	0	0	0	0	0	0	0	0	0
chr1:40258235-40294180	ZMPSTE24	2975	237	304	226	312	237	355	252	172	121	166	141	163	119	171	153	151	178	163	131	101	165	124	142	126	208	218	435	142	303	189	177	216	150	203	240	200	144	246	213	180	288	370	155	152	94	192	135
chr1:40300488-40317286	COL9A2	3152	9	17	4	7	11	5	11	5	5	13	4	4	6	7	9	7	5	3	2	4	7	1	7	5	7	7	18	3	6	6	3	9	13	10	23	5	9	20	8	10	10	11	5	6	3	5	1
chr1:40344849-40423326	SMAP2	3168	64	61	77	81	50	91	63	37	37	61	51	54	34	48	22	62	40	37	64	39	66	34	51	40	48	66	99	57	70	57	66	64	54	95	70	54	44	60	52	57	71	52	53	50	42	75	60
chr1:40450106-40463718	ZFP69B	2289	7	3	4	12	7	10	7	3	2	18	7	13	5	7	12	3	4	17	16	5	4	17	11	4	8	9	7	2	8	2	8	6	5	6	8	5	6	10	7	2	8	12	7	8	5	8	2
chr1:40477289-40496343	ZFP69	2796	3	1	2	3	3	2	5	3	3	5	3	3	6	6	0	5	8	9	5	5	5	7	5	6	0	2	1	1	5	3	2	1	4	5	3	4	1	2	6	2	0	6	6	3	4	5	5
chr1:40508740-40516556	EXO5	3092	19	24	22	37	19	39	29	18	17	37	34	41	41	51	31	49	45	42	29	32	23	36	34	37	13	25	34	12	30	25	20	20	24	12	15	14	6	13	8	15	13	23	28	27	32	34	31
chr1:40531572-40548167	ZNF684	2800	2	0	2	8	1	3	3	2	2	7	11	7	3	12	10	7	8	5	3	11	3	4	7	7	3	6	3	2	4	4	4	3	0	0	0	0	1	0	0	1	4	1	7	7	10	6	3
chr1:40620679-40665682	RIMS3	7259	1	6	2	6	3	5	1	3	0	3	1	4	1	3	0	3	2	1	2	0	1	4	0	1	1	2	2	4	2	5	0	4	0	4	10	3	3	2	1	6	5	4	4	3	3	1	5
chr1:40691688-40771603	NFYC	4218	47	41	49	52	35	46	39	19	13	31	49	38	25	58	35	52	49	34	55	40	50	36	41	38	33	39	52	24	42	24	35	44	23	41	54	37	25	44	29	43	39	61	40	40	28	28	36
chr1:40783786-40840452	KCNQ4	4381	0	1	1	0	0	0	1	1	0	0	1	1	0	0	1	1	4	1	0	0	0	3	1	0	0	1	2	0	0	0	0	2	0	2	0	0	2	0	1	1	2	0	2	0	0	0	1
chr1:40861053-40862363	CITED4	1310	2	3	0	6	0	1	5	0	4	2	0	0	1	0	0	1	0	1	0	3	0	0	0	0	5	1	2	8	14	4	2	4	2	1	0	1	0	0	0	0	1	0	2	1	1	3	0
chr1:40979695-41012565	CTPS1	5888	186	216	172	248	170	226	275	133	113	173	151	161	188	325	211	337	296	292	363	306	410	227	222	204	186	197	320	162	309	205	217	204	169	144	144	97	102	118	91	129	157	169	196	179	149	280	251
chr1:41015596-41023237	SLFNL1	4310	0	1	1	2	0	2	1	0	0	3	2	5	0	3	0	0	1	0	1	1	1	0	3	0	0	0	0	0	0	0	0	0	0	1	1	1	8	16	9	2	2	0	0	0	1	0	0
chr1:41027201-41242116	SCMH1	3771	40	65	36	59	37	65	34	25	10	59	50	61	36	85	54	45	58	54	24	27	29	55	60	47	42	33	57	26	46	29	21	29	27	76	69	52	38	49	57	36	55	57	32	40	40	29	35
chr1:41478774-41484683	EDN2	1253	1	0	0	2	0	0	0	0	0	0	0	0	0	0	0	1	0	0	0	0	1	0	0	0	1	0	0	0	0	0	1	0	0	0	0	0	0	0	2	0	0	0	0	0	0	0	1
chr1:41506364-41918922	HIVEP3	12809	124	147	137	173	118	134	127	44	49	166	153	122	98	131	87	148	145	124	121	118	147	152	117	131	140	125	235	91	137	100	112	116	84	126	150	103	91	176	161	126	174	167	133	125	117	110	99
chr1:41585305-41628816	AC119676.1	81	0	0	0	1	2	2	1	0	2	2	3	1	0	1	0	3	0	0	2	2	0	0	3	2	1	1	1	1	0	0	0	1	3	2	0	0	1	0	2	0	1	0	0	2	1	2	1
chr1:42153409-42155820	GUCA2B	604	0	0	0	0	0	0	0	0	0	0	0	0	0	0	0	0	0	0	0	0	0	0	0	0	0	0	0	0	0	0	0	0	0	0	0	0	0	0	0	0	0	0	0	0	0	0	0
chr1:42162689-42164745	GUCA2A	597	0	0	0	0	0	0	0	0	0	0	0	0	0	0	0	0	0	0	0	0	0	0	0	0	0	0	0	0	0	0	0	0	0	0	0	0	0	0	2	0	1	0	0	0	0	0	0
chr1:42176538-42335877	FOXJ3	6892	160	137	137	165	106	155	89	55	47	184	120	155	143	215	184	246	196	187	219	206	227	150	159	98	112	142	225	49	103	84	145	150	126	66	64	55	62	122	95	114	129	137	155	177	113	157	175
chr1:42380791-42424232	RIMKLA	10638	4	4	3	5	0	3	2	2	0	6	2	1	0	3	2	3	0	1	0	1	0	1	1	1	3	1	3	1	1	4	0	1	2	1	1	0	2	4	1	6	3	1	6	3	0	1	1
chr1:42430328-42456022	ZMYND12	1530	1	1	0	3	0	0	2	0	0	1	1	1	0	0	1	0	0	0	0	0	2	0	1	0	0	4	1	4	5	1	0	0	0	2	0	1	0	0	0	0	2	0	0	0	0	1	0
chr1:42456116-42461236	PPCS	2810	46	49	42	87	35	63	53	43	22	33	27	27	14	23	18	26	21	28	25	17	35	26	26	19	39	40	61	48	59	47	44	31	31	46	38	33	36	35	30	40	47	58	32	22	30	21	26
chr1:42463220-42657190	CCDC30	16211	1	2	0	1	3	0	2	1	0	1	0	0	0	0	0	0	0	3	0	0	0	0	0	3	0	3	0	0	0	0	1	0	3	1	0	1	2	0	3	2	0	1	1	0	0	1	0
chr1:42658422-42676758	PPIH	1406	21	32	19	43	23	31	22	11	5	10	17	12	15	22	19	39	16	20	27	13	19	10	11	16	21	16	28	23	27	21	19	19	12	4	24	9	2	9	4	16	27	13	22	15	9	16	12
chr1:42682417-42703805	YBX1	3358	77	91	84	161	98	90	107	48	35	48	44	58	89	83	71	129	94	84	83	95	103	76	63	63	88	87	142	86	136	106	91	119	63	79	90	78	90	116	72	46	56	54	56	44	47	44	48
chr1:42733092-42740236	CLDN19	3584	0	0	0	0	0	0	0	0	0	0	0	0	0	0	0	0	0	0	0	0	0	0	0	0	0	1	0	0	0	0	0	0	0	0	0	0	0	0	0	0	0	1	0	0	0	0	0
chr1:42746373-42767028	P3H1	3010	58	62	79	114	63	109	76	34	33	59	53	62	63	89	50	73	66	61	47	37	56	71	70	48	48	41	83	48	94	52	43	51	30	110	134	69	42	53	53	65	64	56	61	35	31	51	27
chr1:42767248-42779491	C1orf50	4760	15	20	19	55	12	21	14	13	6	30	18	44	27	38	15	35	35	20	18	13	30	21	32	13	25	27	31	16	28	8	8	9	7	41	20	14	17	18	16	20	18	19	22	14	12	17	20
chr1:42785031-42800818	TMEM269	3354	0	2	1	2	2	0	0	0	1	0	1	8	1	6	0	1	1	2	0	0	0	1	1	5	0	1	0	0	0	0	1	1	0	2	0	1	0	0	2	2	1	0	1	0	0	0	2
chr1:42807051-42817397	SVBP	858	9	7	8	22	11	8	11	1	3	10	7	9	8	7	5	7	6	7	6	6	8	4	4	2	3	9	15	3	7	8	4	6	3	10	16	7	1	5	9	12	8	7	4	6	8	8	2
chr1:42817121-42844991	ERMAP	3785	11	7	9	18	9	22	9	6	2	11	23	15	16	5	5	3	8	8	4	4	2	14	20	24	4	12	16	7	16	13	10	8	5	19	12	8	1	8	5	10	14	22	3	2	7	8	1
chr1:42846608-42852477	ZNF691	2000	8	3	5	12	1	3	5	4	2	29	14	14	6	19	12	7	10	9	4	4	11	12	9	11	4	5	12	7	7	2	4	6	6	1	0	0	2	0	0	2	2	4	10	10	2	4	5
chr1:42925374-42958868	SLC2A1	3677	1554	1641	1450	2244	1351	2263	1486	975	559	1590	1300	1693	935	1414	1122	1369	1404	1003	665	618	986	1137	1287	1079	1159	1082	1895	1151	1880	1217	1035	950	712	2789	2589	1667	1031	1273	1218	1512	2044	1863	1263	1124	932	927	706
chr1:43145152-43156396	FAM183A	729	2	0	2	0	0	0	1	0	0	1	0	0	0	0	0	0	0	0	0	0	1	0	0	1	0	0	0	0	0	0	0	0	0	0	0	0	0	3	0	0	0	1	0	0	1	0	0
chr1:43164183-43172260	EBNA1BP2	1322	151	243	175	297	172	236	167	126	96	108	95	97	109	155	113	148	134	133	125	126	126	123	126	97	143	147	240	174	236	176	135	158	81	242	251	149	135	111	122	121	164	152	130	105	69	106	83
chr1:43172148-43254358	CFAP57	5209	0	2	1	4	1	3	0	3	10	0	0	0	1	0	1	0	0	0	1	1	1	0	1	1	1	1	3	2	3	2	2	2	3	0	0	1	1	0	0	0	0	0	0	0	0	0	1
chr1:43269982-43274002	TMEM125	2111	0	0	0	0	0	0	0	0	0	0	0	0	0	0	0	0	0	0	0	0	0	0	0	0	0	0	0	0	0	0	0	0	0	0	0	0	0	0	0	0	0	0	0	0	0	0	0
chr1:43281876-43285617	C1orf210	1522	0	0	0	0	0	0	0	0	0	0	0	0	0	0	0	0	1	0	0	0	0	0	0	0	0	0	0	0	0	0	0	0	0	0	0	0	0	0	0	0	0	0	0	0	0	0	0
chr1:43300981-43323108	TIE1	3893	0	0	0	0	0	0	0	0	0	0	0	0	0	0	0	0	0	0	0	0	0	0	1	0	0	0	0	0	0	0	0	0	0	0	0	1	0	0	0	0	0	0	0	0	0	0	0
chr1:43337817-43354466	MPL	3759	4	0	1	1	0	0	2	2	2	1	0	0	0	1	2	0	1	0	0	0	0	0	0	2	0	0	3	1	2	2	2	0	2	0	0	0	4	0	0	1	2	1	0	0	0	0	0
chr1:43358980-43363203	CDC20	1803	289	346	264	515	292	438	326	210	149	265	232	318	189	258	266	201	248	196	208	156	252	285	288	212	267	228	320	293	373	259	242	208	121	379	421	223	133	131	118	306	369	359	241	189	161	220	150
chr1:43363400-43368011	ELOVL1	1466	230	257	211	329	216	309	294	161	96	207	184	169	119	184	141	171	171	138	108	108	162	191	191	135	161	185	296	238	314	235	179	170	132	411	404	241	196	240	180	237	284	271	156	133	118	127	98
chr1:43383916-43389808	MED8	2037	35	56	36	47	32	46	38	27	20	41	34	40	30	46	36	35	44	32	33	36	35	44	47	44	22	35	34	22	49	22	30	33	26	20	25	18	6	6	7	32	27	24	44	40	22	25	25
chr1:43389881-43454247	SZT2	14765	43	62	53	91	39	82	57	33	30	186	174	180	137	185	142	68	123	109	22	28	49	194	180	150	44	39	75	45	54	45	34	28	28	113	118	71	61	98	88	51	98	104	65	82	54	34	35
chr1:43451153-43453963	HYI	1280	17	22	12	32	12	26	27	20	9	27	24	19	14	16	16	14	12	17	15	13	14	26	14	26	21	27	33	31	31	21	12	23	28	38	26	18	2	8	16	9	18	14	25	23	13	10	7
chr1:43530882-43623666	PTPRF	7862	553	602	569	959	662	864	610	402	278	470	473	499	373	568	425	529	535	444	352	327	528	513	467	446	491	374	707	476	737	456	428	407	299	1019	1014	654	486	619	593	500	870	788	401	318	268	351	317
chr1:43650148-43705518	KDM4A	4625	18	18	16	41	18	21	31	22	35	54	39	69	46	91	55	45	88	70	42	51	63	74	58	48	23	20	34	21	33	28	16	21	14	37	28	20	14	20	16	16	40	25	54	52	32	31	40
chr1:43707496-43931165	ST3GAL3	8451	27	30	25	56	30	34	37	8	9	72	74	66	62	96	48	40	43	42	4	5	15	71	58	81	16	18	34	22	34	25	21	15	12	32	46	26	32	41	39	29	41	35	35	31	29	16	11
chr1:43933674-43937240	ARTN	2302	1	0	4	7	7	5	3	4	1	9	3	1	0	2	0	2	4	3	4	0	2	3	0	1	5	2	7	5	4	3	1	2	0	9	5	1	5	7	3	6	2	0	4	8	1	1	6
chr1:43946949-43968022	IPO13	4519	84	81	85	128	64	127	91	67	35	90	78	74	43	93	55	72	64	54	38	42	54	73	73	65	64	53	96	72	123	71	46	65	34	138	123	62	36	78	71	66	82	101	52	55	60	36	34
chr1:43970009-43973369	DPH2	2466	89	81	82	145	97	148	116	94	77	77	76	68	85	102	81	93	91	70	71	54	82	65	93	91	52	43	85	110	142	89	63	50	33	180	124	113	55	75	51	73	111	121	47	58	33	73	52
chr1:43974486-43978295	ATP6V0B	2120	203	191	186	323	178	255	282	184	119	96	92	112	79	127	74	158	144	95	108	80	134	75	89	77	162	160	246	176	261	217	169	149	117	206	232	135	57	58	57	136	179	149	94	68	77	149	101
chr1:43979435-43991168	B4GALT2	2705	97	106	80	194	85	159	144	79	55	80	78	80	86	73	67	91	90	105	65	59	80	81	76	62	77	76	136	75	140	115	74	69	49	165	175	111	104	128	97	103	121	114	61	49	32	57	42
chr1:43991598-43996528	CCDC24	1560	4	5	2	10	1	12	7	2	1	1	4	9	2	1	4	3	5	2	0	2	0	3	2	1	2	8	14	2	6	8	4	3	2	7	10	5	6	3	1	6	6	9	3	1	1	6	1
chr1:43991499-44031462	SLC6A9	4488	39	37	24	35	21	43	26	10	7	27	19	27	21	35	22	17	23	26	12	10	24	38	33	15	18	11	36	10	32	20	24	13	11	43	49	27	24	32	40	35	38	44	26	17	12	11	10
chr1:44118820-44135140	KLF17	3160	0	0	2	1	1	1	2	1	0	0	1	0	0	0	0	0	2	0	0	0	0	2	1	1	0	2	0	0	0	0	1	2	2	0	5	1	0	0	1	0	0	0	1	0	0	4	0
chr1:44137820-44141631	KLF18	3159	0	0	0	0	0	0	0	0	0	0	0	0	0	0	0	0	0	0	0	0	0	0	0	0	0	0	0	0	0	0	0	0	0	0	0	0	0	0	0	0	0	0	0	0	0	0	0
chr1:44213454-44220681	DMAP1	1844	31	30	35	40	28	39	31	20	15	32	22	26	32	38	27	30	34	18	36	44	34	14	28	12	20	27	56	29	39	18	36	26	15	33	23	23	20	14	17	25	32	37	28	21	23	33	25
chr1:44221069-44355260	ERI3	2454	45	57	37	75	24	66	34	17	18	54	33	35	32	93	47	43	54	26	39	31	36	47	66	42	22	37	48	30	47	25	20	27	23	60	85	45	39	38	31	29	49	50	31	24	29	32	22
chr1:44405193-44651723	RNF220	3658	81	68	65	102	56	101	54	45	29	90	73	110	67	88	73	64	60	60	41	47	51	71	109	73	57	41	58	59	62	48	55	50	24	107	94	76	20	53	44	76	77	83	68	75	48	57	46
chr1:44635237-44674481	TMEM53	3561	6	12	10	9	5	12	9	2	2	4	8	11	1	6	4	3	5	3	3	3	1	5	3	3	7	7	8	9	4	7	4	8	2	12	10	8	10	8	7	7	7	6	7	5	0	0	5
chr1:44674712-44725591	ARMH1	2198	1	0	0	0	0	0	2	0	0	0	0	0	0	0	0	0	2	0	0	0	0	0	0	0	0	0	0	0	0	0	0	0	0	0	0	0	0	0	0	0	0	0	0	0	0	0	0
chr1:44739817-44767767	KIF2C	3342	71	132	97	174	111	164	107	65	47	150	128	174	145	200	180	123	185	165	114	135	191	193	191	176	67	80	112	101	129	117	73	83	52	167	184	129	58	73	48	95	142	128	159	141	82	105	46
chr1:44775539-44778779	RPS8	778	182	162	160	265	156	258	182	104	109	99	79	83	68	126	90	124	106	114	92	94	115	78	92	60	113	106	198	145	215	181	158	118	74	225	233	157	85	84	65	165	186	182	123	97	75	154	118
chr1:44783584-44788170	BEST4	2512	1	0	0	2	0	2	2	0	0	0	0	0	1	0	0	0	0	0	0	0	0	0	0	0	1	1	0	2	3	0	0	1	0	0	0	0	0	0	0	3	5	1	0	0	0	0	0
chr1:44800376-44805990	PLK3	2340	28	28	41	83	52	87	95	71	44	29	18	26	15	28	20	41	19	23	19	29	40	28	33	24	38	32	57	84	109	81	39	51	23	18	29	12	8	15	20	17	44	62	25	31	9	35	31
chr1:44805912-44806675	TCTEX1D4	763	0	4	1	1	1	1	3	3	4	1	0	0	2	0	0	0	0	0	0	1	0	0	0	0	1	1	1	2	1	3	0	0	0	0	0	0	0	0	0	0	2	0	0	0	0	0	0
chr1:44808522-44813926	BTBD19	1214	9	5	1	10	10	8	34	13	9	0	1	4	0	1	0	2	1	0	3	1	4	2	8	5	9	10	12	13	32	7	3	4	7	1	1	1	2	6	5	4	11	4	1	3	1	5	4
chr1:44819843-44843253	PTCH2	5334	248	483	315	246	154	214	260	177	58	72	58	56	98	91	89	106	169	188	248	162	119	37	46	23	222	506	483	293	238	312	392	475	163	113	209	93	122	142	110	29	20	34	217	116	104	294	122
chr1:44850521-44986595	EIF2B3	2051	8	21	10	29	16	25	12	11	15	20	11	21	14	13	18	14	19	11	9	9	18	9	16	19	10	8	20	14	15	18	17	19	8	29	29	23	13	19	18	18	32	15	21	9	10	5	5
chr1:45002539-45011324	HECTD3	3819	98	93	78	140	78	135	103	52	44	65	65	59	63	74	43	85	65	54	60	47	62	42	57	39	77	86	148	73	114	68	65	89	59	140	138	81	72	109	103	100	111	106	76	70	59	64	55
chr1:45010949-45015575	UROD	2691	98	124	104	173	104	161	134	73	64	97	73	83	58	96	67	79	87	69	78	72	104	46	78	55	81	74	152	110	142	93	84	82	64	179	190	121	77	81	51	132	113	126	75	67	66	81	45
chr1:45016398-45206605	ZSWIM5	5868	2	2	0	4	0	1	2	0	0	2	1	5	3	1	1	2	1	2	1	1	0	0	5	0	1	0	5	0	2	3	1	2	2	4	1	3	0	2	2	4	2	1	0	1	4	0	1
chr1:45326894-45328679	HPDL	1785	2	1	2	2	0	4	2	3	1	0	0	1	2	0	1	3	1	3	2	5	4	2	1	0	0	2	1	1	1	2	4	1	3	0	0	1	0	1	2	1	1	0	1	2	0	0	1
chr1:45329162-45340470	MUTYH	3848	27	22	25	37	21	29	45	21	19	23	25	21	11	13	13	9	23	14	10	6	12	22	23	21	24	16	39	34	49	41	25	16	7	38	25	10	7	7	9	23	16	20	16	5	12	7	7
chr1:45340169-45343973	TOE1	1887	38	37	36	70	32	47	52	26	30	45	29	52	43	60	49	38	34	40	24	29	39	43	71	32	30	22	44	41	51	43	45	24	21	22	23	21	13	9	9	12	25	22	33	30	30	27	15
chr1:45343882-45491163	TESK2	3071	6	6	2	8	6	13	5	2	0	3	8	3	8	8	4	8	11	6	9	8	11	11	7	7	6	1	10	1	14	6	4	1	4	4	5	12	3	6	4	11	11	2	6	11	5	4	5
chr1:45493865-45500073	CCDC163	2151	4	7	9	20	8	17	12	6	10	6	4	7	3	12	4	3	8	8	9	6	6	2	5	6	7	19	18	14	13	11	3	11	4	10	12	3	10	9	2	4	7	8	4	4	3	6	3
chr1:45500299-45513382	MMACHC	5049	32	21	20	30	27	27	24	13	12	41	29	31	10	21	20	8	6	20	4	5	6	29	22	24	13	14	24	22	31	26	8	10	12	55	33	24	18	26	26	19	43	26	7	13	7	3	8
chr1:45511050-45523047	PRDX1	1269	340	397	329	599	353	625	409	337	202	271	253	262	200	323	267	351	318	296	300	270	409	264	353	219	280	235	438	304	466	340	318	283	229	563	513	437	216	293	267	262	421	374	239	220	175	323	235
chr1:45550542-45570049	AKR1A1	2407	42	45	41	67	42	65	38	35	23	38	32	33	26	25	34	28	27	28	25	23	38	20	35	36	30	21	32	29	59	21	25	20	19	73	82	43	17	27	20	31	37	31	23	26	18	12	16
chr1:45583845-45618893	NASP	3292	121	168	104	179	112	129	108	74	51	101	89	103	106	136	65	121	101	125	139	99	129	92	73	96	131	151	212	79	106	103	159	158	133	104	122	89	72	94	83	103	113	83	102	120	94	125	95
chr1:45620043-45624054	CCDC17	2245	7	2	5	10	3	6	6	3	4	18	12	11	11	28	21	1	16	14	2	1	6	26	22	17	5	1	1	2	4	5	5	1	2	4	19	17	10	10	20	6	13	7	6	5	2	1	4
chr1:45627303-45686536	GPBP1L1	3644	161	207	164	228	119	218	160	96	82	183	153	162	176	242	183	225	233	212	195	184	196	213	168	135	195	211	280	84	170	110	161	153	152	184	198	115	148	218	223	171	188	167	205	195	153	157	158
chr1:45688180-45694436	TMEM69	1465	59	47	55	62	48	84	48	32	18	43	35	49	39	48	50	39	54	49	15	22	24	39	50	42	50	43	79	39	51	56	37	48	27	57	56	42	37	46	45	53	58	57	25	26	31	22	29
chr1:45694323-45750653	IPP	3309	5	8	11	15	4	15	7	5	11	9	9	15	3	6	6	8	8	9	2	6	6	7	18	8	8	6	10	8	14	6	7	4	1	8	11	14	2	7	11	10	7	15	4	7	4	5	10
chr1:45803611-46036122	MAST2	6245	119	143	129	168	133	177	112	75	43	104	97	130	106	140	104	121	120	120	102	101	122	131	162	101	98	87	149	107	143	122	106	85	71	260	255	162	130	184	166	111	216	177	103	79	79	76	82
chr1:46040139-46132913	PIK3R3	5811	18	29	16	32	18	41	52	20	24	31	21	38	18	26	38	55	37	33	61	41	60	14	32	31	14	29	33	24	43	31	27	28	14	21	26	12	14	12	14	21	17	24	49	31	38	43	32
chr1:46175086-46185962	TSPAN1	1619	6	0	5	11	7	16	5	3	1	6	6	6	1	3	2	1	2	1	1	2	6	1	2	3	5	1	6	4	7	5	5	4	1	15	7	12	5	5	7	2	11	3	3	2	3	1	3
chr1:46175485-46176478	P3R3URF	395	0	0	0	0	0	0	1	0	0	0	0	0	0	0	0	0	0	0	0	0	0	0	0	0	0	0	0	0	0	0	0	0	0	0	0	0	0	0	0	0	0	0	0	0	0	0	0
chr1:46188682-46220305	POMGNT1	3320	147	103	100	206	127	176	145	86	78	74	97	95	71	83	97	84	90	103	101	60	123	80	96	78	98	81	133	108	149	101	104	77	48	204	197	126	86	80	71	95	151	132	76	63	55	76	59
chr1:46203333-46221256	LURAP1	1849	0	0	0	0	1	0	0	0	0	0	0	1	2	1	0	0	0	0	0	0	0	2	0	0	0	0	0	0	0	0	1	0	0	0	0	0	0	0	0	0	0	0	0	0	0	0	0
chr1:46247687-46278480	RAD54L	3144	79	67	55	97	68	119	74	51	46	92	85	88	101	183	113	100	130	108	65	89	106	123	114	108	46	74	88	84	100	75	56	48	45	82	95	39	30	44	50	32	61	66	97	91	76	48	44
chr1:46261195-46303608	LRRC41	4520	74	73	75	107	67	129	41	51	28	69	74	74	60	89	75	73	72	69	32	24	40	64	88	74	54	31	70	46	83	53	28	31	24	136	153	69	54	46	53	74	105	79	56	41	21	35	29
chr1:46303697-46316776	UQCRH	537	64	63	46	105	50	101	52	41	31	38	31	34	36	42	23	61	59	56	50	46	47	50	39	30	32	51	58	46	48	50	48	39	31	42	65	47	30	30	28	42	61	59	31	30	22	44	39
chr1:46340176-46362192	NSUN4	5259	23	37	27	51	48	45	52	14	17	35	19	22	23	36	25	37	39	33	35	25	38	29	30	29	61	47	52	22	51	67	45	25	27	23	24	12	12	15	6	28	31	37	27	33	40	25	12
chr1:46394316-46413845	FAAH	2042	1	0	0	0	0	0	2	0	0	2	2	1	1	0	2	0	2	1	0	0	0	2	1	2	0	0	0	1	0	1	1	0	0	2	0	0	0	1	0	1	2	1	2	0	0	0	0
chr1:46489835-46516216	DMBX1	5050	0	0	0	0	0	0	0	0	0	0	0	0	0	0	0	0	0	0	0	0	0	0	0	0	0	0	0	0	0	0	0	0	0	0	0	0	0	0	0	0	1	0	0	0	0	0	0
chr1:46532165-46543969	TMEM275	1633	0	0	0	0	0	1	0	0	0	0	0	0	0	0	0	0	0	0	0	0	0	0	0	0	0	0	0	0	1	0	0	0	0	0	0	0	0	0	0	0	0	0	0	0	0	0	0
chr1:46547379-46551527	KNCN	1037	0	0	0	0	0	0	0	0	0	0	0	0	0	0	0	0	0	0	0	0	0	0	0	0	0	0	0	0	0	0	0	0	0	0	0	0	0	0	0	0	0	0	0	0	0	0	0
chr1:46557417-46616843	MKNK1	3341	21	23	15	26	24	37	27	7	12	29	40	25	25	26	23	19	26	17	5	18	8	33	52	37	19	14	14	18	23	20	8	13	14	42	41	38	25	14	35	18	35	24	10	13	10	8	6
chr1:46607718-46616465	MOB3C	5731	13	7	8	9	14	17	15	10	5	11	13	21	11	18	5	10	13	9	17	10	17	17	17	19	9	5	6	13	21	16	4	7	4	5	5	5	5	2	3	4	10	8	15	10	6	7	6
chr1:46632736-46668454	ATPAF1	4375	54	62	49	57	45	70	53	39	29	43	40	53	24	50	33	36	53	45	29	26	42	52	61	39	47	45	53	29	62	49	44	31	32	67	62	45	62	65	62	68	48	81	38	29	28	29	23
chr1:46668854-46673594	TEX38	1464	4	2	0	2	2	2	5	1	0	0	0	0	0	1	0	1	0	0	1	1	1	0	0	0	2	0	2	1	7	1	1	2	2	0	0	0	0	0	0	0	0	1	0	1	0	0	0
chr1:46675158-46719114	EFCAB14	5817	276	294	278	373	235	331	253	139	87	218	148	205	153	285	187	239	232	214	225	196	284	180	179	165	202	227	356	134	291	205	180	184	145	315	317	239	243	361	327	248	335	277	206	201	138	148	160
chr1:46799045-46819413	CYP4B1	2215	0	0	0	0	0	0	0	0	0	0	0	0	0	0	0	0	0	0	0	0	0	0	0	0	0	0	0	0	0	0	0	0	0	0	0	0	0	0	0	0	0	0	0	0	0	0	0
chr1:46929187-46941476	CYP4A11	2912	0	0	0	2	0	0	0	0	0	0	0	0	0	0	0	0	0	0	0	0	0	0	0	0	0	0	0	0	0	0	0	0	0	0	0	0	0	0	0	0	0	0	0	0	0	0	0
chr1:47023668-47050751	CYP4X1	2256	0	0	1	0	0	0	0	0	0	0	0	0	0	0	0	0	0	0	0	0	0	0	0	0	0	0	0	0	0	0	0	0	0	0	0	0	0	0	0	0	0	0	0	0	0	0	0
chr1:47067230-47118318	CYP4Z1	2162	0	0	0	0	0	0	0	0	0	0	0	0	0	0	0	0	0	0	0	0	0	0	0	0	0	0	0	0	0	0	0	0	0	0	0	0	1	0	0	0	0	0	0	0	0	0	0
chr1:47137440-47149727	CYP4A22	2917	0	0	0	0	0	0	0	0	0	0	0	0	0	0	0	0	0	0	0	0	0	0	0	0	0	0	0	0	0	0	0	0	0	0	0	0	0	0	0	0	0	0	0	0	0	0	0
chr1:47183581-47191044	PDZK1IP1	1183	0	0	0	0	0	1	0	0	0	0	0	0	0	0	0	0	0	0	0	0	1	0	0	0	0	0	0	0	0	0	0	0	0	1	0	0	1	0	0	0	0	0	0	0	0	0	0
chr1:47216289-47231715	TAL1	5062	0	0	0	0	0	0	0	0	0	0	0	0	0	0	0	0	0	0	0	0	0	0	0	0	0	0	0	0	0	0	0	0	0	0	0	0	1	1	1	0	0	0	0	0	0	0	0
chr1:47250138-47314147	STIL	5549	76	105	84	110	68	118	90	48	32	217	154	185	187	223	149	164	237	217	191	189	230	207	185	167	91	98	141	36	92	65	73	86	80	88	98	93	64	93	98	103	101	122	180	163	141	91	68
chr1:47333796-47378839	CMPK1	3508	324	397	319	396	307	455	286	250	164	167	213	187	174	275	245	246	256	226	248	192	303	169	192	136	284	364	514	200	317	270	298	271	188	210	245	198	178	268	205	256	300	416	213	192	146	203	204
chr1:47416284-47418052	FOXE3	1768	0	0	0	0	0	0	1	0	0	0	0	0	0	1	1	0	0	0	0	0	0	3	0	0	0	0	0	0	0	0	0	0	0	0	0	0	0	0	0	0	0	0	0	0	0	0	0
chr1:47436016-47440691	FOXD2	4675	1	1	0	3	0	2	2	3	0	0	0	1	0	0	0	2	3	0	1	1	4	1	0	0	0	0	1	2	2	3	1	2	2	0	0	0	2	0	0	0	0	0	0	0	0	0	0
chr1:47760527-47997385	TRABD2B	7524	0	0	0	0	0	0	0	0	0	0	0	0	0	0	0	0	0	0	0	0	0	0	0	0	0	0	0	0	0	0	0	0	0	0	0	0	0	0	0	0	0	0	0	0	0	0	0
chr1:48222684-48248644	SLC5A9	3274	0	0	0	0	0	0	0	0	0	0	0	1	0	0	0	0	0	0	0	0	0	0	0	0	0	0	0	0	0	0	0	0	0	0	0	0	0	0	0	0	0	0	0	0	0	0	0
chr1:48295372-48472204	SPATA6	5081	3	2	0	9	1	4	0	0	0	7	7	1	0	2	2	0	1	0	3	0	0	0	1	1	0	0	3	0	3	6	6	0	0	1	4	0	1	1	5	1	1	4	1	1	2	1	1
chr1:48532853-50023954	AGBL4	7124	0	0	0	0	0	0	0	0	0	0	0	0	0	0	0	0	0	0	0	0	0	0	0	0	0	0	0	0	0	0	0	0	0	0	0	0	0	0	0	0	0	0	0	0	0	0	0
chr1:48727518-48776891	BEND5	1693	0	0	0	0	0	0	0	0	0	0	0	0	0	0	0	0	0	0	0	0	0	0	0	0	0	0	0	0	0	0	0	0	0	0	0	0	0	0	0	0	0	0	0	0	0	0	0
chr1:50047606-50203786	ELAVL4	7190	0	0	0	0	0	0	0	0	0	0	0	0	0	0	0	0	0	0	0	0	0	0	0	0	0	0	0	0	0	0	0	0	0	0	0	0	0	0	0	0	0	0	0	0	0	0	0
chr1:50417549-50423443	DMRTA2	3168	0	0	0	0	0	1	0	0	0	0	0	0	0	1	0	0	0	0	0	0	0	0	0	3	0	0	0	0	0	0	0	0	0	0	0	0	4	4	4	0	0	1	0	0	1	0	0
chr1:50437027-50960267	FAF1	6821	40	46	48	77	44	50	65	22	23	60	37	45	50	89	46	52	54	59	48	50	71	54	45	63	38	37	53	56	44	33	36	35	42	40	68	49	59	102	99	42	59	53	47	37	42	30	29
chr1:50960744-50974634	CDKN2C	3018	117	145	119	161	108	143	122	74	57	97	75	85	73	97	82	68	98	85	72	58	102	67	87	55	89	127	133	78	131	126	97	86	78	96	94	67	54	71	64	86	106	110	100	103	81	68	63
chr1:51102220-51148086	C1orf185	1017	0	0	0	0	0	0	0	0	0	0	0	0	0	0	0	0	0	0	0	0	0	0	0	0	0	0	0	0	0	0	0	0	0	0	0	0	0	0	0	0	0	0	0	0	0	0	0
chr1:51236272-51273447	RNF11	3074	317	306	275	358	237	359	285	187	163	187	115	137	115	180	140	190	196	141	183	161	253	140	146	97	225	290	419	135	251	189	263	242	176	186	215	161	159	179	176	207	225	287	157	144	120	223	145
chr1:51287257-51345116	TTC39A	9295	1	1	2	0	2	3	2	0	0	0	2	2	0	0	1	0	1	0	0	1	0	1	5	1	4	3	3	0	0	1	1	5	1	2	6	1	6	4	14	2	5	0	0	4	0	0	2
chr1:51354262-51519266	EPS15	5163	53	66	46	90	51	106	53	40	43	73	55	59	52	87	70	62	76	63	57	52	90	40	68	48	53	64	83	33	76	50	48	38	55	62	90	61	50	100	71	76	70	92	60	40	40	46	42
chr1:51577178-51798427	OSBPL9	5284	56	80	53	95	57	64	56	51	28	41	39	61	43	70	36	52	61	57	51	36	67	55	59	47	54	61	87	38	59	51	61	73	45	50	68	50	56	75	66	69	53	64	66	75	44	51	45
chr1:51789190-51878805	NRDC	3895	101	146	137	244	138	216	167	90	69	169	118	134	104	154	114	89	124	159	75	72	85	160	112	110	137	139	192	127	152	111	122	105	86	241	250	155	130	204	161	132	170	189	121	98	73	108	70
chr1:51907955-51990700	RAB3B	12780	2	2	4	1	4	1	4	0	4	0	1	0	0	3	0	0	2	2	0	1	5	1	4	2	6	1	1	3	0	1	2	5	0	2	3	2	1	7	7	2	1	2	0	0	0	1	0
chr1:52020130-52055191	TXNDC12	2183	93	104	76	158	82	103	106	47	36	52	62	67	54	82	66	82	92	65	66	63	73	78	62	61	69	80	148	84	118	69	88	70	62	104	135	94	95	107	72	98	115	102	77	54	51	67	26
chr1:52032102-52033810	KTI12	1708	27	18	15	34	14	33	46	38	25	12	13	17	17	42	24	37	28	23	25	33	38	21	30	24	24	23	40	28	51	28	25	30	23	9	0	1	2	1	2	10	15	10	22	17	7	32	21
chr1:52056270-52090716	BTF3L4	4996	93	85	63	122	65	102	69	44	36	75	69	76	83	91	88	79	96	92	66	74	90	66	74	72	42	58	86	34	80	74	53	71	49	107	100	60	59	104	76	63	108	92	67	70	53	50	50
chr1:52142373-52346686	ZFYVE9	4915	57	52	43	50	41	55	33	27	13	43	34	45	36	74	41	64	81	55	83	68	109	48	52	56	39	62	89	33	40	31	56	37	50	48	68	33	39	46	34	29	57	43	62	44	36	48	58
chr1:52350592-52366193	CC2D1B	5642	72	86	54	121	74	86	122	56	23	129	95	143	47	89	67	78	74	59	49	45	66	58	89	67	52	58	87	57	113	55	53	61	49	95	124	93	36	75	57	65	84	84	68	50	67	42	46
chr1:52372828-52404423	ORC1	3121	12	31	18	36	10	25	18	17	10	46	23	36	23	43	38	37	40	54	40	18	55	45	36	38	13	18	31	23	31	23	17	10	11	30	34	16	21	36	15	20	23	27	29	39	18	16	12
chr1:52404601-52420836	PRPF38A	5233	71	68	72	102	61	112	60	50	30	73	67	58	58	73	45	75	70	55	65	55	64	75	60	44	57	43	87	44	82	64	65	47	36	34	47	35	25	59	47	36	58	73	72	70	54	60	51
chr1:52408281-52553487	TUT4	7582	70	98	87	124	60	77	97	43	33	97	79	90	83	101	94	136	118	108	138	96	149	110	82	76	93	118	193	32	65	41	116	125	74	53	61	35	46	82	71	43	65	70	92	94	90	101	98
chr1:52602370-52609051	GPX7	1229	2	2	3	4	1	2	5	1	4	5	0	5	0	0	1	3	6	3	0	0	0	3	4	1	0	3	3	5	2	1	1	0	1	3	1	2	0	4	0	1	1	2	1	1	0	1	0
chr1:52633167-52657065	SHISAL2A	924	0	0	0	0	0	0	0	0	0	0	0	0	0	0	0	0	0	0	0	0	0	0	0	0	0	0	0	0	0	0	0	0	0	0	0	0	0	0	0	0	0	0	0	0	0	0	0
chr1:52684448-52698347	COA7	3988	33	34	15	25	24	25	21	13	19	60	59	71	62	104	83	56	80	70	46	51	66	74	70	52	13	23	24	14	25	18	22	24	13	33	42	29	16	17	19	30	26	27	48	52	35	27	18
chr1:52726452-52827336	ZYG11B	8143	95	100	65	102	71	137	74	61	43	112	86	129	73	91	99	67	85	87	38	26	36	89	62	85	72	60	122	42	90	62	49	62	46	103	109	63	56	85	91	95	90	138	78	91	56	37	41
chr1:52842510-52894998	ZYG11A	4694	18	28	19	32	30	25	36	24	16	42	32	43	44	52	40	64	44	47	51	38	66	41	33	31	31	25	52	21	23	20	36	45	39	21	25	11	9	12	11	32	29	22	48	47	30	51	35
chr1:52895909-52921740	ECHDC2	1556	3	4	8	15	12	13	8	1	0	20	12	10	4	11	11	10	13	9	4	7	11	9	9	10	2	5	10	5	8	6	8	7	4	16	14	8	4	9	9	3	7	15	8	12	3	7	7
chr1:52927275-53051698	SCP2	6405	114	125	103	159	100	177	115	91	51	80	71	76	58	77	47	93	67	85	69	51	77	72	52	47	109	147	163	59	93	112	67	84	80	66	88	65	70	92	90	108	110	153	98	60	69	78	76
chr1:53062212-53085494	PODN	3248	0	0	0	0	0	0	0	0	0	0	2	1	0	0	0	0	0	0	0	0	0	0	0	0	0	0	0	0	0	0	2	0	0	0	0	0	0	1	0	0	0	0	0	0	0	0	0
chr1:53087178-53142617	SLC1A7	3584	2	0	3	0	1	0	4	3	2	0	0	0	0	1	0	0	0	0	0	1	1	0	0	0	2	3	1	1	4	1	4	0	2	1	1	1	0	2	2	1	2	1	0	2	0	5	4
chr1:53196791-53214197	CPT2	2817	10	10	5	11	3	11	8	6	0	10	14	22	12	8	3	3	9	8	2	8	9	11	5	7	4	6	8	1	6	8	3	7	8	12	15	15	4	9	6	13	8	8	7	4	5	3	4
chr1:53214098-53220634	CZIB	1102	32	17	34	45	31	38	35	18	23	22	31	20	15	30	24	22	20	22	25	14	26	23	34	17	32	39	37	34	52	41	18	23	26	44	40	33	25	25	19	29	34	35	28	19	19	10	16
chr1:53226899-53238518	MAGOH	656	22	12	14	16	15	28	22	13	5	19	9	7	10	15	12	13	18	18	20	11	13	9	9	18	15	42	44	16	24	23	33	20	17	9	7	14	13	27	15	24	15	18	24	19	7	17	10
chr1:53242363-53328469	LRP8	9579	90	87	64	147	108	99	83	42	47	119	124	123	131	205	150	85	123	132	35	59	54	170	176	156	68	57	86	55	101	58	43	49	28	115	114	91	82	159	156	70	124	143	65	55	59	31	35
chr1:53459398-53467488	DMRTB1	1910	0	0	0	0	0	0	0	0	0	0	0	0	0	0	0	0	0	0	0	0	0	0	0	0	0	0	0	0	0	0	0	0	0	0	0	0	0	0	0	0	0	0	0	0	0	0	0
chr1:53506236-53738106	GLIS1	3113	0	0	0	0	0	1	0	0	0	0	0	0	0	0	0	0	0	0	0	0	0	0	0	0	0	0	0	1	0	0	0	0	0	0	0	0	0	2	0	0	0	0	0	0	0	0	0
chr1:53765477-53838296	NDC1	4552	198	230	178	308	181	296	217	139	166	191	191	199	131	230	189	144	209	206	164	117	194	167	191	157	181	187	285	131	225	155	161	178	104	213	243	192	145	196	170	191	268	299	169	141	127	135	129
chr1:53851732-53889797	YIPF1	1821	16	34	15	45	26	41	28	15	12	17	25	29	10	17	18	32	19	30	14	15	28	22	20	11	26	21	32	33	31	21	14	18	13	39	30	26	30	27	24	21	22	28	32	15	19	13	13
chr1:53892166-53911086	DIO1	1971	0	0	0	0	0	2	0	0	0	1	0	0	0	0	1	0	1	1	0	0	0	0	0	1	1	0	0	0	0	0	0	0	0	0	1	2	0	0	0	0	1	0	0	0	0	0	0
chr1:53916573-53945929	HSPB11	2374	12	21	25	20	22	25	25	6	5	21	21	23	20	27	10	9	28	17	8	14	23	21	16	11	8	12	8	8	11	8	12	16	9	1	5	10	8	8	4	10	10	13	19	13	7	11	10
chr1:53946084-53968168	LRRC42	1910	26	29	20	52	28	51	21	14	16	34	25	31	26	54	33	63	48	42	36	26	48	23	38	31	15	15	30	15	22	22	22	18	18	31	32	23	10	11	14	23	25	24	34	36	21	38	22
chr1:54007297-54018186	LDLRAD1	2376	0	0	0	0	0	0	0	0	0	1	0	0	0	0	0	0	0	0	0	0	0	0	0	0	0	0	0	0	0	0	0	0	0	0	0	0	0	0	0	0	0	0	0	0	0	0	0
chr1:54026680-54053504	TMEM59	9065	114	136	106	170	93	129	110	82	49	76	80	60	58	109	59	71	94	77	55	61	76	56	48	71	118	132	153	55	117	81	101	102	68	85	110	80	71	123	97	101	91	112	82	81	69	65	52
chr1:54053607-54106082	TCEANC2	10676	17	12	11	16	16	13	9	13	6	31	28	38	16	33	22	14	13	16	12	8	11	22	24	37	8	14	18	17	20	12	8	11	4	23	22	16	14	24	18	15	14	17	12	13	14	8	7
chr1:54132967-54153770	CDCP2	3229	0	0	0	0	0	0	2	0	0	0	0	0	0	0	0	0	1	0	0	0	0	0	0	0	0	0	0	0	0	0	0	0	0	0	0	0	0	0	0	0	0	0	0	0	0	0	0
chr1:54169650-54196404	CYB5RL	6364	15	18	10	39	23	32	17	17	3	26	14	9	16	16	12	12	16	11	10	6	7	16	17	22	16	9	22	11	25	12	17	16	8	39	37	30	21	17	11	23	28	23	7	6	5	5	5
chr1:54200166-54225464	MRPL37	2143	114	91	77	150	87	149	96	86	73	83	52	93	43	98	72	75	88	62	68	68	87	79	78	47	68	69	96	98	131	98	74	70	44	167	145	104	52	97	65	62	87	81	59	43	34	42	60
chr1:54226631-54413479	SSBP3	2397	11	12	10	17	10	11	11	4	8	15	6	19	6	8	9	11	14	2	15	12	22	12	9	11	15	10	22	11	20	22	5	11	11	6	11	11	6	22	22	16	6	16	15	11	17	11	6
chr1:54548227-54639192	ACOT11	7740	0	0	0	0	0	0	0	0	1	0	0	2	0	0	0	1	1	0	1	0	0	0	0	0	0	0	0	0	1	0	0	0	0	0	0	0	0	0	0	0	1	0	1	0	0	0	0
chr1:54609180-54623556	FAM151A	2006	3	0	0	0	0	0	0	0	0	0	0	0	0	0	0	0	0	0	0	0	0	0	0	0	0	0	0	0	0	0	0	0	0	0	0	0	0	0	0	0	0	0	0	0	0	2	0
chr1:54641785-54710266	MROH7	4536	0	0	0	0	0	0	0	0	0	0	0	0	0	0	0	0	0	0	0	0	0	0	0	0	0	0	0	0	1	0	0	0	0	0	0	0	0	0	0	0	0	0	0	0	0	0	0
chr1:54715860-54742657	TTC4	2356	12	15	15	26	13	23	14	15	12	31	28	29	24	38	39	23	30	33	20	29	30	30	43	26	7	18	21	8	14	19	10	7	6	15	21	3	12	16	4	11	16	14	30	42	26	10	5
chr1:54756897-54764523	PARS2	2356	2	4	0	2	3	3	1	2	1	22	19	16	23	21	12	5	11	13	7	2	7	21	20	13	6	1	1	2	6	0	1	2	2	0	3	1	0	0	0	0	0	2	8	10	3	3	2
chr1:54779711-54801323	TTC22	4495	0	0	0	0	0	0	0	0	0	0	0	0	0	0	0	0	0	0	0	0	0	0	0	0	0	0	0	0	0	0	0	2	0	0	0	0	0	0	0	0	0	0	0	0	0	0	0
chr1:54806062-54842252	LEXM	1777	0	0	0	0	0	0	0	0	0	1	0	0	0	0	0	0	0	0	0	0	0	0	0	0	0	0	0	0	0	0	0	0	1	0	0	0	0	0	0	0	0	0	0	0	0	0	0
chr1:54849626-54887195	DHCR24	4626	548	651	598	903	582	937	638	432	288	428	403	451	319	525	430	619	530	386	455	422	623	432	423	404	453	408	736	457	744	465	377	424	309	1052	1016	660	446	587	505	601	756	748	373	355	263	440	313
chr1:54980627-54992288	TMEM61	1256	0	0	0	0	0	0	0	0	0	0	0	0	0	0	0	0	0	0	0	0	0	0	0	0	0	0	0	0	0	0	0	0	0	0	0	0	0	0	0	0	0	0	0	0	0	0	0
chr1:54998932-55017172	BSND	9761	0	0	0	0	0	0	0	0	0	0	0	0	0	0	0	0	0	0	0	0	0	0	0	0	0	0	0	0	0	0	0	0	0	0	0	0	0	0	0	0	0	0	0	0	0	0	0
chr1:55039547-55064852	PCSK9	3746	62	64	51	67	51	99	67	35	45	55	28	34	56	83	64	95	90	67	65	76	99	70	64	64	45	45	56	49	62	36	34	33	23	117	110	56	35	36	31	47	81	71	43	39	27	36	28
chr1:55066358-55215364	USP24	11018	167	168	180	269	174	256	169	95	95	283	246	232	192	276	185	233	252	229	218	192	264	221	212	180	157	187	288	112	192	137	167	146	151	225	239	169	162	294	300	168	266	288	249	203	181	165	139
chr1:56494760-56579563	PLPP3	3273	57	59	58	85	54	56	34	26	21	71	87	48	20	60	41	52	74	37	42	46	72	42	35	39	41	42	72	27	56	36	33	32	21	87	81	37	48	55	51	43	80	62	68	71	67	65	38
chr1:56645313-56715335	PRKAA2	9355	91	97	98	116	85	141	70	43	37	79	58	56	64	109	94	88	83	90	58	47	88	88	76	76	72	97	148	42	85	66	71	82	49	62	75	56	58	129	107	74	97	114	83	56	48	56	43
chr1:56718788-56819404	FYB2	3183	0	0	0	0	0	0	0	0	0	0	0	0	0	0	0	0	0	0	0	0	0	0	0	0	0	0	0	0	0	0	0	1	0	0	0	0	0	0	0	0	0	0	0	0	0	0	0
chr1:56854796-56918223	C8A	2367	0	0	0	0	0	0	0	0	0	0	0	0	0	0	0	0	0	0	0	0	0	0	0	0	0	0	0	0	0	0	0	0	0	0	0	0	0	0	0	0	0	0	0	0	0	0	0
chr1:56929206-56966015	C8B	2040	0	0	0	0	0	0	0	0	0	0	0	0	0	0	0	0	0	0	0	0	0	0	0	0	0	0	0	0	0	0	0	0	0	0	0	0	0	0	0	0	0	0	0	0	0	0	0
chr1:56994777-57424057	DAB1	5686	0	0	0	0	0	0	0	0	0	0	0	0	0	0	0	0	0	0	0	0	0	0	0	0	0	0	0	0	0	0	0	0	0	0	0	0	0	0	0	0	0	0	0	0	0	0	0
chr1:58467926-58546802	OMA1	3373	14	12	6	21	14	5	10	8	1	16	13	13	4	20	11	5	7	8	5	5	7	13	11	13	11	6	17	4	15	13	8	6	4	10	8	4	7	11	19	7	11	11	8	6	11	5	4
chr1:58575432-58577252	TACSTD2	1820	106	102	95	163	80	111	212	123	53	52	46	54	34	56	45	108	48	44	73	55	84	33	44	26	114	121	199	126	201	182	138	131	137	102	73	50	50	59	48	53	77	85	67	66	37	123	59
chr1:58643439-58700072	MYSM1	9849	38	40	30	40	18	58	26	15	8	104	89	76	63	91	109	56	77	70	64	79	87	96	93	86	24	41	46	16	34	29	32	31	14	53	48	42	35	55	51	47	57	52	69	72	65	42	35
chr1:58780790-58784047	JUN	3257	235	246	291	549	300	443	553	316	228	139	116	147	148	220	168	240	229	221	232	182	275	157	162	133	288	260	443	518	830	597	284	299	179	106	114	68	133	150	144	26	37	32	177	176	129	211	153
chr1:59296637-59762730	FGGY	2574	1	4	1	2	2	0	4	2	5	0	0	0	0	3	3	1	0	2	2	2	0	2	1	3	0	4	6	2	5	1	2	0	6	2	1	2	1	0	0	1	1	0	1	0	1	1	2
chr1:59814785-59876322	HOOK1	5738	0	1	1	2	3	1	1	0	0	0	0	3	3	1	1	1	2	0	0	1	2	0	2	0	0	0	5	0	0	2	1	0	1	3	0	1	1	0	1	2	2	1	0	6	2	0	2
chr1:59893307-59926773	CYP2J2	1879	0	1	1	3	0	3	3	2	0	2	1	0	2	1	2	3	0	3	3	1	3	0	3	0	1	2	0	1	2	1	1	1	1	0	1	2	3	3	0	0	2	3	1	1	1	0	1
chr1:59990393-60073770	C1orf87	2028	0	0	0	0	0	0	0	0	0	0	0	0	0	0	0	0	0	0	0	0	0	0	0	0	0	0	0	0	0	0	0	0	0	0	0	0	0	0	0	0	0	0	0	0	0	0	0
chr1:60865258-61462788	NFIA	11164	115	127	105	183	97	142	90	54	56	134	82	103	91	141	114	112	136	132	102	89	128	112	103	122	109	113	178	70	122	112	68	68	69	133	168	114	99	216	188	115	168	181	98	101	82	66	64
chr1:61681045-61725423	TM2D1	4017	20	29	27	25	8	13	16	17	1	26	39	28	30	40	26	36	28	34	23	29	37	34	30	22	17	17	41	8	11	21	22	19	13	6	3	4	6	8	9	5	7	9	23	32	20	16	13
chr1:61742405-62178675	PATJ	9979	6	11	9	15	13	16	4	0	6	9	5	12	4	10	8	8	10	5	9	1	7	5	8	10	4	6	12	2	4	10	5	0	3	7	11	13	12	11	9	7	8	15	6	10	6	6	4
chr1:62194848-62212328	L1TD1	3831	0	0	0	0	0	0	0	0	0	0	0	0	0	0	0	0	0	0	0	0	0	0	0	0	0	0	0	0	0	0	0	0	0	0	0	0	0	0	0	0	0	0	0	0	0	0	0
chr1:62236164-62319434	KANK4	6814	0	0	0	0	0	0	0	0	0	0	0	0	0	0	0	0	0	0	0	0	0	0	0	0	0	0	0	0	0	0	0	0	0	0	0	0	0	0	0	0	0	0	0	0	0	0	0
chr1:62436296-62451804	USP1	3869	388	478	412	494	317	488	325	293	215	312	276	283	292	417	355	457	428	473	468	385	576	247	294	235	404	587	804	225	360	274	468	494	397	204	208	219	210	295	293	259	293	323	416	342	294	508	409
chr1:62454725-62688386	DOCK7	10167	49	63	64	86	52	102	46	34	23	60	56	55	50	66	44	86	70	48	56	46	96	57	64	58	39	52	88	33	71	51	58	60	35	52	59	37	40	86	57	36	63	85	74	62	51	62	52
chr1:62597519-62606313	ANGPTL3	2926	0	0	0	0	0	0	0	0	3	0	0	0	1	1	1	2	0	1	1	1	0	0	0	0	0	1	1	0	0	0	0	0	0	0	0	0	0	0	0	0	0	0	2	2	2	0	1
chr1:62784131-62865516	ATG4C	3116	14	25	21	23	16	31	18	15	14	23	20	24	19	18	17	22	18	20	19	5	15	18	27	20	18	25	36	14	26	15	16	12	17	20	30	12	16	33	35	21	20	35	23	16	10	12	21
chr1:63322566-63325128	FOXD3	2562	2	1	1	4	2	6	1	2	2	0	0	0	1	3	0	0	2	1	1	0	0	0	0	2	3	3	6	2	3	4	4	2	4	0	0	0	0	0	0	0	0	2	0	2	1	1	0
chr1:63367626-63438553	ALG6	3325	19	32	14	26	20	36	27	10	1	10	16	18	9	13	7	15	10	17	6	11	15	22	20	12	14	5	22	12	17	17	13	12	11	19	15	23	13	17	19	8	25	28	12	13	10	10	8
chr1:63440772-63523215	ITGB3BP	1065	8	19	14	25	10	17	8	17	2	9	11	24	8	8	6	8	14	8	6	8	10	11	8	19	10	20	15	5	10	9	5	7	14	8	23	13	5	15	5	7	9	5	8	9	8	6	5
chr1:63523524-63572693	EFCAB7	2178	2	1	3	5	2	1	6	2	0	1	12	3	3	3	3	1	3	2	2	0	1	0	0	1	3	2	3	3	2	2	3	1	1	0	3	0	3	4	1	1	1	2	2	4	1	2	2
chr1:63593410-63660245	PGM1	3127	73	91	44	98	73	121	85	50	36	39	62	55	36	63	31	65	69	46	47	36	61	51	57	39	40	51	76	56	101	58	53	52	39	114	112	85	58	70	57	51	75	84	49	60	44	51	39
chr1:63774016-64181498	ROR1	6593	76	73	97	121	80	105	93	48	23	136	105	111	89	151	88	117	132	114	100	98	145	108	116	83	85	76	146	52	92	67	81	51	65	124	175	92	138	163	190	87	133	117	84	92	75	76	65
chr1:64203626-64267368	UBE2U	1765	0	0	0	0	0	0	0	0	0	0	0	0	0	0	0	0	0	0	0	0	0	0	0	0	0	0	0	0	0	0	0	0	0	0	0	0	1	2	0	1	0	0	0	0	0	0	0
chr1:64470128-64693053	CACHD1	6520	8	10	4	10	6	4	12	4	8	8	5	11	8	10	5	10	8	9	10	13	19	8	4	2	6	6	11	5	6	2	6	8	5	9	9	5	8	4	10	4	5	6	13	3	8	5	8
chr1:64745094-64833232	RAVER2	4362	33	59	30	43	26	44	27	21	14	35	18	22	30	54	50	30	54	43	36	38	36	34	34	24	39	39	66	15	34	28	42	30	22	39	45	21	35	40	58	30	35	25	38	30	23	21	14
chr1:64833228-65067754	JAK1	6489	126	169	163	233	140	215	169	90	82	137	106	118	92	111	79	184	141	88	162	108	174	92	104	78	153	150	225	86	193	112	123	137	122	173	159	130	109	172	158	126	196	197	142	146	76	148	92
chr1:65147669-65232145	AK4	6939	111	116	98	171	112	184	124	75	54	90	106	101	95	124	96	122	100	89	102	80	94	107	83	77	95	116	174	99	137	110	78	77	59	133	153	102	124	154	176	108	185	150	101	88	76	88	63
chr1:65254461-65415871	DNAJC6	6329	23	23	27	45	27	46	27	12	16	32	33	17	18	32	25	17	29	17	1	4	5	19	27	19	25	19	39	15	24	17	13	15	17	23	38	26	18	29	44	24	32	47	21	25	18	19	14
chr1:65420651-65641559	LEPR	10837	13	18	18	28	28	31	17	12	23	17	8	12	6	11	9	7	7	10	12	8	20	13	9	13	16	18	32	16	12	14	12	16	19	19	16	10	16	18	13	21	10	18	16	8	10	6	8
chr1:65420586-65436007	LEPROT	4877	249	244	228	305	186	356	219	151	105	154	128	158	135	210	174	176	168	136	154	125	238	132	142	99	206	202	323	149	248	185	184	164	152	232	226	191	152	201	194	184	256	263	176	175	107	147	139
chr1:65792513-66374579	PDE4B	6714	3	8	9	6	3	3	3	2	0	13	10	8	2	4	3	6	9	8	9	6	18	4	7	4	4	5	14	2	5	4	8	18	13	2	0	2	0	0	1	2	0	0	21	17	28	6	12
chr1:66533382-66751139	SGIP1	11814	0	0	0	0	0	0	0	0	0	0	0	0	0	0	0	0	0	0	0	0	0	0	0	1	0	0	1	0	0	0	0	0	0	0	0	0	0	0	0	0	0	0	0	0	0	0	0
chr1:66752458-66779047	TCTEX1D1	2262	0	0	0	0	0	0	0	0	0	0	0	0	0	0	0	0	0	0	0	0	0	0	0	0	0	0	0	0	0	0	0	0	0	0	0	0	0	0	0	0	0	0	0	0	0	0	0
chr1:66797740-66801256	INSL5	715	0	0	0	0	0	0	0	0	0	0	0	0	0	0	0	0	0	0	0	0	0	0	0	0	0	0	0	0	0	0	0	0	0	0	0	0	0	0	0	0	0	0	0	0	0	0	0
chr1:66812884-66924856	WDR78	5316	2	0	5	4	2	0	0	0	3	0	1	0	0	1	0	2	0	0	0	0	2	0	0	0	0	0	1	2	1	2	0	0	0	0	1	0	2	6	0	0	1	1	0	0	0	0	0
chr1:66924956-66988031	MIER1	7081	169	210	189	169	114	198	198	108	94	100	104	108	75	130	118	178	158	133	180	148	245	91	61	69	170	231	378	61	114	109	223	199	197	55	49	55	54	50	52	56	78	103	136	122	104	151	129
chr1:66999349-67054148	SLC35D1	6193	84	104	90	137	53	123	92	73	37	55	70	66	58	84	71	86	105	68	92	89	125	50	46	47	71	80	112	71	116	57	66	61	63	79	120	82	66	78	69	65	95	102	96	99	66	82	67
chr1:67092164-67231853	C1orf141	2415	0	0	0	0	0	0	0	0	0	0	0	0	0	0	0	0	0	0	0	0	0	0	0	0	0	0	0	0	0	0	0	0	0	0	0	0	0	0	0	0	0	0	0	0	0	0	0
chr1:67138906-67259979	IL23R	3196	0	0	0	0	0	0	0	0	0	0	0	0	0	0	0	0	0	0	0	0	0	0	0	0	1	0	0	0	0	0	0	0	0	0	0	0	0	0	0	0	0	0	0	0	0	0	0
chr1:67307363-67397090	IL12RB2	4365	1	0	0	0	0	0	0	0	0	0	2	0	1	2	1	0	0	0	0	0	0	1	0	0	0	0	1	0	0	0	0	0	0	0	0	0	0	0	0	0	0	0	0	0	0	0	0
chr1:67407809-67430415	SERBP1	6739	963	1088	894	1300	848	1392	976	588	460	664	670	626	601	952	766	727	848	777	759	601	895	663	721	643	785	877	1301	609	1038	836	784	782	613	681	819	597	583	826	830	726	977	1154	631	570	458	588	538
chr1:67685200-67688334	GADD45A	1352	50	68	50	113	59	94	127	67	58	24	21	13	45	56	37	75	56	57	54	67	71	39	48	25	84	78	120	138	167	157	89	114	72	9	6	9	18	11	9	11	25	16	39	43	28	37	21
chr1:67701474-67833467	GNG12	4395	1193	1381	1122	1613	1044	1584	1097	707	547	709	642	729	596	946	804	1024	917	759	813	709	1050	606	786	649	990	1093	1779	703	1254	855	909	881	732	1248	1289	907	852	1129	1103	1007	1269	1402	746	694	545	762	671
chr1:68045885-68051631	DIRAS3	2049	1	0	0	0	0	0	1	1	0	0	0	0	1	0	0	0	0	0	0	0	0	2	0	0	0	0	1	1	2	0	0	0	0	1	2	2	2	3	0	0	0	0	0	0	0	0	0
chr1:68098472-68233120	WLS	3643	149	184	148	214	109	237	134	116	56	127	98	123	87	103	107	116	120	119	76	91	107	96	120	90	122	133	225	99	173	105	106	127	76	120	150	136	141	179	165	124	141	169	107	110	80	88	68
chr1:68428821-68449954	RPE65	2605	0	0	0	0	0	0	0	0	0	0	0	0	0	0	0	0	0	0	0	0	0	0	0	0	0	0	0	0	0	0	0	0	0	0	0	0	0	0	0	0	0	0	0	0	0	0	0
chr1:68474151-68497221	DEPDC1	5438	260	309	263	363	209	394	227	153	117	285	203	239	196	314	275	132	196	206	106	89	129	265	286	241	214	222	351	158	266	199	156	183	130	278	236	240	192	288	362	267	294	348	174	134	108	73	80
chr1:69568260-70123488	LRRC7	8323	1	1	1	0	0	3	0	0	1	1	4	0	1	0	0	0	0	1	0	1	0	3	1	0	2	1	4	0	4	1	0	0	0	0	0	1	0	3	1	0	1	0	0	0	0	0	0
chr1:70144804-70205579	LRRC40	2843	35	58	28	32	14	60	37	20	15	18	20	21	18	23	20	25	23	28	27	21	58	15	16	19	23	37	71	19	22	23	34	41	33	9	22	20	11	19	5	19	25	25	18	27	15	29	41
chr1:70205681-70253052	SRSF11	4783	135	169	161	211	122	218	183	105	62	135	167	185	130	209	152	190	171	159	133	138	223	127	135	126	139	139	201	78	196	117	156	122	111	104	110	103	59	92	74	99	144	129	165	128	103	132	120
chr1:70258998-70354734	ANKRD13C	5670	141	178	146	244	171	216	142	95	90	138	95	147	103	166	151	91	145	109	68	72	129	115	123	108	103	151	188	87	176	129	107	83	76	140	163	116	99	142	155	119	153	166	100	80	56	70	54
chr1:70354804-70385339	HHLA3	987	13	12	9	9	6	14	18	12	8	6	0	0	0	2	1	1	1	2	2	3	0	2	0	2	15	11	28	15	32	9	7	11	7	2	1	1	1	5	1	8	2	0	3	7	0	3	6
chr1:70411267-70439851	CTH	2090	23	17	22	43	19	38	35	20	9	13	17	11	16	22	9	20	18	27	22	27	33	12	23	17	22	22	39	24	40	29	14	15	19	14	18	9	6	18	6	15	15	32	23	23	11	24	12
chr1:70852352-71047808	PTGER3	9189	0	0	0	0	0	0	0	0	0	1	0	0	0	0	0	0	0	0	0	0	0	0	0	0	0	0	1	0	1	0	0	0	0	0	0	1	0	1	1	0	0	1	0	0	0	0	0
chr1:71063290-71081035	ZRANB2	2891	143	182	176	156	121	209	162	104	71	116	107	124	99	192	150	177	170	152	180	157	203	123	137	86	149	158	259	74	190	107	138	160	138	47	53	52	35	77	56	88	109	120	148	102	88	141	112
chr1:71395942-72282539	NEGR1	12799	83	110	110	98	88	139	84	51	42	69	72	59	56	93	56	85	73	78	64	44	66	57	56	60	91	98	156	48	130	108	75	72	58	70	99	53	80	110	107	71	108	103	61	50	41	49	50
chr1:74026014-74198176	LRRIQ3	3972	5	4	0	5	1	3	1	0	2	4	3	0	0	1	0	0	1	0	2	2	5	5	1	0	4	2	3	2	3	1	1	1	3	1	0	3	0	1	0	2	6	1	1	0	0	1	1
chr1:74198211-74207234	FPGT	3334	11	24	19	19	14	39	17	15	14	19	15	8	10	21	11	16	20	13	7	3	15	12	14	7	12	14	19	10	18	11	12	10	10	18	18	6	4	15	12	9	23	17	11	11	15	11	12
chr1:74235386-74544428	TNNI3K	3601	0	0	0	0	0	0	2	1	0	0	0	1	0	0	0	0	2	0	0	0	0	0	0	0	0	0	1	1	0	0	1	0	0	0	0	0	0	0	0	0	0	0	0	0	0	0	0
chr1:74469877-74512614	LRRC53	3859	0	0	0	0	0	0	0	0	0	0	0	0	0	0	0	0	0	0	0	0	0	0	0	0	0	0	0	0	0	0	0	0	0	0	0	0	0	0	0	0	0	0	0	0	0	0	0
chr1:74568122-74673792	ERICH3	7696	0	0	0	0	0	1	0	0	0	0	0	0	0	0	0	0	0	0	0	0	0	0	0	0	0	0	0	0	0	0	0	0	0	0	0	0	0	0	0	0	0	0	0	0	0	0	0
chr1:74705481-74733061	CRYZ	2007	18	31	25	35	19	38	7	25	27	13	17	17	12	17	21	15	20	19	12	8	10	16	7	15	21	17	33	19	25	17	22	15	18	15	23	15	8	13	17	27	28	28	15	14	15	21	17
chr1:74733151-74766677	TYW3	3855	61	75	55	97	55	92	68	39	30	63	52	71	83	112	82	76	67	79	61	62	92	82	59	74	35	47	72	27	47	57	34	38	44	54	70	53	47	63	68	65	57	68	73	45	44	35	37
chr1:75128433-75161533	LHX8	2446	0	0	0	0	0	0	0	0	0	0	0	0	0	0	0	0	0	0	0	0	0	0	0	0	0	0	0	0	0	0	0	0	0	0	0	0	0	0	0	0	0	0	0	0	0	0	0
chr1:75202130-75611116	SLC44A5	6141	0	1	3	11	4	5	1	0	0	2	3	6	2	3	0	4	2	3	2	1	1	2	2	4	1	4	3	0	4	3	2	2	2	4	6	1	1	2	3	7	4	6	3	1	0	1	0
chr1:75724350-75763679	ACADM	2730	45	72	46	40	38	76	53	48	21	29	40	24	27	29	37	16	44	19	25	14	29	33	26	21	52	45	73	26	44	33	40	48	24	31	29	25	27	23	17	44	32	73	38	23	30	27	24
chr1:75786230-75795086	RABGGTB	1529	338	428	324	421	248	438	375	274	240	170	125	199	183	238	190	294	251	228	224	198	273	176	167	165	264	394	615	237	416	333	330	291	271	85	95	89	75	104	63	111	127	144	181	225	141	247	210
chr1:75796881-75913242	MSH4	3270	12	8	15	20	17	17	17	11	2	5	3	2	2	2	5	2	4	0	0	1	5	4	1	2	10	6	18	9	29	15	11	4	6	3	0	0	2	2	0	0	4	0	0	2	1	4	2
chr1:75918872-75932404	ASB17	1080	0	0	0	0	0	0	0	0	0	0	0	0	0	0	0	0	0	0	0	0	0	0	0	0	0	0	0	0	0	0	0	0	0	0	0	0	0	0	0	0	0	0	0	0	0	0	0
chr1:76074745-76634603	ST6GALNAC3	6836	1	0	1	0	0	1	0	0	0	0	0	0	1	1	0	0	0	0	0	0	0	0	0	0	0	0	0	0	0	0	1	0	0	0	0	0	0	0	1	0	1	0	1	0	0	0	0
chr1:76867479-77067546	ST6GALNAC5	5547	0	0	1	4	1	0	0	0	4	5	1	5	9	6	7	2	4	5	0	4	0	6	6	10	3	0	2	0	2	2	1	1	1	4	4	1	1	6	5	3	8	3	1	0	1	0	0
chr1:77088988-77219430	PIGK	5514	196	214	164	215	176	271	144	115	92	98	112	111	79	149	112	103	122	115	83	55	140	60	98	70	121	173	259	99	195	121	138	137	129	146	152	129	111	114	132	157	188	238	110	103	66	111	59
chr1:77282018-77559966	AK5	4524	8	16	8	18	12	14	15	7	2	18	11	5	8	9	5	15	5	9	5	4	11	11	5	11	9	5	19	13	8	8	5	25	7	10	14	14	10	24	18	9	16	5	13	12	9	8	5
chr1:77562415-77683419	AC118549.1	6587	204	236	215	229	164	247	162	111	55	277	256	270	251	347	350	366	392	367	377	324	391	255	255	261	168	204	304	104	160	123	179	219	194	164	184	166	159	237	214	154	185	222	298	220	210	212	244
chr1:77695986-77759852	USP33	4839	131	93	109	127	79	127	83	80	32	106	91	92	63	114	65	83	88	62	66	47	70	71	81	63	71	116	138	62	65	82	96	102	76	70	64	55	41	54	63	39	54	98	85	56	48	96	94
chr1:77779623-77879039	MIGA1	6394	86	106	80	95	80	119	74	54	37	83	64	59	58	100	89	61	74	98	51	45	59	68	57	59	80	96	142	51	88	82	58	71	48	48	60	61	61	86	80	63	87	100	74	58	50	31	52
chr1:77888512-77943895	NEXN	3393	21	29	22	35	27	25	25	8	3	15	14	31	27	23	18	19	31	42	9	6	6	24	29	43	23	28	36	8	24	23	16	14	14	20	24	18	17	42	33	33	26	24	21	13	17	9	9
chr1:77948404-77979110	FUBP1	2605	266	346	291	316	200	333	319	164	113	180	179	160	155	232	165	350	290	243	314	240	313	159	194	172	304	349	464	155	266	206	347	352	304	113	142	95	103	119	96	133	134	167	176	196	152	252	224
chr1:77980183-78017964	DNAJB4	3042	47	61	29	70	42	58	67	42	30	52	46	44	47	70	59	71	63	106	82	72	69	61	61	49	60	84	118	31	79	67	72	62	58	16	22	27	29	37	30	42	23	47	56	52	39	71	55
chr1:78045965-78138444	GIPC2	3778	0	0	0	0	0	0	0	0	0	0	0	0	0	0	0	0	0	0	0	1	0	0	0	0	0	0	0	0	0	0	0	0	0	0	0	0	0	0	1	1	0	0	0	0	0	0	0
chr1:78303883-78540701	PTGFR	5623	0	3	3	2	3	8	4	6	0	2	0	2	0	2	0	0	2	1	0	0	0	2	2	1	0	1	7	2	5	2	2	2	0	3	6	1	0	6	1	4	8	1	5	2	0	4	1
chr1:78619921-78646145	IFI44L	6161	1	2	4	5	2	3	2	1	0	2	2	5	0	3	2	1	4	2	0	2	1	3	0	3	4	0	2	0	2	2	4	4	4	3	1	3	2	4	6	1	2	3	3	5	2	2	0
chr1:78649830-78664078	IFI44	1726	13	30	28	37	15	24	27	19	16	34	16	20	16	26	14	32	24	12	23	8	15	15	6	11	22	28	33	12	17	17	13	20	6	18	18	9	4	15	6	9	7	17	22	28	28	14	10
chr1:78889763-79282124	ADGRL4	4655	0	0	0	0	0	0	0	0	0	0	0	0	0	0	0	0	0	0	0	0	0	0	0	0	0	0	0	0	0	0	0	0	0	0	0	0	0	0	0	0	0	0	0	0	0	0	0
chr1:81306165-81992423	ADGRL2	6666	34	42	29	50	30	45	32	7	8	22	23	19	20	39	22	25	34	26	42	31	46	23	21	20	27	32	57	23	25	18	26	41	26	40	31	28	23	38	37	26	33	37	32	37	27	37	20
chr1:83865023-83999132	TTLL7	7980	41	67	47	63	42	69	52	31	21	35	31	24	36	71	66	67	46	58	54	44	73	32	38	39	52	64	73	23	52	55	72	45	40	39	30	29	32	51	62	36	68	64	78	51	43	40	41
chr1:84078061-84238498	PRKACB	6248	137	147	124	178	88	163	116	90	53	77	85	72	81	109	110	56	92	81	36	20	48	104	89	78	97	102	158	75	140	87	84	60	71	130	121	106	97	144	148	107	156	172	50	43	38	46	56
chr1:84298365-84389957	SAMD13	2464	0	1	1	3	4	0	3	1	1	1	1	1	1	0	0	0	0	2	0	0	0	0	0	0	1	2	0	0	0	9	0	0	1	0	0	1	0	0	1	0	2	3	1	0	0	2	1
chr1:84398531-84415018	DNASE2B	1476	1	0	0	0	0	0	0	0	0	0	0	0	0	0	0	0	0	0	0	0	0	0	0	0	0	0	0	0	0	0	0	0	0	0	0	0	0	0	0	0	0	0	0	0	0	0	0
chr1:84479258-84498352	RPF1	2290	63	62	85	101	65	88	75	43	33	47	39	45	43	63	48	77	59	58	65	63	69	29	55	33	58	81	98	50	66	54	75	74	49	46	69	40	25	45	44	60	50	67	55	50	31	54	60
chr1:84498324-84506581	GNG5	940	90	113	74	157	93	163	117	55	49	68	74	58	40	82	61	78	83	86	83	84	67	57	50	59	68	127	157	63	97	103	85	102	67	49	70	70	102	144	93	61	57	73	62	78	35	71	49
chr1:84506396-84554539	SPATA1	2888	9	14	11	16	6	6	22	3	5	7	4	3	7	8	5	14	6	0	6	9	12	4	8	7	10	13	14	7	6	10	8	11	13	14	8	6	6	4	6	5	8	10	12	9	6	10	10
chr1:84549610-84574440	CTBS	6571	58	74	55	85	64	95	49	23	26	53	50	55	20	53	41	42	44	31	41	26	51	38	41	20	64	53	76	29	80	52	43	54	41	47	37	33	37	43	34	49	65	43	51	21	17	28	39
chr1:84643706-84690803	SSX2IP	6836	148	153	122	164	117	193	127	103	63	109	80	107	76	126	99	96	133	117	100	85	131	76	72	73	126	140	234	72	148	105	110	134	103	94	93	117	75	125	127	119	147	169	135	95	87	121	112
chr1:84811601-84893206	LPAR3	3536	0	0	0	0	0	0	0	0	0	0	0	0	0	0	0	0	0	0	0	0	0	0	0	0	0	0	0	0	0	1	0	0	0	0	0	0	0	0	0	0	0	0	0	1	0	0	0
chr1:84925582-84997113	MCOLN2	3044	5	8	3	6	3	3	3	2	2	6	5	12	8	9	1	3	8	9	1	0	7	3	2	6	5	4	12	3	4	5	3	0	0	7	5	3	3	1	2	3	7	7	6	2	5	0	4
chr1:84999146-85133138	WDR63	3266	0	0	0	0	0	2	0	0	0	0	0	0	0	0	0	0	1	0	0	0	0	0	0	0	0	0	0	0	0	0	0	0	1	0	0	0	0	0	0	0	0	1	0	0	0	0	0
chr1:85018081-85048500	MCOLN3	4591	21	25	24	33	19	40	23	22	13	35	33	38	25	31	27	28	24	29	23	20	19	17	19	27	12	35	30	12	31	22	18	30	27	14	23	13	8	17	11	13	21	31	30	35	25	24	37
chr1:85156888-85201016	SYDE2	5466	42	55	35	54	36	63	71	43	22	48	27	49	46	78	63	104	63	71	75	88	117	55	62	49	39	38	64	23	49	30	52	47	34	23	38	23	24	30	28	27	23	31	62	44	53	75	60
chr1:85249952-85259662	C1orf52	3283	81	80	70	116	70	94	64	44	47	57	48	63	50	91	89	76	69	78	71	57	64	62	52	55	54	56	86	57	127	81	46	55	57	32	32	14	9	21	26	39	60	60	79	56	46	54	50
chr1:85265775-85276632	BCL10	2833	52	95	51	79	40	79	67	39	21	78	67	54	45	64	80	58	62	59	72	36	79	56	60	58	38	51	73	34	54	32	38	46	47	15	33	17	16	15	13	25	35	44	60	37	40	48	40
chr1:85318484-85465159	DDAH1	4087	1152	1377	1143	1436	970	1335	1185	670	439	623	602	615	554	940	687	1004	959	727	777	677	875	654	729	600	1082	1185	1945	685	1210	974	924	962	805	1184	1246	889	1000	1486	1399	990	1234	1314	630	563	462	825	644
chr1:85580760-85583950	CCN1	2278	3411	3860	3280	5386	3314	4694	8167	4539	3424	1886	1579	1759	1823	2929	2099	4621	3392	2408	3647	3004	4132	2020	2007	1831	4478	4759	7853	5333	8607	6584	5761	5671	4560	495	442	317	719	1015	811	382	624	643	2415	2244	1700	4390	3461
chr1:85649416-85708433	ZNHIT6	6203	113	117	106	147	96	158	103	47	43	116	101	96	132	180	125	156	177	148	127	122	139	147	133	87	112	112	168	103	160	117	94	100	70	108	88	88	99	129	142	107	126	120	109	118	61	90	63
chr1:85729232-86156943	COL24A1	6881	0	0	0	1	0	0	0	4	0	1	0	2	1	3	0	0	2	0	0	0	1	1	0	1	0	1	1	0	0	1	1	0	0	0	1	0	1	6	2	0	1	1	0	0	0	0	0
chr1:86346823-86396340	ODF2L	8904	80	111	77	85	56	98	77	48	22	85	125	99	52	87	70	76	98	84	46	36	62	67	66	63	88	85	167	36	83	56	61	65	55	57	39	37	36	43	45	58	55	76	91	85	75	86	69
chr1:86424170-86456553	CLCA2	3935	0	0	0	0	0	0	1	0	0	0	1	0	0	0	0	0	0	0	0	0	0	0	0	1	0	0	0	0	0	0	1	0	0	2	0	0	0	0	0	0	0	0	0	0	1	0	0
chr1:86468367-86500259	CLCA1	3310	0	0	0	0	0	0	0	0	0	0	0	0	0	0	0	0	0	0	0	0	0	0	0	0	0	0	0	0	0	0	0	0	0	0	0	0	0	0	0	0	0	0	0	0	0	0	0
chr1:86547077-86580754	CLCA4	3211	0	0	0	0	0	0	0	0	0	0	0	0	0	0	0	0	0	0	0	0	0	0	0	0	0	0	0	0	0	0	0	0	0	0	0	0	0	0	0	0	0	0	0	0	0	0	0
chr1:86704575-86748184	SH3GLB1	6434	389	434	291	485	306	482	338	182	149	326	269	300	256	359	310	325	351	309	215	218	275	308	289	255	305	337	479	203	358	299	228	247	203	387	425	297	329	463	514	306	420	496	337	292	238	208	179
chr1:86862444-86914134	SELENOF	1591	457	456	421	599	393	559	426	289	193	300	272	271	216	346	310	366	314	269	267	225	273	240	263	206	293	304	531	265	446	363	272	312	240	344	410	322	302	442	381	385	448	509	275	282	182	248	216
chr1:86914634-87109982	HS2ST1	7426	235	276	213	266	189	312	165	145	119	126	143	137	106	179	160	179	189	149	151	135	171	106	126	99	193	219	322	95	223	174	162	169	133	188	203	148	112	223	160	187	226	306	146	156	108	149	128
chr1:87328879-87348923	LMO4	5140	44	62	50	57	43	80	63	27	31	67	73	60	50	68	57	47	74	53	68	84	115	49	72	43	53	51	53	37	80	66	51	38	37	48	57	45	43	62	59	54	54	40	81	70	38	62	48
chr1:88684221-88836255	PKN2	6749	235	212	200	269	194	306	182	115	93	199	212	238	208	293	196	224	295	260	213	196	269	214	204	180	166	231	325	113	224	177	170	175	136	193	247	194	183	267	266	202	258	274	269	214	175	140	135
chr1:88852632-88891589	GTF2B	1621	12	30	22	52	9	34	17	11	6	27	20	31	11	32	20	23	32	31	22	29	55	36	33	27	14	23	21	11	34	8	22	27	21	6	24	14	12	9	9	22	12	14	25	27	32	28	25
chr1:88935772-88992953	KYAT3	2035	22	33	15	35	15	30	25	13	11	29	23	19	18	30	22	24	16	24	17	9	18	18	18	19	14	11	42	24	30	18	9	24	16	12	23	16	13	20	11	14	19	31	23	18	21	28	9
chr1:88979455-88992772	RBMXL1	4899	131	185	158	250	101	153	139	90	70	197	154	187	140	193	154	180	181	157	149	127	150	164	143	159	111	164	240	103	167	110	139	155	82	178	186	115	104	179	131	153	151	173	202	160	147	130	104
chr1:89006679-89022866	GBP3	3140	39	54	51	69	46	72	39	25	12	35	37	42	44	50	33	25	36	47	26	18	26	47	34	35	28	33	61	33	36	35	26	29	14	33	66	51	30	41	52	48	39	60	46	17	23	20	16
chr1:89052318-89065208	GBP1	2883	38	36	37	78	42	67	37	20	8	45	29	35	38	61	42	40	64	63	29	49	52	49	58	46	34	27	42	33	42	38	28	36	21	67	76	44	43	45	37	42	41	43	34	33	39	30	17
chr1:89106131-89126114	GBP2	4088	13	14	18	24	10	25	8	10	11	17	13	11	9	15	5	3	12	10	15	5	10	7	5	14	18	9	20	12	17	18	15	5	6	27	16	15	14	13	21	13	16	22	12	8	8	8	9
chr1:89131741-89176009	GBP7	2432	1	0	1	0	0	0	0	0	0	0	0	0	0	0	1	1	0	0	0	0	0	0	2	0	0	0	0	0	0	0	0	0	0	0	0	0	0	1	0	0	0	0	0	0	0	0	0
chr1:89181143-89198942	GBP4	6141	0	1	4	2	1	2	2	0	0	2	0	4	1	1	0	2	2	0	2	3	2	0	3	5	1	3	9	0	0	1	0	0	4	2	1	4	4	4	4	3	4	6	3	1	1	0	4
chr1:89260581-89272804	GBP5	5132	0	0	2	1	0	0	0	0	0	0	1	0	0	0	1	1	0	0	1	0	1	0	0	0	1	0	0	0	1	1	0	0	1	0	0	0	0	0	0	1	0	0	0	0	0	0	0
chr1:89364057-89386461	GBP6	2987	1	0	0	0	0	0	0	0	0	0	0	0	0	0	0	0	0	0	0	0	0	0	1	0	0	0	0	0	0	0	0	0	0	0	0	0	0	0	0	0	0	0	0	0	0	0	0
chr1:89524835-89597864	LRRC8B	8207	60	68	59	90	60	90	42	19	22	48	40	63	56	113	89	114	92	142	87	71	114	67	88	55	39	55	95	24	55	46	44	49	43	69	68	63	70	85	58	57	63	76	66	82	56	58	57
chr1:89633119-89719533	LRRC8C	7170	214	226	179	262	156	205	151	69	59	167	171	150	186	216	218	258	278	239	201	164	290	207	187	175	138	158	264	103	202	116	133	122	111	229	207	152	133	266	277	172	259	253	148	170	151	127	135
chr1:89821013-89936611	LRRC8D	4852	103	136	107	151	101	163	111	61	39	120	108	106	108	199	140	87	167	133	53	81	101	161	132	143	103	79	147	77	154	111	81	75	60	150	177	103	98	140	160	131	165	162	115	93	101	78	60
chr1:89995109-90035533	ZNF326	10934	73	124	104	120	61	97	96	67	49	95	83	67	67	122	102	77	95	87	123	77	130	99	80	88	73	108	150	48	104	68	123	87	94	46	76	43	42	92	82	48	64	74	111	98	66	102	85
chr1:90711538-90717302	BARHL2	2044	0	0	0	0	0	0	0	0	0	0	0	0	0	0	0	0	0	0	0	0	0	0	0	0	0	0	0	0	0	0	0	0	0	0	0	0	0	0	0	0	0	0	0	0	0	0	0
chr1:90915297-91022272	ZNF644	5985	108	113	130	163	81	121	77	40	24	237	231	212	261	304	270	211	269	271	169	139	198	291	261	198	74	79	117	53	91	54	59	76	60	74	72	64	68	150	131	106	108	123	227	223	184	92	64
chr1:91260765-91404856	HFM1	5128	2	2	1	3	1	0	0	0	3	4	1	3	0	1	2	4	3	0	6	1	1	3	1	0	0	0	1	0	0	1	1	2	0	0	4	1	0	2	0	1	2	0	1	1	0	2	0
chr1:91500850-91525764	CDC7	3381	45	74	65	93	51	73	66	56	25	119	87	75	78	93	73	54	68	78	53	49	113	103	103	68	65	53	72	48	100	57	51	54	45	52	57	46	41	48	51	58	53	61	60	57	50	32	23
chr1:91680342-91906335	TGFBR3	6997	53	51	35	55	36	60	40	31	24	56	34	47	41	84	56	74	95	71	81	95	144	55	65	44	35	32	70	22	37	23	33	28	23	49	48	35	37	73	59	45	67	75	62	76	49	61	46
chr1:91949370-92014421	BRDT	4190	0	0	0	0	0	2	0	0	0	0	0	0	0	0	0	0	0	0	1	0	0	0	0	0	0	0	0	0	0	0	2	0	0	0	0	0	0	0	0	0	0	0	0	0	0	0	0
chr1:92029984-92063538	EPHX4	1436	13	11	9	18	9	10	8	6	2	13	8	9	3	7	5	11	10	2	5	9	4	4	7	4	4	7	12	7	4	8	5	7	3	7	12	12	3	12	8	16	9	9	12	1	7	7	6
chr1:92074532-92075411	SETSIP	879	42	43	53	69	47	61	55	34	17	26	14	33	20	45	21	63	34	48	30	40	27	35	19	29	55	59	75	34	58	55	38	55	27	48	48	41	49	66	67	76	82	56	36	40	34	45	24
chr1:92080304-92184725	BTBD8	6095	3	4	3	7	5	7	2	1	1	15	6	7	3	15	4	1	1	2	1	0	3	3	3	9	4	3	9	0	9	4	3	3	0	7	4	4	3	2	4	6	5	8	4	3	6	1	2
chr1:92217914-92245813	C1orf146	1086	0	0	0	0	0	0	0	0	0	0	0	0	0	0	0	0	0	0	0	0	0	0	0	0	0	0	0	0	0	0	0	0	0	0	0	0	0	0	0	0	0	0	0	0	1	0	0
chr1:92246401-92298987	GLMN	2060	15	11	8	21	11	25	21	20	7	21	18	16	20	23	24	22	27	26	38	14	31	23	23	24	6	13	30	16	22	13	13	18	15	7	14	5	2	13	10	6	18	11	22	25	10	11	15
chr1:92299058-92402056	RPAP2	16899	25	45	38	53	37	51	41	30	7	67	82	53	43	59	57	32	63	47	32	26	40	60	76	74	18	33	53	21	42	35	20	22	26	49	42	27	30	39	53	32	40	59	40	45	35	20	8
chr1:92473042-92486925	GFI1	4774	0	1	0	0	1	1	0	0	0	8	1	4	0	1	1	3	2	0	1	0	3	1	1	0	0	0	0	1	0	1	0	0	0	0	0	0	4	12	3	0	0	0	0	0	2	2	0
chr1:92508695-92792404	EVI5	7583	165	192	144	202	132	206	136	94	70	127	144	125	90	168	120	160	150	142	131	100	165	116	101	103	89	146	255	69	142	130	115	128	114	117	119	97	106	156	162	132	191	187	134	129	98	106	123
chr1:92832012-92841924	RPL5	1189	309	417	297	562	282	386	361	248	156	108	126	147	162	169	105	266	206	150	163	134	247	119	145	110	289	291	431	229	382	356	375	273	240	123	229	144	96	117	72	161	156	148	172	156	113	194	154
chr1:92842166-92961462	DIPK1A	2536	41	39	41	55	32	59	35	25	12	41	47	48	32	43	61	51	36	49	27	29	29	38	43	25	34	36	58	22	53	36	30	35	15	51	61	29	23	47	35	54	52	51	44	40	37	23	22
chr1:93079282-93139076	MTF2	4075	43	72	71	44	33	51	32	38	32	97	69	79	73	114	85	111	89	93	121	86	136	77	71	56	42	77	98	10	21	16	80	63	61	15	10	9	12	8	12	16	29	35	119	72	73	115	102
chr1:93149741-93180413	TMED5	6053	457	562	396	489	382	595	296	278	233	260	227	267	281	429	338	397	410	343	359	269	511	247	243	192	340	455	682	223	381	280	419	350	216	248	317	250	236	340	277	321	362	440	381	286	202	319	256
chr1:93179918-93278730	CCDC18	5587	16	11	17	28	8	17	18	10	17	27	30	37	15	19	20	12	18	21	9	8	6	38	20	20	12	18	22	11	26	17	7	12	11	12	5	5	7	8	11	13	26	15	7	6	21	6	6
chr1:93345906-93369493	DR1	10124	704	788	668	911	553	848	638	396	298	448	388	406	423	627	476	665	608	548	615	532	698	459	422	353	592	762	1114	334	645	462	659	649	539	501	457	378	344	482	427	487	596	651	504	412	344	534	487
chr1:93448281-93554661	FNBP1L	4083	69	110	69	80	54	84	69	40	35	61	58	62	47	76	55	94	94	70	92	92	102	63	53	54	77	101	172	34	45	43	89	83	87	52	52	44	38	46	51	48	50	59	81	72	76	101	64
chr1:93561740-93847150	BCAR3	4022	70	66	67	75	51	73	59	32	22	275	213	257	160	272	213	266	314	196	200	189	250	229	249	191	54	43	100	27	53	31	60	63	46	51	56	38	40	47	52	44	79	62	210	184	149	114	95
chr1:93866283-93879206	DNTTIP2	5917	258	307	219	394	234	316	238	118	126	191	177	184	348	459	363	332	414	427	387	369	384	287	273	271	219	303	429	212	311	250	286	290	178	165	181	156	171	300	257	213	269	247	270	200	172	205	183
chr1:93885198-93909430	GCLM	4883	372	410	323	387	259	548	243	197	141	190	209	187	514	835	663	436	600	741	497	376	653	392	409	372	278	364	578	178	249	212	311	276	206	208	182	175	261	359	321	225	260	369	290	208	187	183	172
chr1:93992833-94121148	ABCA4	7657	0	2	3	5	2	2	0	2	1	1	1	0	0	0	0	2	0	0	1	0	2	0	0	0	0	1	2	0	2	3	2	0	2	1	1	0	0	0	0	0	0	2	3	0	0	1	0
chr1:94168904-94237633	ARHGAP29	9650	887	1066	873	1185	735	1232	679	514	403	1184	1002	1038	961	1491	1091	1439	1446	1348	1322	1131	1653	1154	1003	930	715	891	1424	444	841	628	787	780	693	862	1037	679	645	1048	1126	748	993	1105	1135	1117	898	870	905
chr1:94418388-94518663	ABCD3	3874	158	147	133	184	130	221	129	74	83	113	100	117	86	125	93	145	116	90	119	90	159	65	77	77	134	141	224	83	126	138	133	123	111	105	97	80	87	131	108	114	123	171	140	90	90	100	116
chr1:94529172-94541759	F3	2298	585	711	575	927	594	945	840	523	362	581	610	607	441	695	501	684	700	628	657	536	735	505	468	444	560	694	1036	632	988	848	667	599	506	669	670	504	505	713	608	521	637	718	691	648	541	524	430
chr1:94820341-94895246	SLC44A3	2499	0	0	2	3	1	0	4	2	0	0	1	2	0	0	0	2	2	0	0	0	1	0	0	0	0	0	0	1	0	2	0	0	0	0	0	0	0	0	0	0	0	0	1	1	1	0	0
chr1:94896956-94927110	CNN3	2160	764	878	801	1064	697	1136	891	581	488	442	367	447	350	566	469	713	605	494	631	503	864	417	388	296	619	635	1146	555	834	585	733	752	584	642	662	562	454	529	520	528	671	725	445	383	292	608	471
chr1:94974404-95072951	ALG14	9375	13	22	21	36	16	17	17	14	5	26	19	17	9	17	9	17	21	21	8	5	16	13	22	10	15	20	20	11	16	14	17	15	3	20	20	10	18	19	16	10	19	12	12	11	8	10	10
chr1:95117354-95197607	TLCD4	7314	114	126	81	125	92	152	82	71	58	70	65	72	51	80	75	100	98	67	78	52	133	58	46	42	93	90	136	43	98	78	99	75	64	59	87	68	56	81	91	88	101	110	116	99	50	55	68
chr1:95234209-95247225	RWDD3	1197	15	8	5	21	6	17	6	2	4	21	8	26	11	9	8	8	14	10	1	5	7	15	18	14	5	11	12	8	10	7	5	10	13	7	10	9	4	4	3	8	20	10	12	12	4	10	13
chr1:96721782-96823738	PTBP2	12029	41	49	41	47	33	61	23	16	11	135	119	136	90	140	133	97	123	134	82	87	94	113	75	90	31	38	47	14	40	24	33	26	35	20	35	20	49	55	74	38	45	54	117	120	79	42	47
chr1:97077742-97921049	DPYD	5607	133	132	120	133	138	244	90	95	59	120	123	107	82	111	77	95	110	94	91	68	128	105	99	118	83	95	154	61	111	83	81	108	58	103	111	81	71	110	117	99	130	147	114	68	79	109	86
chr1:98661700-98760500	SNX7	1916	37	42	38	65	38	73	46	17	29	42	31	48	20	29	22	27	36	28	36	23	51	24	32	20	34	42	70	23	49	36	38	37	29	41	51	32	15	28	22	40	53	64	32	47	23	45	50
chr1:98890244-99005032	PLPPR5	4282	0	0	0	0	0	0	0	0	0	0	0	0	0	0	0	0	0	0	0	0	0	0	0	0	0	0	0	0	0	0	0	0	0	0	0	0	0	0	0	0	0	0	0	0	0	0	0
chr1:99263952-99309590	PLPPR4	5540	0	0	0	0	0	0	0	0	0	0	0	0	0	0	0	0	0	0	0	0	0	0	0	0	0	0	0	0	0	0	0	0	0	0	0	0	0	0	0	0	0	0	0	0	0	0	0
chr1:99646112-99694535	PALMD	2539	0	0	0	0	0	0	0	0	0	0	0	0	0	0	0	0	0	0	0	0	0	0	0	0	0	0	0	0	0	0	0	0	0	0	0	0	0	0	0	0	0	0	0	0	0	0	0
chr1:99708631-99766630	FRRS1	2801	3	2	2	2	4	11	3	4	8	0	0	1	5	2	1	4	4	3	5	3	0	3	0	0	2	3	5	2	3	1	2	2	1	4	2	2	1	6	3	3	3	6	9	6	4	3	7
chr1:99850360-99924020	AGL	7501	61	64	60	77	49	123	63	32	27	64	51	52	28	49	52	52	49	47	47	30	50	33	39	25	36	50	95	44	73	43	48	59	47	53	69	50	48	63	83	67	72	78	53	40	37	36	28
chr1:99969350-100035634	SLC35A3	15755	107	149	112	109	75	136	72	69	50	114	99	75	108	121	157	159	159	141	137	111	185	83	72	86	105	112	181	47	90	76	111	93	97	40	32	51	42	55	50	60	79	102	112	101	87	102	111
chr1:100038094-100083377	MFSD14A	2779	134	169	90	197	134	168	128	86	65	129	121	109	120	179	143	176	202	152	192	181	229	134	135	134	133	135	201	91	161	95	128	173	103	115	123	99	83	121	89	147	153	146	185	126	138	137	119
chr1:100083569-100132930	SASS6	3848	46	51	46	49	41	47	21	16	25	55	82	81	66	109	76	86	100	82	120	91	108	80	82	64	38	61	75	13	32	23	39	63	50	15	30	16	26	36	32	30	54	45	94	77	68	52	59
chr1:100133149-100150498	TRMT13	3441	30	31	30	39	29	37	39	16	17	32	36	50	23	30	42	16	30	29	15	19	12	34	25	29	16	32	30	12	39	34	23	19	18	24	29	19	20	29	16	34	28	30	17	26	18	11	17
chr1:100148852-100178215	LRRC39	1466	0	0	0	0	0	0	1	0	0	1	0	0	0	2	0	0	0	1	0	0	0	0	0	0	0	0	0	0	0	0	0	0	0	0	0	0	0	0	0	0	0	0	0	0	0	0	0
chr1:100186918-100249834	DBT	11303	76	58	67	105	60	94	50	43	28	53	46	60	42	74	46	39	46	56	21	20	24	54	45	53	58	44	77	33	67	55	45	36	26	72	71	64	30	84	60	68	84	84	40	31	25	22	30
chr1:100266206-100292769	RTCA	2879	53	93	53	100	44	102	77	40	35	52	65	50	39	60	63	55	50	59	71	62	63	38	43	37	37	57	133	42	63	59	69	72	43	46	54	47	34	35	45	77	87	80	81	63	49	67	59
chr1:100345021-100520277	CDC14A	5261	14	15	16	15	24	19	15	11	6	17	21	15	14	20	18	28	24	15	17	15	32	20	19	7	17	19	14	10	17	12	15	9	13	10	7	8	8	19	27	10	12	13	24	17	22	12	20
chr1:100538138-100542021	GPR88	3492	0	0	0	0	0	0	0	0	0	0	0	0	0	0	0	0	0	0	0	0	0	0	0	0	0	0	0	0	0	0	0	0	0	0	0	0	0	1	3	0	0	1	0	0	0	0	0
chr1:100719741-100739045	VCAM1	3101	1	0	3	0	0	3	1	0	0	0	0	0	0	0	0	1	1	0	0	0	0	0	1	0	0	0	0	0	0	0	0	0	1	2	0	0	0	0	0	0	0	0	0	0	0	0	0
chr1:100872386-100894842	EXTL2	2919	60	64	78	104	64	114	66	48	28	73	60	64	28	76	56	52	49	57	43	36	47	54	40	34	47	49	90	46	76	47	58	44	44	65	73	54	40	37	64	51	83	87	52	52	58	43	24
chr1:100896075-100981757	SLC30A7	8600	267	311	251	343	234	386	228	160	111	213	175	238	196	269	229	200	251	234	183	137	233	215	187	143	218	269	405	163	286	226	210	188	135	239	226	221	159	280	330	246	295	306	210	168	141	139	100
chr1:100989622-101025784	DPH5	1786	15	23	18	38	20	44	35	23	19	32	29	37	13	35	32	17	18	24	8	16	9	32	28	24	14	10	28	27	47	28	21	13	13	23	17	13	8	10	8	11	14	33	13	15	5	13	9
chr1:101236864-101241518	S1PR1	3426	9	9	8	9	11	4	32	23	9	3	3	8	4	9	7	20	13	17	25	29	25	3	5	5	16	19	34	22	29	18	17	31	22	1	4	10	3	1	3	9	9	7	15	4	11	39	16
chr1:101802573-101997030	OLFM3	3384	0	0	0	0	0	0	0	0	0	0	0	0	0	0	0	0	0	0	0	0	0	0	0	0	0	0	0	0	0	0	0	0	0	0	0	0	0	0	0	0	0	0	0	0	0	0	0
chr1:102876472-103108872	COL11A1	8615	0	1	2	2	1	10	1	1	0	0	0	0	0	0	0	0	0	0	0	0	3	0	0	0	1	1	1	2	0	3	0	0	1	0	0	0	0	0	1	0	1	0	0	0	0	1	0
chr1:103525690-103555239	RNPC3	3912	14	20	15	33	20	21	23	18	7	20	18	12	19	21	12	13	22	12	21	9	28	16	8	13	13	21	26	11	22	19	23	21	11	7	1	2	1	2	4	5	9	11	19	22	9	25	17
chr1:103554699-103579529	AMY2B	2923	0	4	3	0	0	1	0	2	0	4	2	5	0	7	1	4	6	2	1	1	3	2	0	3	0	2	0	1	0	3	1	1	0	0	0	3	0	2	0	1	1	1	1	0	0	1	1
chr1:103617376-103625780	AMY2A	1634	0	0	0	0	0	0	0	0	0	0	0	1	0	0	0	0	0	0	0	0	0	0	0	0	0	0	0	0	1	0	0	0	0	0	1	0	0	0	0	0	0	1	0	0	1	0	0
chr1:103655289-103664554	AMY1A	2297	0	0	0	0	0	0	0	0	0	0	0	0	0	0	0	0	0	0	0	0	0	0	0	0	0	0	0	0	0	0	0	0	0	0	0	0	0	0	0	0	0	0	0	0	0	0	0
chr1:103687414-103696680	AMY1B	2297	7	10	4	14	7	26	13	10	9	2	4	5	2	6	3	2	7	4	5	4	5	3	4	4	7	8	11	4	12	10	13	3	1	8	5	9	2	4	2	13	10	15	17	13	1	16	19
chr1:103750405-103758690	AMY1C	1632	0	0	0	0	0	0	0	0	0	0	0	0	0	0	0	0	0	0	0	0	0	0	0	0	0	0	0	0	0	0	0	0	0	0	0	0	0	0	0	0	0	0	0	0	0	0	0
chr1:107056673-107059294	PRMT6	2621	41	39	51	87	46	63	72	27	30	51	72	87	35	55	55	50	52	39	36	25	51	59	60	46	31	32	60	32	87	52	33	34	22	44	46	33	31	31	31	57	65	68	41	41	36	37	24
chr1:107140006-107483458	NTNG1	5403	0	0	0	0	0	0	0	0	0	0	0	0	0	0	0	0	0	0	0	0	0	0	0	0	0	0	0	0	0	0	1	0	0	0	0	0	0	0	0	0	0	0	0	0	0	0	0
chr1:107571160-107965180	VAV3	5717	0	0	0	0	0	0	0	0	0	0	0	0	0	0	0	0	0	0	0	0	0	0	0	0	0	0	0	0	0	0	0	0	0	0	1	0	0	0	0	0	0	0	0	0	0	0	0
chr1:108134042-108200849	SLC25A24	6541	491	567	463	584	355	602	476	292	235	291	283	284	321	461	317	341	361	369	267	224	299	315	331	267	354	517	816	288	483	397	431	395	279	356	357	255	321	492	464	340	414	459	327	267	192	235	190
chr1:108223340-108244067	NBPF4	2485	1	0	0	1	0	3	1	0	2	0	0	0	2	0	0	0	0	2	0	2	0	0	2	0	1	0	0	0	0	0	1	0	0	0	0	0	0	0	1	0	0	0	0	1	0	0	0
chr1:108450286-108471002	NBPF6	2581	0	0	0	0	0	0	0	0	0	0	0	0	0	0	2	0	0	0	0	0	0	0	0	0	0	0	0	0	0	0	0	0	0	0	0	0	0	1	0	0	0	0	0	0	0	0	0
chr1:108560088-108644900	FAM102B	5800	291	347	321	373	231	407	222	149	127	275	249	267	225	394	308	352	299	253	281	197	326	261	224	212	195	221	392	175	255	229	206	224	166	328	281	245	177	262	267	258	368	391	246	278	190	245	193
chr1:108648294-108661526	HENMT1	2185	0	0	0	0	0	1	0	0	0	0	0	0	0	0	0	0	0	0	0	0	0	0	0	1	0	0	0	0	0	0	0	0	0	0	0	0	0	0	0	0	0	0	0	0	0	0	0
chr1:108692309-108702928	PRPF38B	5649	204	263	192	364	195	319	241	140	127	135	145	122	143	238	157	209	227	204	167	124	204	124	136	149	206	198	360	149	277	232	240	199	145	65	64	58	38	48	41	124	172	158	179	165	126	174	139
chr1:108712907-108742749	FNDC7	3090	0	0	1	0	0	1	0	0	0	0	0	0	0	0	1	0	0	0	0	0	0	0	0	0	0	2	0	0	0	0	0	0	0	0	0	0	0	0	0	0	0	2	0	0	0	0	0
chr1:108746673-108809523	STXBP3	2489	14	13	19	19	9	24	19	4	12	26	31	20	14	15	9	6	19	11	5	10	11	12	14	14	19	10	20	10	8	13	9	16	5	13	14	2	6	15	10	16	20	14	15	16	3	8	10
chr1:108815900-108963484	AKNAD1	3389	0	0	1	2	1	3	1	0	0	0	0	0	0	2	0	0	0	0	0	1	1	0	3	1	0	4	1	0	0	0	0	0	0	0	0	0	0	0	1	1	0	0	1	2	1	0	1
chr1:108875349-108934545	GPSM2	8762	170	196	189	227	132	212	151	83	93	211	163	171	130	231	188	163	199	200	107	99	157	180	221	170	130	141	231	113	171	114	142	142	117	154	202	129	115	149	178	140	197	227	188	178	129	131	98
chr1:108929507-108963457	CLCC1	4964	15	28	22	56	30	51	33	24	19	32	17	35	13	37	12	22	37	33	10	21	16	26	24	27	15	26	44	25	32	35	22	15	16	38	42	17	22	35	43	35	39	32	24	49	22	17	11
chr1:108970213-109042113	WDR47	4417	46	55	49	44	37	52	55	41	16	79	68	58	34	77	53	78	74	72	66	95	105	46	41	54	37	39	70	31	50	37	68	52	46	26	28	27	25	39	53	29	38	51	89	95	68	80	88
chr1:109064139-109076003	TAF13	814	68	84	69	71	32	119	76	54	38	41	37	37	38	63	39	48	53	40	41	40	58	35	43	33	44	60	84	40	68	44	50	43	47	37	53	30	26	36	24	55	64	83	59	36	29	60	60
chr1:109090763-109096934	TMEM167B	2830	79	86	66	78	60	132	76	52	46	75	47	76	49	81	71	72	76	77	68	59	76	45	39	49	53	100	116	55	76	68	73	71	51	66	81	68	45	51	51	54	75	99	60	48	43	66	53
chr1:109105950-109113857	C1orf194	888	1	2	0	0	0	1	0	0	0	0	0	0	0	2	1	0	0	0	0	0	1	0	1	0	0	0	0	0	3	1	0	0	0	0	0	0	0	0	0	0	0	0	0	0	0	0	0
chr1:109113678-109206781	KIAA1324	7202	4	5	3	6	5	13	3	2	3	3	4	13	3	5	4	2	3	8	3	2	5	2	4	5	4	5	7	6	2	4	5	3	1	9	10	2	5	4	5	5	8	2	7	2	5	5	2
chr1:109213917-109238182	SARS1	1980	243	242	211	411	231	390	248	155	106	271	199	247	175	271	262	246	236	218	188	181	244	216	272	182	173	162	322	192	272	205	194	169	140	395	410	227	175	227	184	229	281	288	207	181	173	181	111
chr1:109249538-109275751	CELSR2	11015	46	61	43	109	51	62	70	31	18	45	44	35	41	37	28	30	34	23	35	36	49	39	44	30	54	38	84	42	58	50	40	49	45	76	78	49	45	47	61	60	56	67	24	30	23	22	31
chr1:109279555-109283186	PSRC1	2177	122	106	74	187	96	170	88	63	45	138	144	132	89	151	125	68	85	90	45	39	65	130	161	136	64	68	135	81	107	87	63	56	51	100	93	54	38	39	35	79	124	102	86	85	92	51	51
chr1:109292364-109307011	MYBPHL	1342	0	0	0	0	0	0	0	0	0	1	0	0	0	0	0	0	0	0	0	0	0	0	2	0	0	0	0	0	0	0	0	0	0	0	0	0	0	1	0	2	0	0	0	0	0	0	0
chr1:109309574-109397918	SORT1	7844	526	588	509	831	498	786	574	359	285	420	420	459	296	409	342	380	378	337	259	232	311	389	351	349	443	424	726	360	631	496	386	349	287	759	640	503	353	568	605	531	710	699	347	303	261	310	269
chr1:109399041-109426448	PSMA5	3815	39	53	37	76	40	68	46	30	19	43	46	32	19	56	45	39	44	51	51	42	80	36	45	35	30	46	39	45	58	49	44	52	20	56	50	33	22	29	17	34	42	38	36	35	31	49	35
chr1:109466545-109482134	SYPL2	3703	10	15	17	28	13	14	14	7	9	10	6	9	7	18	7	10	10	7	10	12	2	11	7	9	11	11	21	10	20	8	10	10	9	19	26	23	11	17	20	13	18	22	0	11	6	10	7
chr1:109483938-109492734	ATXN7L2	2318	8	8	10	18	9	10	19	15	17	24	13	18	16	12	12	29	21	14	37	21	21	20	18	17	14	16	27	14	21	18	26	16	29	3	7	6	1	4	5	7	8	9	18	21	16	23	12
chr1:109494051-109502932	CYB561D1	5690	39	26	17	25	23	30	33	20	13	29	45	48	29	33	31	34	38	45	47	30	45	31	23	33	34	18	24	16	40	14	18	26	24	14	17	14	5	8	7	14	11	20	57	62	39	38	46
chr1:109504177-109509738	AMIGO1	5141	19	9	21	16	19	19	13	4	2	17	21	28	12	16	15	16	8	11	9	10	6	16	24	13	5	7	11	8	20	12	7	4	2	31	26	9	11	20	16	18	20	33	15	9	7	6	6
chr1:109539871-109547260	GPR61	4921	0	4	1	2	0	1	4	0	0	0	0	0	0	1	1	1	1	0	0	0	0	0	0	0	1	1	0	1	0	1	0	3	0	1	0	0	0	1	0	0	1	0	0	0	0	2	1
chr1:109548614-109600195	GNAI3	9044	472	615	463	578	401	636	419	318	244	308	287	324	295	404	335	436	431	393	365	318	455	309	319	240	439	567	823	231	406	332	412	481	349	394	410	300	249	406	434	350	423	483	388	310	260	449	364
chr1:109603253-109619929	GNAT2	1421	8	0	3	3	3	1	2	2	3	3	1	1	2	15	5	1	7	1	0	3	3	12	10	3	1	0	4	2	3	1	6	0	1	3	2	0	1	4	2	0	2	4	2	0	1	1	1
chr1:109616103-109632051	AMPD2	4995	133	143	115	200	137	179	204	125	114	118	110	116	91	174	131	233	201	155	231	192	259	121	124	137	108	93	167	130	210	149	117	147	91	174	146	100	78	112	101	91	158	130	99	94	96	156	154
chr1:109656098-109665496	GSTM4	4713	25	29	27	36	41	32	38	14	20	33	21	18	10	25	26	28	26	35	27	10	19	21	37	12	27	31	46	21	37	29	27	29	14	47	50	23	37	49	33	27	33	23	25	19	20	23	23
chr1:109668021-109709549	GSTM2	3788	9	3	6	4	6	11	10	3	5	3	2	2	1	8	6	0	3	3	3	1	2	3	5	3	2	3	5	4	2	9	5	3	2	13	4	3	7	4	4	4	10	8	1	3	2	0	3
chr1:109687816-109708685	GSTM1	1479	37	48	49	84	48	73	42	21	16	34	25	29	37	53	42	28	44	34	30	25	36	39	27	38	49	35	75	28	61	55	32	29	37	93	79	44	44	76	51	49	66	66	37	29	24	28	15
chr1:109711779-109718268	GSTM5	1698	5	4	5	19	2	5	10	1	0	5	4	4	4	4	4	7	8	6	2	5	4	5	1	7	4	9	9	1	3	3	4	4	8	14	9	8	6	9	3	3	10	5	1	0	1	3	2
chr1:109733936-109741038	GSTM3	4122	118	144	106	205	104	162	185	81	82	62	69	58	51	89	50	82	76	71	56	59	89	75	88	76	80	89	131	129	174	161	88	84	62	155	139	119	85	87	86	95	112	105	50	42	45	79	59
chr1:109750079-109764027	EPS8L3	2326	0	0	0	0	0	0	0	0	0	0	0	0	0	0	0	0	0	0	0	0	0	0	0	0	0	0	0	0	0	0	0	0	0	0	0	0	0	0	0	0	0	0	0	0	0	0	0
chr1:109910241-109930992	CSF1	5024	250	248	256	342	219	340	227	118	88	358	319	404	196	321	190	398	370	201	234	193	224	275	260	235	229	208	382	167	259	188	200	228	192	335	351	226	183	280	281	206	308	304	406	300	319	266	210
chr1:109984764-110023742	AHCYL1	4264	355	357	338	533	329	529	375	227	189	330	250	327	281	387	291	365	385	317	267	225	279	285	279	256	283	292	545	224	408	287	264	300	229	517	441	365	279	451	441	346	450	448	303	250	192	231	198
chr1:110031576-110054641	STRIP1	3321	45	62	43	60	43	80	64	41	37	94	65	80	52	96	67	104	101	64	79	84	108	82	72	74	32	58	74	38	87	31	57	42	41	59	48	29	28	23	27	44	48	45	62	51	51	48	65
chr1:110059869-110070672	ALX3	1976	0	0	0	0	0	0	0	0	0	1	0	0	0	0	0	0	0	0	0	0	0	0	0	0	0	0	0	0	0	0	0	0	0	0	2	0	0	0	0	0	0	1	0	0	0	0	0
chr1:110112442-110113947	UBL4B	1505	0	1	0	0	0	0	0	0	0	0	0	0	0	0	0	0	0	0	0	0	0	0	0	0	0	0	0	0	0	0	0	0	0	0	0	0	0	0	0	0	0	0	0	0	0	0	0
chr1:110150493-110202202	SLC6A17	6419	0	0	0	0	0	0	0	0	0	0	0	0	0	0	0	0	0	0	0	0	0	0	0	0	0	0	0	0	0	0	0	0	0	0	0	0	0	0	0	0	0	0	0	0	0	0	0
chr1:110211472-110249124	KCNC4	19369	4	1	2	2	1	4	5	2	0	5	9	7	4	3	6	3	5	7	11	4	2	6	10	4	0	0	5	5	5	3	4	0	1	6	5	8	8	4	5	2	3	6	0	0	5	6	2
chr1:110338505-110346681	RBM15	4670	312	324	269	473	300	464	333	231	188	225	211	229	264	443	286	499	394	281	372	329	483	248	280	228	271	278	501	278	390	258	303	306	215	79	57	34	22	36	27	182	237	204	263	275	208	284	265
chr1:110362856-110391048	SLC16A4	3011	0	1	1	0	1	0	0	1	0	0	1	0	0	6	4	2	0	2	0	0	0	2	1	2	1	3	0	1	0	0	0	0	0	1	0	0	0	0	2	1	2	0	2	0	0	0	0
chr1:110401248-110407942	LAMTOR5	1471	87	105	79	129	85	88	90	75	28	47	54	52	62	67	48	45	59	48	56	76	67	42	29	55	75	99	128	71	103	71	88	76	52	45	64	31	50	55	43	56	64	89	73	43	63	70	43
chr1:110451148-110457358	PROK1	1393	0	0	0	0	0	0	0	0	0	0	0	0	0	0	0	0	0	0	0	0	0	0	0	0	0	0	0	0	0	0	0	0	0	0	0	0	0	0	0	0	0	0	0	0	0	0	0
chr1:110517216-110519175	KCNA10	1959	0	0	0	0	0	0	0	0	0	0	0	0	0	0	0	0	0	0	0	0	0	0	0	0	0	0	0	0	0	0	0	0	0	0	0	0	0	0	0	0	0	0	0	0	0	0	0
chr1:110593579-110631474	KCNA2	13238	0	0	0	0	0	0	0	0	0	0	0	0	0	0	0	0	0	0	0	0	0	0	0	0	0	0	0	0	0	0	0	0	0	0	0	0	0	0	0	0	0	0	0	0	0	0	0
chr1:110672464-110674940	KCNA3	2476	0	0	0	0	0	0	0	0	0	0	0	0	0	0	0	0	0	0	0	0	0	0	0	0	0	0	0	0	0	0	0	0	0	0	0	0	0	0	0	0	0	0	0	0	0	0	0
chr1:110871187-110899922	CD53	1577	0	0	0	0	0	0	0	0	0	0	0	0	0	0	0	0	1	0	0	0	0	0	0	0	0	0	0	0	0	0	0	0	0	0	0	0	0	0	0	0	0	0	0	0	0	0	0
chr1:110947189-110963965	LRIF1	3502	28	28	19	42	28	33	23	11	9	67	46	49	29	57	43	35	63	71	10	23	34	60	64	48	22	27	31	19	41	25	11	23	10	20	32	16	16	14	8	25	35	32	55	50	30	12	15
chr1:111117332-111140040	DRAM2	2246	35	32	46	38	27	41	54	23	13	33	39	52	36	33	36	21	36	34	21	15	22	37	43	29	33	24	44	15	29	38	28	24	14	33	41	23	38	42	36	39	33	45	16	25	15	24	20
chr1:111140222-111185104	CEPT1	2203	75	70	64	113	55	108	62	49	24	96	61	51	68	78	40	76	75	69	82	64	88	51	67	35	43	63	85	38	71	53	56	44	23	72	75	75	45	57	62	70	86	101	96	66	57	31	48
chr1:111185968-111204409	DENND2D	3353	5	2	3	9	9	5	3	1	0	8	3	3	6	4	6	3	2	4	1	3	1	5	2	2	1	3	4	0	2	2	0	0	3	11	2	7	7	2	3	6	8	4	1	7	5	3	2
chr1:111200770-111243440	CHI3L2	2888	0	0	0	0	0	0	0	0	0	0	0	0	0	2	0	0	0	0	0	0	0	0	0	0	0	0	0	0	0	0	0	0	0	0	0	0	0	1	1	1	0	0	0	0	0	0	0
chr1:111290850-111320566	CHIA	1838	0	0	0	0	0	0	0	0	0	0	0	0	0	0	0	0	0	0	0	0	0	0	0	0	0	0	0	0	0	0	0	0	0	0	0	0	0	0	0	0	0	0	0	0	0	0	0
chr1:111346619-111353013	PIFO	2295	0	0	0	1	0	0	1	0	0	0	0	0	0	0	0	0	1	0	0	0	0	0	0	0	0	0	1	0	0	0	0	0	1	0	0	0	0	0	0	0	0	0	0	0	0	0	0
chr1:111414318-111427735	OVGP1	2196	1	1	0	1	0	0	0	0	0	1	0	2	1	2	1	0	0	0	1	0	0	0	5	2	1	0	3	0	0	0	0	1	1	2	2	1	2	1	0	0	0	1	0	0	0	0	0
chr1:111439889-111449256	WDR77	2492	216	186	194	328	181	342	228	201	134	158	125	140	124	183	149	196	201	157	143	120	198	169	173	126	168	160	259	172	295	193	132	152	137	252	208	184	103	127	121	156	237	181	106	114	81	159	114
chr1:111449463-111462773	ATP5PB	2628	103	120	81	165	92	162	109	69	59	77	75	80	65	76	64	89	82	97	72	54	90	68	71	46	103	74	118	88	128	100	72	94	67	104	105	82	79	77	69	102	106	103	102	76	47	62	67
chr1:111473791-111478512	C1orf162	1107	0	0	0	0	0	0	2	0	0	3	1	2	0	1	1	1	0	0	0	0	0	1	0	2	0	0	0	0	1	0	0	0	0	0	0	1	1	1	0	1	0	3	0	0	1	0	0
chr1:111483347-111563962	TMIGD3	2204	0	0	0	0	0	0	0	0	0	0	0	2	1	2	0	0	2	0	0	0	0	0	0	0	0	0	0	0	0	0	0	0	0	0	0	0	0	0	0	0	0	0	0	0	0	0	0
chr1:111499428-111503633	ADORA3	1821	0	0	0	0	0	0	0	0	0	0	0	0	0	0	0	0	0	0	0	0	0	0	0	0	0	0	0	0	1	0	0	0	0	0	0	0	0	0	0	0	0	0	0	0	0	0	0
chr1:111542217-111716691	RAP1A	5416	86	92	72	77	58	99	48	30	46	49	36	51	47	60	78	49	67	70	57	49	88	31	46	24	68	73	106	31	43	42	74	47	41	28	58	29	31	42	38	47	64	81	75	46	41	50	53
chr1:111722063-111739395	INKA2	5978	0	0	3	2	1	2	3	5	0	0	17	4	2	0	1	1	0	4	2	2	1	3	3	3	4	1	3	1	1	2	3	1	1	2	4	2	0	0	2	0	0	0	7	7	5	3	0
chr1:111755900-111768000	DDX20	5347	80	66	58	90	57	71	79	40	41	97	81	99	77	122	94	110	145	104	97	88	153	91	78	83	62	78	114	62	80	68	88	76	76	20	23	18	9	11	15	23	44	37	103	100	69	102	90
chr1:111770661-111989155	KCND3	7863	0	0	0	0	0	0	0	2	0	0	0	0	0	0	0	0	0	0	0	0	0	0	0	0	0	0	0	1	0	0	1	0	0	0	0	0	0	0	0	0	0	0	0	0	0	0	0
chr1:112396213-112461164	CTTNBP2NL	5931	35	47	50	66	23	57	32	13	12	144	98	128	104	140	128	131	158	115	129	120	164	129	128	86	47	41	72	27	23	41	51	49	38	26	67	32	25	31	35	60	38	71	122	100	93	87	53
chr1:112466540-112530165	WNT2B	12252	2	5	2	5	2	11	7	3	12	6	11	4	9	9	3	5	3	6	1	2	2	7	7	7	7	2	6	2	4	4	2	4	6	1	5	0	4	6	18	2	2	2	3	4	3	0	2
chr1:112523513-112619189	ST7L	4800	30	37	32	55	30	45	38	30	30	30	23	18	20	33	21	20	21	13	3	5	17	23	27	24	23	26	45	30	57	59	26	33	11	11	15	8	10	12	8	19	24	23	16	9	3	21	10
chr1:112619831-112671616	CAPZA1	2358	829	932	821	1115	703	1104	851	527	406	568	479	539	424	702	580	674	706	567	554	488	710	499	580	532	652	790	1194	449	918	626	656	670	512	799	820	628	683	1009	858	710	852	957	497	444	367	498	447
chr1:112674420-112700746	MOV10	4476	50	58	69	104	61	84	73	49	45	86	90	80	55	80	60	75	66	66	35	48	65	84	74	75	42	28	75	41	81	42	46	45	30	115	109	82	66	71	86	58	101	80	79	65	72	44	42
chr1:112701105-112707434	RHOC	3173	361	375	375	565	327	567	388	237	159	320	231	289	166	283	254	281	322	220	224	203	283	204	266	184	267	234	386	334	459	305	216	247	178	617	672	442	236	251	196	382	529	452	235	210	142	236	181
chr1:112709993-112715477	PPM1J	2781	1	0	1	0	0	0	4	1	1	1	1	0	0	1	0	0	1	0	1	2	1	0	0	0	1	1	2	0	4	1	3	6	0	0	1	0	0	0	0	0	0	0	0	0	0	3	0
chr1:112720418-112727235	TAFA3	1282	0	1	0	0	0	0	0	0	0	0	0	0	0	0	0	0	0	0	0	0	2	0	0	0	0	0	0	0	0	0	0	0	0	2	0	0	0	1	0	0	1	0	0	0	0	0	0
chr1:112911846-112957013	SLC16A1	5009	2	4	1	4	5	2	3	3	1	3	5	1	2	2	3	3	3	1	1	0	6	1	5	2	5	6	2	4	3	2	3	1	1	0	3	1	2	6	4	0	0	4	1	0	3	3	1
chr1:113073197-113132260	LRIG2	11566	10	8	10	24	9	21	26	6	9	155	150	166	99	129	103	35	74	68	16	15	22	131	146	139	9	5	19	10	14	14	19	18	8	15	20	16	9	16	10	14	15	17	62	39	33	17	10
chr1:113390514-113685923	MAGI3	7172	71	73	86	115	62	97	68	60	30	95	86	103	58	108	72	127	119	102	112	116	158	77	74	59	70	69	136	38	67	40	68	81	67	60	43	37	67	102	84	48	90	95	112	111	65	103	110
chr1:113696830-113759486	PHTF1	4329	64	85	66	123	72	89	65	55	28	77	52	76	47	66	62	66	85	101	92	83	99	59	79	79	61	72	95	57	108	60	70	62	36	76	85	51	73	96	66	53	57	74	70	51	41	43	31
chr1:113761831-113812476	RSBN1	6621	55	54	65	35	26	54	49	26	33	90	70	94	64	135	85	117	106	88	84	88	132	89	132	95	42	58	91	21	40	41	49	60	49	10	16	18	15	24	14	19	20	21	112	76	75	70	41
chr1:113813810-113871712	PTPN22	3885	4	2	3	3	5	10	3	1	0	3	3	7	1	0	3	0	0	0	0	0	0	0	0	0	0	2	5	2	4	2	0	2	0	2	3	3	3	9	3	1	3	2	1	3	1	0	1
chr1:113876815-113887581	BCL2L15	5005	0	0	0	0	0	0	0	1	0	1	0	1	1	0	0	1	0	3	3	0	1	2	1	0	0	0	0	0	1	0	1	1	0	0	0	2	0	3	0	1	0	0	0	0	2	0	1
chr1:113894193-113905201	AP4B1	3483	19	19	25	47	14	43	66	40	25	39	38	51	25	43	24	40	34	31	23	40	60	33	35	44	17	24	34	28	63	43	28	16	36	30	20	12	2	11	9	14	12	16	30	23	22	28	20
chr1:113905212-113914086	DCLRE1B	3868	60	56	38	66	49	54	78	37	21	87	74	98	71	116	97	92	99	113	102	76	99	92	78	88	59	44	88	34	62	43	42	46	36	69	58	36	32	34	35	24	36	54	70	80	53	63	40
chr1:113929323-113977869	HIPK1	9148	424	436	442	561	350	606	364	236	199	371	334	367	285	413	315	411	364	363	336	294	383	313	320	274	344	329	605	240	469	313	285	312	289	521	536	398	293	416	379	377	477	507	351	324	277	320	282
chr1:113979440-113982254	OLFML3	1934	1	0	0	1	2	2	0	2	1	1	0	0	1	1	0	0	0	1	0	0	2	0	0	0	0	3	0	1	4	1	0	0	0	1	0	0	2	3	0	1	0	2	0	0	1	0	0
chr1:114089291-114153919	SYT6	5103	0	0	0	0	0	0	0	0	0	0	0	0	0	0	0	0	0	0	0	0	0	0	0	0	0	0	0	0	0	0	0	0	0	0	0	0	0	0	0	0	0	0	0	0	0	0	0
chr1:114392789-114511203	TRIM33	8441	224	198	186	246	147	232	142	100	85	258	237	286	239	360	261	303	334	271	281	283	371	251	234	241	191	203	374	93	177	148	196	177	142	149	187	135	141	239	274	143	211	222	318	260	246	176	216
chr1:114567556-114581615	BCAS2	1275	46	62	45	97	65	95	47	31	19	40	35	42	35	49	41	44	55	59	37	51	61	32	49	35	37	46	73	50	51	48	50	53	28	38	47	28	29	38	22	56	48	56	45	40	23	46	31
chr1:114582847-114670111	DENND2C	6241	15	9	7	7	10	7	3	7	8	13	11	15	3	11	14	11	9	13	25	14	17	10	4	13	8	15	14	5	3	4	11	14	9	10	7	3	3	4	9	5	3	7	11	14	9	21	21
chr1:114673097-114695618	AMPD1	2407	0	1	0	0	0	0	0	0	0	0	0	0	0	0	0	0	0	0	0	0	0	0	0	0	0	0	2	0	0	1	0	3	0	0	0	0	1	1	0	0	0	0	0	0	0	0	1
chr1:114704468-114716771	NRAS	4326	722	835	644	908	515	956	587	406	338	477	445	465	317	531	452	513	520	411	441	319	496	374	406	363	568	621	1025	364	693	518	513	570	374	645	635	558	445	695	630	606	724	789	470	412	314	426	338
chr1:114716912-114758676	CSDE1	4740	1281	1610	1406	1930	1237	1893	1320	884	548	940	781	925	708	1141	895	1181	1164	1070	1083	927	1170	864	956	818	1227	1252	2115	892	1428	1181	1255	1195	935	1470	1492	1131	1121	1478	1354	1182	1467	1529	946	785	623	887	781
chr1:114769478-114780685	SIKE1	5506	222	253	216	255	159	287	186	115	69	172	145	169	115	209	157	141	224	169	117	107	135	151	140	144	163	210	277	130	224	187	172	153	116	197	186	142	125	148	163	218	253	317	160	162	151	117	102
chr1:114854862-114995370	SYCP1	3614	0	0	0	0	0	0	0	0	0	0	0	0	1	0	0	0	0	0	0	0	0	0	0	0	0	0	0	0	0	0	0	0	0	0	0	0	0	0	0	0	0	0	0	0	0	0	0
chr1:115029825-115034302	TSHB	528	0	0	0	0	0	0	0	0	0	0	0	0	0	0	0	0	0	0	0	0	0	0	0	0	0	0	0	0	0	0	0	0	0	0	0	0	0	0	0	0	0	0	0	0	0	0	0
chr1:115048010-115089503	TSPAN2	3216	1	2	2	6	2	11	7	5	1	8	11	5	6	3	5	6	5	7	6	3	9	2	5	5	0	4	5	1	7	2	7	3	1	8	8	2	6	2	8	2	5	7	4	4	3	1	0
chr1:115285916-115338249	NGF	1061	0	2	1	8	1	1	0	0	0	6	11	9	3	8	5	3	1	6	0	0	0	3	5	6	3	0	1	1	3	2	2	0	0	1	4	1	1	3	2	0	2	5	2	2	1	0	0
chr1:115641969-115698224	VANGL1	8752	231	246	230	299	222	322	207	111	62	324	304	303	254	339	309	176	285	236	121	91	147	310	372	305	166	147	241	141	231	181	117	96	81	348	407	248	207	312	299	276	344	333	200	182	138	75	72
chr1:115700006-115768781	CASQ2	2674	0	0	0	0	0	0	0	0	0	0	0	0	0	0	0	0	0	0	0	0	0	0	0	0	0	0	0	0	0	0	0	0	0	0	0	0	0	0	0	0	0	0	0	1	0	0	0
chr1:115836376-115843917	NHLH2	7541	0	1	0	0	0	0	0	0	0	0	4	0	0	0	0	0	0	0	1	0	0	0	0	0	0	0	0	1	0	0	0	0	0	0	0	0	0	0	0	0	0	0	0	0	0	0	0
chr1:115976512-116070054	SLC22A15	5014	11	11	12	21	9	15	8	7	7	54	53	59	31	45	29	34	54	41	30	15	26	39	61	51	5	9	12	10	10	5	16	6	10	18	13	12	14	15	22	10	20	18	24	21	15	16	19
chr1:116111754-116135240	MAB21L3	3229	0	0	0	0	0	0	0	0	0	0	0	2	0	0	1	0	0	0	0	0	0	0	1	0	0	0	0	0	0	0	0	0	0	0	2	0	2	4	4	0	0	0	0	0	0	0	0
chr1:116372667-116410261	ATP1A1	4234	1541	1697	1507	2503	1427	2522	1805	1046	734	1223	914	1134	784	1152	921	1529	1348	1117	1236	1051	1402	957	1024	887	1349	1265	2074	1179	1850	1338	1343	1242	986	2544	2499	1706	1269	1842	1582	1497	1911	1776	1180	1069	868	1310	1077
chr1:116514533-116571039	CD58	1749	28	11	22	24	16	32	15	11	5	41	25	26	13	44	21	29	34	33	26	30	27	24	30	14	12	24	40	15	19	14	24	15	16	24	25	26	19	14	19	17	27	19	28	44	14	17	10
chr1:116574408-116667753	IGSF3	7388	3	1	1	1	6	2	1	1	1	2	2	0	1	1	0	2	5	3	0	2	0	3	2	0	5	1	3	2	1	0	0	1	0	7	3	3	0	3	0	1	3	1	0	0	1	1	0
chr1:116754429-116769229	CD2	1635	0	0	0	0	0	0	0	0	0	0	0	0	0	0	0	0	0	0	0	0	0	0	0	0	0	0	0	0	0	0	0	0	0	0	0	0	0	0	0	0	0	0	0	0	0	0	0
chr1:116909915-116990353	PTGFRN	6314	1	2	0	0	0	0	0	0	0	0	0	0	0	0	0	0	0	0	0	0	0	0	0	0	0	0	2	0	0	1	0	1	1	0	4	1	1	1	1	2	0	0	0	0	0	0	0
chr1:117001811-117036417	CD101	3324	0	0	0	0	0	0	0	0	0	0	0	0	0	0	0	0	0	0	0	0	0	0	0	0	0	0	0	0	0	0	0	0	0	0	0	0	0	0	0	0	0	0	0	0	0	0	0
chr1:117060325-117107453	TTF2	9439	95	90	79	144	79	143	101	49	47	164	133	104	133	252	150	118	151	163	81	79	131	206	200	173	58	63	112	71	108	68	44	51	60	142	133	122	58	100	90	89	124	115	83	104	64	51	35
chr1:117111059-117122587	TRIM45	4368	9	15	9	11	8	20	14	10	9	19	5	11	9	8	13	13	6	6	2	9	4	7	12	10	3	2	8	9	14	10	9	8	7	5	5	3	1	1	1	3	3	7	8	9	6	12	6
chr1:117143586-117210927	VTCN1	2685	0	0	0	0	0	0	0	0	0	0	0	0	0	0	0	0	0	0	0	0	0	0	0	0	0	0	0	0	0	0	0	0	0	0	0	0	0	0	0	0	0	0	0	0	0	0	0
chr1:117367448-117528872	MAN1A2	9667	239	248	239	315	213	289	216	140	83	187	190	140	175	251	217	160	237	219	155	167	209	140	140	175	196	254	330	133	239	204	183	147	134	174	238	212	167	242	295	212	241	316	161	169	119	143	125
chr1:117606047-117628389	TENT5C	5654	38	60	35	70	56	72	46	30	17	94	98	85	31	47	33	68	56	46	46	40	82	60	56	40	41	55	77	29	35	43	50	55	43	83	88	61	26	47	36	46	66	65	116	121	90	97	72
chr1:117863484-117929621	GDAP2	9606	123	154	124	166	113	183	125	74	57	153	153	145	148	188	154	127	171	151	101	79	111	149	158	174	102	124	176	83	149	109	94	96	65	141	161	97	109	174	199	119	194	217	140	111	105	56	70
chr1:117929738-117966543	WDR3	10004	130	124	101	135	94	164	164	110	78	143	120	107	129	192	139	162	176	159	180	187	229	122	125	126	95	116	190	101	135	105	113	115	115	113	132	82	60	91	78	90	139	111	119	114	105	124	129
chr1:117953589-118185228	SPAG17	8715	0	0	1	0	0	0	0	0	0	0	1	0	0	0	0	0	1	0	0	0	0	0	0	0	0	0	0	0	0	1	0	1	0	0	0	0	0	0	0	0	1	1	0	0	0	0	0
chr1:118883045-118989556	TBX15	4344	0	3	0	0	0	0	0	2	0	0	6	1	0	9	0	2	2	2	0	2	0	1	1	4	0	2	1	1	0	0	0	1	0	0	0	0	0	2	0	2	1	0	0	0	4	0	0
chr1:119031215-119140671	WARS2	2834	34	37	37	55	46	73	35	25	22	40	50	37	30	62	46	58	67	58	36	40	86	55	32	28	33	40	54	23	32	33	39	19	37	52	48	28	35	48	43	45	53	51	34	41	18	28	27
chr1:119368778-119394130	HAO2	1698	0	0	0	0	0	0	0	0	0	0	0	0	0	0	0	0	0	0	0	0	0	0	0	0	0	0	0	0	0	0	0	0	0	0	0	0	0	0	0	0	0	0	0	0	0	0	0
chr1:119415049-119423034	HSD3B2	1716	0	0	0	0	0	0	0	0	0	0	0	0	0	0	0	0	0	0	0	0	0	0	0	0	0	0	0	0	0	0	0	0	0	0	0	0	0	0	0	0	0	0	0	0	0	0	0
chr1:119507197-119515054	HSD3B1	1755	0	0	0	0	1	0	0	0	0	0	0	0	0	0	0	1	0	0	0	0	0	0	1	0	0	0	0	0	0	1	0	0	1	0	0	0	0	1	0	0	0	0	0	0	0	0	0
chr1:119619376-119648266	ZNF697	5579	21	18	21	25	16	27	26	19	15	48	41	60	54	65	55	65	66	81	58	64	88	59	83	47	23	29	41	16	26	14	48	25	21	9	6	9	6	4	4	14	10	26	44	26	34	43	31
chr1:119648410-119744226	PHGDH	2827	1	2	0	2	1	3	3	3	2	1	0	2	3	6	0	7	7	7	6	6	7	1	2	2	2	0	3	1	1	2	2	3	0	4	5	1	1	2	11	2	9	0	2	3	2	2	0
chr1:119748001-119768905	HMGCS2	2433	0	0	0	0	0	0	0	0	0	0	0	0	0	0	0	0	0	0	0	0	0	0	0	0	0	0	0	0	0	0	0	0	0	0	0	0	0	0	0	0	0	0	0	0	0	0	0
chr1:119794016-119811580	REG4	3414	0	0	0	0	0	0	0	0	0	0	0	0	0	0	0	0	0	0	0	0	0	0	0	0	0	0	0	0	0	0	0	0	0	0	0	0	0	0	0	0	0	0	0	0	0	0	0
chr1:119893532-119896515	ADAM30	2983	0	1	0	0	0	0	0	0	0	0	0	0	0	1	0	0	0	0	0	0	0	0	0	0	0	1	0	0	0	0	0	0	0	4	1	0	2	7	7	0	0	2	0	0	0	0	0
chr1:119911552-120100688	NOTCH2	12517	928	982	936	1348	857	1177	870	493	398	1188	941	1063	705	1178	915	1178	1140	887	824	839	1107	961	1003	822	831	801	1306	607	993	840	738	721	602	1527	1581	961	922	1421	1486	991	1513	1410	1105	1033	818	805	764
chr1:120150897-120176520	SEC22B	9039	42	42	43	67	39	65	33	20	13	36	19	41	21	52	34	44	49	49	33	41	39	32	45	28	25	34	63	25	58	36	25	29	19	30	42	30	30	35	23	17	38	25	29	23	30	19	27
chr1:120723945-120793874	AC253572.1	1111	2	3	2	5	0	2	4	1	3	2	1	3	0	3	1	1	4	1	1	0	6	4	2	3	0	0	1	0	1	0	0	0	0	6	0	2	0	2	2	0	1	1	1	5	0	2	6
chr1:120723948-120842110	NBPF26	6403	9	10	12	10	9	7	8	7	2	7	10	15	9	10	12	17	8	14	11	8	14	13	14	9	2	8	8	6	8	10	5	3	13	23	18	11	3	15	9	11	10	15	20	6	17	9	7
chr1:120889745-120890405	PPIAL4A	660	0	0	0	0	0	0	0	0	0	0	0	1	0	0	0	0	0	1	0	0	0	0	0	0	0	0	0	0	0	0	0	1	0	0	0	0	0	0	0	0	0	0	0	0	0	0	0
chr1:121087344-121097161	FCGR1B	2874	0	0	0	0	0	0	0	0	0	0	0	0	0	0	0	0	0	0	0	0	0	0	0	0	0	0	0	0	0	0	0	0	0	0	0	0	0	0	0	0	0	0	0	0	0	0	0
chr1:121167645-121185539	FAM72B	2618	9	6	1	8	6	7	10	11	1	5	2	5	3	7	3	4	1	3	6	7	8	6	4	8	6	7	6	7	8	5	2	6	4	3	4	3	2	4	5	11	10	9	8	7	4	3	1
chr1:121184974-121392874	SRGAP2C	7091	13	14	10	13	12	15	10	5	3	3	14	7	10	16	13	9	10	14	10	8	14	7	4	5	11	3	20	9	8	4	8	10	10	11	8	4	7	21	17	9	9	13	11	10	8	13	7
chr1:143902386-143905966	H3-2	2616	98	109	94	108	35	93	108	64	45	82	57	65	52	56	61	60	71	67	55	39	58	55	41	39	52	57	108	85	101	70	64	72	41	60	53	23	17	13	15	66	66	63	85	72	54	43	34
chr1:143955363-143971965	FAM72C	2297	14	9	12	15	7	18	11	4	2	20	23	10	16	23	15	7	18	15	17	17	9	34	26	25	5	8	11	7	11	17	4	6	8	7	21	14	6	9	16	12	20	13	9	10	10	2	5
chr1:144372874-144373659	PPIAL4E	785	0	0	0	0	0	0	0	0	0	0	0	0	0	0	0	0	0	0	0	0	0	0	0	0	0	0	0	0	0	0	0	0	0	0	0	0	0	0	0	0	0	0	0	0	0	0	0
chr1:144421389-144461647	NBPF15	4535	46	63	47	66	39	56	44	23	9	73	52	49	48	69	36	46	44	43	35	35	53	48	51	50	33	17	49	18	29	32	24	19	28	62	70	32	20	29	30	39	77	62	39	39	42	38	30
chr1:144592867-144593652	PPIAL4F	785	0	0	0	0	0	0	0	0	0	0	0	0	0	0	0	0	0	0	0	0	0	0	0	0	0	0	0	0	0	0	0	0	0	0	0	0	0	0	0	0	0	0	0	0	0	0	0
chr1:144887264-145095528	SRGAP2B	7123	373	449	351	670	356	602	409	216	223	368	319	351	317	474	354	429	454	337	439	349	571	334	343	363	346	403	616	260	482	382	335	314	308	479	508	301	308	534	535	375	514	587	462	393	313	297	235
chr1:145095973-145112696	FAM72D	2423	0	0	0	1	1	1	3	0	0	1	4	1	2	1	2	0	3	1	1	0	2	1	4	5	0	1	0	3	0	2	0	0	0	0	2	1	0	2	1	1	2	1	1	3	2	0	1
chr1:145241629-145242124	PPIAL4D	495	0	0	0	0	0	0	0	0	0	0	0	0	1	0	0	1	1	0	0	0	1	0	0	0	1	1	4	0	0	5	2	0	1	1	1	0	0	0	0	2	0	2	0	0	1	1	4
chr1:145289899-145370225	NBPF20	13973	5	8	2	10	7	8	8	4	2	7	8	7	9	18	7	7	11	7	3	6	5	8	7	5	6	6	18	6	4	4	8	8	4	5	9	6	3	13	2	10	12	12	10	6	5	4	2
chr1:145370939-145405567	NBPF20	4787	3	2	3	10	4	3	0	0	1	14	23	11	11	24	15	5	8	9	4	5	7	10	23	17	4	3	5	2	5	4	0	6	1	5	1	1	5	7	2	4	3	9	8	5	6	1	6
chr1:145607987-145670650	GPR89A	2233	5	8	6	11	4	7	5	3	2	6	4	3	2	7	5	7	9	10	7	0	5	4	5	7	2	5	10	5	14	12	5	6	3	4	4	4	4	1	3	4	3	5	1	9	4	2	3
chr1:145670984-145708148	PDZK1	2299	0	0	0	0	0	0	0	1	0	0	0	0	2	1	3	0	0	2	0	0	1	1	1	2	0	0	0	0	0	0	0	0	0	0	0	0	1	0	0	0	0	0	0	0	0	0	0
chr1:145719470-145739288	CD160	3959	0	3	0	1	0	0	2	0	0	0	1	0	0	0	0	0	0	1	0	0	0	0	0	0	0	0	1	1	1	0	0	0	0	0	0	0	0	0	1	0	0	0	0	0	0	0	0
chr1:145738867-145824095	RNF115	9135	126	155	126	166	109	163	117	60	33	102	117	122	112	162	161	195	153	123	119	153	149	115	133	130	123	118	196	52	127	93	100	100	70	121	109	104	93	155	141	104	127	144	125	139	85	97	65
chr1:145824175-145844402	POLR3C	3801	75	80	68	120	57	74	71	48	22	81	41	65	53	82	53	47	69	46	46	49	74	69	62	61	63	60	97	49	82	78	39	45	54	75	66	44	34	55	31	52	56	51	57	43	36	34	37
chr1:145845629-145848954	NUDT17	1473	7	10	9	6	2	4	7	4	3	11	5	4	2	2	0	8	2	4	4	3	5	5	3	2	2	3	7	2	11	7	4	5	5	12	8	4	6	4	8	6	10	6	0	6	2	4	4
chr1:145848521-145859836	PIAS3	3176	110	115	100	145	79	144	139	81	39	145	112	114	73	115	70	125	93	94	101	90	116	114	90	85	99	104	165	100	160	105	102	108	92	134	137	98	91	113	101	108	161	123	141	152	118	91	91
chr1:145866563-145885866	ANKRD35	3359	0	0	2	0	0	0	0	0	0	0	0	0	0	0	0	0	0	0	0	0	0	0	0	0	0	0	0	1	0	0	0	0	0	0	0	0	0	0	0	0	0	0	0	0	0	0	0
chr1:145891207-145910050	ITGA10	5130	18	15	24	23	18	36	23	18	4	19	11	20	12	18	6	12	10	3	11	3	17	24	13	14	26	14	21	15	18	17	14	9	14	16	25	21	14	7	15	19	30	18	10	13	9	16	4
chr1:145911349-145918717	PEX11B	1620	21	27	26	23	15	34	27	15	16	28	18	22	12	25	19	33	27	17	29	33	36	16	18	16	14	25	31	13	32	30	18	23	14	8	12	10	2	3	8	8	25	24	23	20	22	26	24
chr1:145921555-145927536	RBM8A	4961	457	501	409	656	399	673	495	290	198	288	236	233	249	306	219	275	336	299	293	251	269	249	247	245	357	477	765	373	574	477	404	381	283	429	443	363	350	478	359	361	419	442	245	256	212	264	205
chr1:145933422-145958017	LIX1L	3991	259	304	220	330	222	322	274	122	134	185	158	174	119	207	170	254	210	167	176	145	166	137	150	107	223	257	367	130	277	211	184	206	170	313	348	209	231	396	315	218	331	297	201	150	137	148	114
chr1:145959440-145964575	ANKRD34A	3671	2	5	4	11	2	14	9	4	0	4	5	2	3	5	1	2	4	2	3	5	5	5	7	2	3	4	9	5	3	7	5	6	5	1	2	3	4	1	1	3	3	3	2	6	3	3	1
chr1:145964689-145978848	POLR3GL	1178	4	13	19	17	15	21	14	6	4	9	9	13	10	9	9	8	7	5	8	5	9	5	5	2	2	8	13	16	16	5	8	9	13	11	16	18	10	12	9	11	9	18	11	14	11	7	7
chr1:145992434-145996579	TXNIP	3192	648	766	601	1164	707	1176	1602	1159	866	284	274	286	89	170	139	314	249	133	220	165	228	146	133	96	804	808	1313	978	1946	1308	796	787	588	247	233	155	72	97	73	304	391	420	375	354	243	475	351
chr1:146017467-146036746	HJV	2418	0	0	0	0	0	0	0	0	1	0	0	0	0	0	0	0	1	0	0	0	0	0	0	0	0	0	0	0	0	0	0	0	0	0	0	0	0	0	0	0	0	0	0	0	0	0	0
chr1:146064710-146189381	NBPF10	13863	11	12	12	26	13	30	10	3	5	25	24	18	15	17	17	34	28	28	22	20	24	17	12	32	17	15	18	11	20	9	6	16	16	19	20	12	9	8	12	10	18	7	26	24	20	30	23
chr1:146146520-146229026	NOTCH2NLA	2832	2	2	3	3	1	1	0	0	1	3	3	6	4	5	3	6	6	6	1	7	4	3	3	2	2	3	1	0	0	3	0	2	1	0	1	2	0	2	0	0	1	3	3	4	3	1	7
chr1:146228708-146229000	NBPF10	292	1	2	0	5	0	3	7	1	4	0	1	3	1	1	2	2	5	1	3	0	1	0	0	6	1	1	0	8	6	0	4	2	2	0	2	1	3	3	0	4	2	1	1	4	2	3	0
chr1:146344130-146344790	PPIAL4H	660	2	3	11	9	2	7	2	2	3	0	0	4	3	5	4	5	5	1	3	1	6	1	6	1	11	7	11	5	6	6	4	6	2	6	6	2	2	5	6	12	7	6	6	9	6	5	3
chr1:146938743-146996202	NBPF12	7061	17	9	7	13	6	13	7	3	4	18	11	17	16	20	16	10	13	10	11	8	10	18	22	17	6	9	15	6	12	3	4	8	10	20	17	5	7	13	14	13	14	17	6	12	11	4	8
chr1:147155105-147172470	PRKAB2	5343	96	101	81	93	45	91	109	50	54	53	46	39	48	74	53	132	85	83	104	90	129	55	55	31	104	101	151	46	71	60	108	121	91	53	42	26	16	57	67	37	58	51	78	62	62	92	99
chr1:147184304-147225873	FMO5	3094	0	0	0	1	0	0	2	3	0	0	0	1	1	0	1	5	0	0	1	2	0	1	1	0	1	1	1	2	0	1	0	1	0	0	0	0	0	1	0	0	0	1	0	1	0	0	1
chr1:147242653-147295765	CHD1L	3051	51	64	37	46	42	49	51	16	27	65	67	54	52	107	82	95	95	89	77	84	93	85	75	68	47	58	97	24	51	27	61	64	56	36	46	19	25	39	37	23	31	36	76	64	49	94	80
chr1:147541500-147626216	BCL9	6189	46	60	42	56	27	52	43	24	23	69	61	60	42	75	47	82	84	60	55	70	99	47	61	54	35	34	79	25	36	32	36	50	24	42	45	47	27	37	28	23	42	45	64	61	44	42	43
chr1:147629651-147670524	ACP6	9269	19	25	12	24	24	25	9	9	9	46	45	56	35	41	27	28	25	27	16	15	17	27	43	36	8	21	24	12	20	7	12	17	10	22	21	22	8	19	17	11	23	15	37	27	29	13	22
chr1:147756198-147773354	GJA5	3280	0	0	0	0	0	0	0	0	0	0	0	0	0	0	0	0	0	0	0	0	0	0	0	0	0	0	0	0	0	0	0	0	0	0	0	0	0	0	0	0	0	0	0	0	0	0	0
chr1:147907955-147909257	GJA8	1302	0	0	0	0	0	0	0	0	0	0	0	0	0	0	0	0	0	0	0	0	0	0	0	0	0	0	0	0	0	0	0	0	0	0	0	0	0	0	0	0	0	0	0	0	0	0	0
chr1:147928419-147993592	GPR89B	2160	43	61	36	76	51	49	49	22	18	61	49	56	35	67	31	60	58	45	54	39	66	63	68	62	34	33	60	41	74	53	31	40	19	57	68	40	38	69	59	36	50	46	45	49	45	42	31
chr1:148102150-148152322	NBPF11	5766	41	57	46	80	49	64	54	38	27	74	82	87	84	112	100	92	102	69	66	55	101	72	92	72	61	52	77	36	65	40	68	37	32	64	69	49	35	54	62	33	46	53	64	90	49	69	54
chr1:148479823-148483679	PPIAL4G	3856	2	2	3	1	1	1	1	0	0	0	0	2	1	1	1	0	0	0	0	1	0	3	3	1	2	1	4	0	2	0	2	3	2	2	2	0	0	1	0	5	2	6	1	1	3	1	1
chr1:148531384-148679742	NBPF14	11883	223	257	188	280	210	310	186	111	98	446	387	419	255	494	362	451	433	401	311	310	421	390	393	394	176	206	362	143	197	185	228	180	161	270	263	191	201	278	325	225	315	345	516	479	368	343	351
chr1:148607039-148679779	NOTCH2NLB	1108	23	41	33	32	29	21	22	7	7	50	42	39	37	53	35	40	44	26	48	38	43	42	51	37	27	31	44	22	24	21	33	22	30	23	34	17	15	34	25	26	49	38	54	43	40	53	59
chr1:148748893-148750099	NUDT4B	1206	14	15	19	16	9	19	15	8	3	13	15	11	7	20	13	17	18	21	21	19	20	6	11	11	9	16	30	5	20	5	8	20	12	10	11	14	14	4	6	6	17	21	5	13	6	24	13
chr1:148808180-149033019	PDE4DIP	20055	19	20	33	29	28	30	32	17	16	24	23	15	14	30	13	13	20	16	15	6	27	28	25	23	22	13	28	17	46	51	16	19	20	28	27	14	7	28	16	17	21	12	13	13	10	7	16
chr1:149054026-149103561	NBPF9	6323	944	1104	942	1485	967	1389	873	575	392	1898	1691	1806	1432	2109	1533	1584	1780	1777	1209	1176	1543	1730	1722	1638	863	864	1491	657	1026	773	925	863	733	1399	1410	991	923	1459	1447	993	1589	1558	1590	1534	1179	1105	1113
chr1:149390613-149464958	NOTCH2NLC	1869	1	2	0	1	2	2	0	4	1	4	4	4	0	1	2	4	2	1	6	6	4	1	2	2	2	0	2	3	1	0	1	4	1	0	1	0	0	1	0	2	1	3	3	6	2	2	10
chr1:149475337-149556361	NBPF19	13648	21	16	18	20	13	10	11	6	2	40	29	51	22	30	27	30	44	41	23	30	36	30	29	20	12	18	22	5	9	8	17	28	9	17	15	6	12	25	32	20	24	38	36	30	25	19	21
chr1:149583864-149584464	PPIAL4C	600	0	0	0	0	0	0	0	0	0	0	0	0	0	0	0	0	0	0	0	0	0	0	0	0	0	0	0	0	0	0	0	0	0	0	0	0	0	0	0	0	0	0	0	0	1	0	0
chr1:149782670-149792518	FCGR1A	2199	0	0	0	0	0	0	0	0	0	0	0	0	0	0	0	0	0	0	0	0	1	0	0	0	0	0	0	0	0	0	0	0	0	0	0	0	0	0	0	0	0	1	0	0	0	0	0
chr1:149810405-149812359	H2BC18	1954	795	1129	885	1283	700	785	691	323	249	557	486	511	763	865	649	671	822	777	676	725	672	685	598	502	643	878	1313	613	737	662	758	853	395	494	630	353	377	341	250	565	609	601	1058	851	867	540	381
chr1:149813270-149813681	H3C13	411	118	102	108	205	104	137	88	55	48	63	75	97	72	113	106	96	114	73	101	74	148	79	99	55	48	52	57	165	131	105	68	79	36	76	55	40	19	13	12	27	30	39	64	54	49	50	21
chr1:149832658-149833241	H4C14	583	0	0	0	0	0	0	0	0	1	0	0	0	0	0	0	0	0	0	0	0	0	0	0	0	0	0	0	0	0	0	0	0	0	0	0	1	0	0	0	0	0	0	0	0	0	0	0
chr1:149839537-149841193	H3C14	1656	984	1017	933	1705	807	1260	782	483	494	620	579	631	496	885	712	829	1040	593	692	629	1405	643	759	416	471	339	576	1285	1234	898	643	793	234	783	913	459	272	184	110	473	532	535	656	479	385	584	272
chr1:149842187-149842736	H2AC18	549	1613	1718	1435	2524	1252	1891	1236	828	646	979	814	1025	879	1370	1130	1191	1273	1111	1111	905	1597	984	1113	783	879	793	1355	1406	1597	1066	949	960	532	1156	1197	746	344	345	210	967	1119	977	1107	931	824	943	599
chr1:149851060-149851624	H2AC19	564	0	0	0	0	0	0	2	0	1	2	0	1	0	0	0	0	0	1	0	0	0	1	0	0	0	0	0	0	0	0	0	0	1	0	0	0	0	1	0	0	0	0	0	0	0	0	0
chr1:149852618-149854274	H3C15	1656	0	0	0	0	1	1	2	0	0	2	0	1	0	0	0	0	0	0	0	0	0	0	0	0	0	0	0	0	0	1	0	1	0	0	0	0	0	0	0	2	2	0	0	0	0	0	0
chr1:149860078-149861210	H4C15	1132	1203	1504	1153	2138	833	1387	859	711	565	812	713	804	719	1023	989	922	1099	853	865	829	1198	861	1001	646	662	511	861	1317	1106	835	750	826	335	751	790	628	254	191	119	575	604	435	740	586	539	519	272
chr1:149884458-149886652	H2BC21	2194	705	1019	771	1350	719	835	784	319	169	610	487	547	589	752	583	683	753	571	591	572	713	598	623	479	591	589	970	733	915	722	589	649	362	267	436	260	223	208	141	596	585	606	692	571	572	486	288
chr1:149886974-149887364	H2AC20	390	338	376	316	580	250	374	260	196	151	170	152	184	171	238	201	280	305	242	280	288	370	188	176	141	197	301	389	384	404	323	274	325	146	158	153	93	67	47	29	178	180	181	386	260	223	229	160
chr1:149887889-149900795	BOLA1	1458	3	4	3	2	2	9	6	4	2	4	3	5	4	2	2	2	5	2	1	2	2	4	2	0	1	3	4	4	4	1	6	3	0	3	2	4	0	1	2	5	4	3	3	2	1	0	3
chr1:149887483-149888013	H2AC21	530	1	0	0	0	0	1	0	0	0	0	0	0	0	0	0	0	0	0	0	0	0	0	0	0	0	0	0	0	0	0	0	1	0	0	0	0	0	0	0	0	0	0	0	0	0	0	0
chr1:149903317-149917844	SV2A	4786	1	0	0	0	0	4	2	0	0	0	0	1	0	0	0	0	0	1	0	0	0	0	0	0	0	0	0	2	1	0	0	0	0	2	0	2	0	0	0	1	9	4	0	0	2	0	0
chr1:149923316-149927803	SF3B4	1704	476	587	480	703	404	533	484	200	124	319	242	270	380	566	382	479	544	477	428	396	443	403	383	355	488	565	874	376	563	463	435	413	288	462	588	376	398	580	400	429	488	501	377	311	316	276	188
chr1:149928650-149936879	MTMR11	2961	36	55	47	57	27	50	33	25	34	44	36	61	25	40	26	37	33	30	37	29	48	36	33	39	35	35	50	30	59	30	46	32	31	62	57	53	46	27	36	33	58	55	53	55	28	31	35
chr1:149937811-150010726	OTUD7B	8922	29	45	29	54	19	40	25	16	12	115	98	114	99	121	86	70	119	122	58	62	78	109	88	105	34	33	38	27	40	33	30	31	20	50	55	32	24	59	53	46	42	49	87	75	82	22	31
chr1:150067278-150145329	VPS45	3269	53	46	42	83	57	82	48	28	24	57	45	53	29	46	30	30	43	39	18	18	23	42	49	33	32	27	54	21	55	44	41	20	16	55	53	32	23	31	29	30	37	39	44	21	34	28	21
chr1:150149182-150160065	PLEKHO1	2718	14	7	7	18	19	20	14	6	7	10	19	21	16	24	12	18	15	19	10	12	17	20	13	28	10	10	11	6	18	33	9	9	9	15	19	11	11	15	7	12	13	12	14	8	12	5	4
chr1:150218416-150236112	ANP32E	3561	674	857	658	805	585	911	629	404	352	436	409	438	369	574	434	537	597	549	597	435	670	394	437	381	634	693	1141	367	635	503	658	667	503	508	571	483	361	597	556	546	725	869	582	472	372	593	481
chr1:150257250-150265078	CA14	1866	4	6	3	2	1	8	9	2	10	2	0	1	0	1	1	0	1	1	2	0	0	1	0	3	8	1	5	4	8	7	1	4	4	0	0	2	0	1	0	2	1	6	0	0	0	1	3
chr1:150265403-150269303	APH1A	2355	347	357	360	503	354	519	350	230	209	302	239	291	206	275	243	245	281	251	171	181	220	252	285	219	275	254	411	264	463	299	218	249	151	686	598	443	283	290	282	332	464	419	225	195	166	214	166
chr1:150268199-150280916	C1orf54	1270	0	0	0	0	0	0	2	0	0	0	0	0	1	1	0	0	0	1	1	0	0	1	1	1	2	1	1	0	2	6	0	0	0	0	0	0	0	0	0	0	0	1	1	1	0	0	1
chr1:150282542-150287093	CIART	2022	0	0	1	3	0	0	2	1	4	2	4	0	1	0	1	1	1	5	1	3	5	4	2	0	6	4	3	4	3	2	3	6	2	0	0	0	0	0	0	1	0	1	2	2	2	1	3
chr1:150293719-150308979	MRPS21	1641	40	40	41	54	29	48	33	25	6	35	19	32	17	26	27	13	34	21	22	17	34	16	18	14	24	29	36	25	44	36	27	29	23	47	54	38	22	23	21	37	41	37	22	25	13	24	11
chr1:150321532-150353233	PRPF3	2414	49	57	53	92	51	86	57	48	20	107	75	105	85	115	82	101	118	104	66	83	117	105	114	118	59	56	87	58	80	67	68	40	56	73	65	58	32	72	54	43	63	63	102	79	69	68	38
chr1:150364649-150476566	RPRD2	8283	172	220	203	211	120	181	116	74	45	213	193	205	221	374	241	427	393	307	421	351	405	245	215	187	202	216	369	57	111	83	225	199	179	120	138	109	110	149	132	151	167	173	300	286	244	248	193
chr1:150487413-150507602	TARS2	2732	30	43	44	38	29	50	45	32	17	35	31	38	23	32	24	13	35	26	22	19	26	42	30	21	30	35	49	43	48	47	25	29	19	49	49	33	25	34	32	45	34	25	28	32	30	21	16
chr1:150508075-150513789	ECM1	2166	60	69	46	77	64	85	81	24	20	37	22	41	30	43	40	47	42	40	52	39	34	32	22	27	38	62	107	40	83	63	55	26	34	86	88	73	55	72	44	45	97	65	47	25	23	29	35
chr1:150549407-150560937	ADAMTSL4	4501	11	15	12	22	20	12	17	27	11	20	20	20	8	23	11	17	16	8	20	20	24	14	18	6	13	5	24	21	15	11	14	10	27	31	32	18	13	14	22	14	20	16	16	19	18	10	21
chr1:150574557-150579610	MCL1	3950	1216	1371	1196	2021	1281	1931	1508	941	778	738	686	773	658	1043	884	1349	1157	888	980	809	1091	788	803	726	1158	1213	1885	1143	2009	1528	1098	1058	906	154	147	104	193	244	225	400	579	630	932	843	580	1003	876
chr1:150600850-150629596	ENSA	5416	203	233	176	273	151	217	170	157	78	165	142	155	144	186	138	178	197	160	125	152	177	131	161	168	149	181	283	148	231	205	155	175	119	165	222	146	131	135	129	167	179	169	175	145	136	146	119
chr1:150646229-150697154	GOLPH3L	3190	24	31	22	36	28	50	21	10	5	50	36	58	30	45	39	9	32	41	5	7	4	35	40	47	10	27	40	25	16	18	14	14	11	33	51	27	31	27	36	27	37	37	26	30	24	11	3
chr1:150698059-150720895	HORMAD1	1904	0	0	0	0	0	0	0	0	0	0	1	0	0	1	0	0	0	0	0	0	0	0	0	0	0	0	0	0	2	0	0	0	0	0	0	0	0	0	0	0	0	0	0	0	0	0	0
chr1:150730187-150765792	CTSS	3950	9	14	10	10	10	10	20	6	1	9	3	7	7	10	5	5	7	12	3	2	4	7	6	4	8	5	9	12	15	10	10	3	5	14	8	9	6	16	3	10	10	4	3	3	2	7	7
chr1:150796207-150808260	CTSK	1815	5	1	7	8	5	6	4	3	1	4	6	6	6	8	6	2	0	4	2	0	1	7	9	4	3	2	7	4	5	0	2	2	0	5	1	6	3	10	7	7	3	8	3	3	1	2	0
chr1:150809712-150876708	ARNT	4875	48	54	44	68	50	83	22	48	17	66	64	75	43	72	74	66	87	67	37	37	80	68	60	72	41	38	58	23	61	38	28	30	18	73	91	67	37	74	67	70	90	83	77	82	53	38	50
chr1:150887135-150913292	CTXND2	1229	0	0	0	0	0	0	0	0	0	0	0	0	0	0	0	0	1	0	0	0	0	0	0	0	0	0	0	0	0	0	0	0	0	0	0	0	0	0	0	0	0	0	0	0	0	0	0
chr1:150926262-150964744	SETDB1	5043	27	16	25	28	21	28	30	17	28	98	55	80	47	87	44	37	58	63	27	34	40	82	62	81	17	17	25	13	36	24	17	22	16	33	34	24	19	21	29	22	18	21	50	26	34	28	16
chr1:150963669-150975004	CERS2	3803	994	1043	942	1415	822	1373	989	606	403	611	544	686	568	759	656	990	886	695	716	623	825	614	602	549	843	847	1399	658	1146	734	786	761	556	1496	1411	935	853	1108	990	923	1128	1195	589	612	495	678	507
chr1:150982291-150995634	ANXA9	1551	1	1	0	2	1	0	0	0	0	0	1	1	0	0	0	1	0	0	2	0	3	0	1	0	2	1	0	0	0	1	0	0	1	2	3	0	0	0	2	0	0	0	0	0	2	1	0
chr1:150996548-151008375	MINDY1	3576	24	11	16	40	21	36	18	27	16	28	28	35	15	25	18	21	21	13	9	12	14	25	19	18	29	17	29	9	26	22	14	20	10	44	38	40	16	26	12	12	28	40	18	12	6	15	12
chr1:151008448-151035713	PRUNE1	3118	9	9	6	11	5	12	3	1	5	39	33	35	22	40	40	14	34	35	5	8	15	24	37	28	2	9	14	4	10	4	4	7	6	15	13	20	4	8	13	16	20	11	29	23	13	5	8
chr1:151036320-151047720	BNIPL	3417	1	0	2	2	2	0	0	0	0	2	1	1	0	2	3	1	0	0	0	0	0	6	4	3	0	0	3	0	0	0	0	0	0	0	2	0	1	3	0	1	0	1	0	1	0	0	1
chr1:151047750-151051420	C1orf56	2085	16	24	16	21	15	15	23	10	15	12	10	7	4	0	5	4	4	4	5	6	6	9	4	7	13	12	19	13	21	21	15	21	12	7	9	6	4	9	5	7	8	5	3	17	3	6	3
chr1:151050970-151070325	CDC42SE1	3498	94	126	111	130	89	154	105	63	44	207	185	183	149	228	205	162	176	191	113	115	136	192	206	185	100	73	114	64	117	94	79	75	76	135	99	112	35	76	56	104	117	144	174	163	129	96	86
chr1:151060396-151069544	MLLT11	2483	5	11	4	14	2	8	9	6	5	0	4	8	4	7	2	7	6	6	13	5	10	5	11	4	9	5	19	12	11	7	9	8	4	9	10	8	9	22	8	7	10	9	6	6	2	9	8
chr1:151070760-151125542	GABPB2	8839	45	66	47	59	47	56	49	13	17	50	42	33	18	30	28	23	8	21	12	12	5	38	50	43	40	35	59	26	64	33	26	23	29	53	74	57	48	81	71	38	58	62	20	14	14	10	11
chr1:151131684-151146628	SEMA6C	5397	1	2	1	3	5	4	5	3	3	4	4	4	2	3	2	0	1	0	3	0	1	2	0	3	4	4	2	2	13	5	8	1	6	1	4	1	2	5	1	5	6	1	2	3	1	2	2
chr1:151156648-151159749	TNFAIP8L2	1158	0	0	0	0	0	0	0	0	0	0	0	0	0	0	0	0	0	0	0	0	0	0	0	0	0	0	0	0	0	0	0	0	0	0	0	0	0	0	0	0	0	0	0	0	0	0	0
chr1:151156663-151170296	SCNM1	2086	51	72	54	104	70	90	55	39	21	36	39	29	40	56	46	55	51	40	64	48	46	44	45	37	67	50	110	36	71	84	58	48	33	58	50	28	22	34	48	38	42	44	54	48	54	35	31
chr1:151159747-151165948	LYSMD1	2508	5	4	2	4	4	5	5	3	3	5	11	12	5	11	6	3	5	2	4	1	8	5	8	12	1	6	5	7	4	6	7	3	3	2	0	3	3	2	4	2	2	0	6	6	5	2	2
chr1:151169985-151175981	TMOD4	1233	1	0	0	6	7	6	11	4	2	0	1	1	2	4	3	3	2	6	0	4	1	7	6	2	2	1	4	2	7	6	1	3	5	2	2	3	0	1	0	0	2	6	1	0	0	1	0
chr1:151176303-151190213	VPS72	1560	46	59	44	74	39	68	56	27	17	51	52	57	30	53	53	45	68	43	27	21	35	54	66	72	37	44	64	38	56	36	22	45	36	95	96	62	73	75	60	51	39	39	45	35	22	20	23
chr1:151197948-151249536	PIP5K1A	4045	100	129	113	154	103	159	90	49	30	217	185	219	209	283	237	276	261	273	198	232	278	219	274	203	78	69	121	76	122	93	73	92	70	224	177	151	111	185	139	147	176	177	219	216	160	147	121
chr1:151254702-151267479	PSMD4	1557	47	58	47	97	45	88	88	48	53	78	33	61	29	83	45	60	64	55	41	27	44	45	40	46	46	38	68	53	83	59	37	48	27	81	100	78	35	50	34	50	71	69	49	55	36	36	42
chr1:151281617-151292176	ZNF687	6207	49	59	47	80	54	74	65	28	38	100	70	104	67	133	76	75	88	66	47	57	85	78	80	69	48	37	60	48	73	41	51	35	39	68	71	38	51	37	43	36	71	53	65	60	49	44	42
chr1:151291796-151327715	PI4KB	4816	100	125	103	147	107	126	107	58	54	139	144	149	113	163	109	119	150	127	78	79	112	123	133	110	67	72	119	82	132	95	65	66	60	210	193	136	79	98	91	108	143	137	136	95	104	80	65
chr1:151340639-151347357	RFX5	4069	173	169	130	235	140	166	163	111	78	152	132	155	87	116	97	88	112	105	60	83	87	137	142	104	133	131	203	125	184	141	108	90	92	236	211	125	89	130	132	134	163	167	99	73	77	74	71
chr1:151364303-151372705	SELENBP1	2016	12	14	12	22	13	26	23	14	2	17	11	4	9	4	3	6	11	7	2	4	9	8	1	6	5	13	16	3	11	8	9	10	4	22	18	17	6	11	19	10	7	11	3	5	5	6	6
chr1:151399572-151401937	PSMB4	918	481	535	480	738	478	724	491	385	220	343	240	306	251	350	285	383	339	309	290	242	343	240	341	217	408	333	562	381	633	387	372	353	242	615	743	479	292	371	342	443	512	517	298	245	219	282	233
chr1:151402723-151459494	POGZ	7557	217	218	222	213	153	187	174	77	88	306	257	293	262	361	275	415	348	267	293	270	348	290	276	244	213	252	429	100	152	128	269	251	239	118	107	89	75	119	104	123	194	159	315	269	298	279	282
chr1:151510509-151538692	CGN	5328	4	2	2	9	3	1	1	4	1	4	2	4	3	5	4	3	3	5	3	2	4	2	9	3	3	3	6	2	9	5	2	1	2	4	2	3	3	3	4	2	5	4	1	8	3	0	3
chr1:151540304-151583583	TUFT1	3111	67	79	67	86	41	61	90	53	39	45	61	42	46	65	58	93	93	69	113	117	151	49	66	61	59	52	110	35	39	42	67	91	75	56	30	33	24	40	26	27	52	44	90	53	64	121	96
chr1:151612005-151699091	SNX27	7545	136	158	137	205	143	175	155	109	82	153	138	162	104	181	115	163	194	144	104	79	132	143	166	144	99	107	189	92	204	126	105	93	61	191	187	147	103	190	171	165	198	220	113	110	72	80	74
chr1:151700057-151716803	CELF3	5582	0	0	0	0	0	0	0	0	0	0	0	0	0	0	0	1	0	0	0	0	0	0	0	0	0	0	0	0	1	0	0	0	0	1	0	0	0	1	0	0	0	0	0	0	0	0	0
chr1:151710432-151729805	RIIAD1	2070	0	0	0	0	0	0	0	0	0	0	0	0	0	0	0	0	0	0	0	0	0	0	0	0	0	0	0	1	1	0	0	0	0	0	0	0	0	0	2	0	0	0	0	0	0	0	0
chr1:151759646-151763496	MRPL9	1273	91	126	110	173	98	147	133	68	52	85	77	83	77	106	95	82	121	95	80	74	102	77	65	58	84	90	128	113	118	127	75	97	50	148	141	100	88	103	78	95	132	103	94	87	71	63	55
chr1:151762898-151771334	OAZ3	4322	6	15	1	22	9	17	19	11	3	0	0	3	1	6	1	4	1	0	2	1	0	5	3	0	7	11	14	11	27	10	11	4	6	0	1	1	0	1	0	6	6	2	1	1	1	3	1
chr1:151771563-151791416	TDRKH	4007	26	24	14	39	14	33	21	21	15	32	20	18	11	18	18	20	14	15	7	5	13	24	15	15	16	14	35	12	27	16	12	13	9	37	25	18	15	19	18	12	26	25	10	22	7	9	5
chr1:151800263-151806154	LINGO4	3379	0	0	0	0	0	0	0	0	0	0	0	0	0	0	0	0	0	0	0	0	0	0	0	0	0	0	0	0	0	0	0	0	0	0	0	0	0	0	0	0	0	0	0	0	0	0	0
chr1:151806070-151831845	RORC	3206	0	0	0	0	0	0	0	0	0	0	0	0	0	0	0	0	0	0	0	0	0	0	0	0	0	0	0	0	0	0	0	0	0	0	0	0	0	0	0	0	1	0	0	0	0	0	0
chr1:151837818-151840557	C2CD4D	1757	0	0	0	0	0	1	2	1	0	1	0	0	0	0	0	1	0	0	0	1	0	0	1	1	0	0	1	0	1	0	1	1	0	0	0	0	0	0	0	0	1	2	1	0	0	0	0
chr1:151847100-151853712	THEM5	1161	0	0	0	0	0	0	0	0	0	0	1	0	0	0	0	0	1	0	0	0	0	0	1	0	0	0	1	0	0	0	0	0	0	0	0	0	0	2	1	0	0	0	0	0	0	0	0
chr1:151870865-151909637	THEM4	5102	7	16	12	14	10	20	14	5	4	15	18	12	10	10	19	14	11	10	9	6	5	24	12	8	16	8	18	7	13	12	8	5	5	20	12	7	5	14	17	7	32	32	9	6	11	6	9
chr1:151982914-151993859	S100A10	727	308	468	369	599	328	389	346	131	94	246	155	223	237	278	184	271	323	285	296	270	229	206	224	174	384	435	621	307	367	374	360	350	266	368	500	345	487	603	440	352	403	424	380	295	316	227	148
chr1:152032505-152037004	S100A11	563	325	502	375	667	333	316	449	134	81	203	201	201	232	305	213	313	334	293	260	272	253	265	285	220	418	605	645	366	429	404	372	397	236	510	599	415	551	669	455	345	394	336	287	222	269	150	118
chr1:152084140-152089064	TCHHL1	3606	0	0	0	0	0	0	0	0	0	0	0	0	0	0	0	0	0	0	0	0	0	0	0	0	0	0	0	0	0	0	0	0	0	0	0	0	0	0	0	0	0	0	0	0	0	0	0
chr1:152106316-152114080	TCHH	6900	0	0	0	1	0	0	1	0	1	2	0	0	0	0	0	0	0	0	0	0	0	0	0	0	0	0	1	0	1	1	0	1	0	0	0	0	0	0	0	0	0	1	0	0	0	0	0
chr1:152153594-152159228	RPTN	3569	0	0	0	0	0	0	0	0	0	0	0	0	0	0	0	0	0	0	0	0	0	0	0	0	0	0	0	0	0	0	0	0	0	0	0	0	0	0	0	0	0	0	0	0	0	0	0
chr1:152212075-152224193	HRNR	9629	1	0	0	0	0	1	1	0	0	1	0	3	0	0	0	0	1	1	0	0	0	0	2	0	0	0	0	0	1	0	0	1	0	0	0	1	1	0	1	0	0	1	1	0	0	0	1
chr1:152302164-152325239	FLG	12793	102	119	102	188	110	128	174	96	73	143	129	141	85	96	64	116	126	122	143	133	137	113	89	93	172	178	306	124	182	166	207	192	168	104	136	72	83	132	132	83	127	140	255	217	188	211	221
chr1:152348734-152360006	FLG2	9124	0	0	0	0	0	0	0	0	0	1	0	0	0	0	0	0	0	0	0	0	0	0	0	0	0	0	0	0	0	0	0	0	0	0	0	0	0	0	0	0	0	0	0	0	0	0	0
chr1:152409242-152414263	CRNN	1902	0	0	0	0	0	0	0	0	0	0	0	0	0	0	0	0	0	0	0	0	0	0	0	0	0	0	0	0	0	0	0	0	0	0	0	0	0	0	0	0	0	0	0	0	0	0	0
chr1:152510802-152512177	LCE5A	860	0	0	0	0	0	0	0	0	0	0	0	0	0	0	0	0	0	0	0	0	0	0	0	0	0	0	0	0	0	0	0	0	0	0	0	0	0	0	0	0	0	0	0	0	0	0	0
chr1:152514481-152516008	CRCT1	718	0	0	0	0	0	0	0	0	0	0	0	0	0	0	0	0	0	0	0	0	0	0	0	0	0	0	0	0	0	0	0	0	0	0	0	0	0	0	0	0	0	0	0	0	0	0	0
chr1:152565653-152566780	LCE3E	619	0	0	0	0	0	0	0	0	0	0	0	0	0	0	0	0	0	0	0	0	0	0	0	0	0	0	0	0	0	0	0	0	0	0	0	0	0	0	0	0	0	0	0	0	0	0	0
chr1:152579380-152580516	LCE3D	625	0	0	0	0	0	0	0	0	0	0	0	0	0	0	0	0	0	0	0	0	0	0	0	0	0	0	0	0	0	0	0	0	0	0	0	0	0	0	0	0	0	0	0	0	0	0	0
chr1:152600661-152601086	LCE3C	425	0	0	0	0	0	0	0	0	0	0	0	0	0	0	0	0	0	0	0	0	0	0	0	0	0	0	0	0	0	0	0	0	0	0	0	0	0	0	0	0	0	0	0	0	0	0	0
chr1:152613810-152614098	LCE3B	288	0	0	0	0	0	0	0	0	0	0	0	0	0	0	0	0	0	0	0	0	0	0	0	0	0	0	0	0	0	0	0	0	0	0	0	0	0	0	0	0	0	0	0	0	0	0	0
chr1:152622833-152623103	LCE3A	270	0	0	0	0	0	0	0	0	0	0	0	0	0	0	0	0	0	0	0	0	0	0	0	0	0	0	0	0	0	0	0	0	0	0	0	0	0	0	0	0	0	0	0	0	0	0	0
chr1:152663379-152664659	LCE2D	625	0	0	0	0	0	0	0	0	0	0	0	0	0	0	0	0	0	0	0	0	0	0	0	0	0	0	0	0	0	0	0	0	0	0	0	0	0	0	0	0	0	0	0	0	0	0	0
chr1:152675294-152676574	LCE2C	614	0	0	0	0	0	0	0	0	0	0	0	0	0	0	0	0	0	0	0	0	0	0	0	0	0	0	0	0	0	0	0	0	0	0	0	0	0	0	0	0	0	0	0	0	0	0	0
chr1:152686122-152687397	LCE2B	608	0	0	0	0	0	0	0	0	0	0	0	0	0	0	0	0	0	0	0	0	0	0	0	0	0	0	0	0	0	0	0	0	0	0	0	0	0	0	0	0	0	0	0	0	0	0	0
chr1:152698344-152699442	LCE2A	611	0	0	0	0	0	0	0	0	0	0	0	0	0	0	0	0	0	0	0	0	0	0	0	0	0	0	0	0	0	0	0	0	0	0	0	0	0	0	0	0	0	0	0	0	0	0	0
chr1:152708159-152709491	LCE4A	672	0	0	0	0	0	0	0	0	0	0	0	0	0	0	0	0	0	0	0	0	0	0	0	0	0	0	0	0	0	0	0	0	0	0	0	0	0	0	0	0	0	0	0	0	0	0	0
chr1:152719521-152720470	C1orf68	949	0	0	0	0	0	0	0	0	0	0	0	0	0	0	0	0	0	0	0	0	0	0	0	0	0	0	0	0	0	0	0	0	0	0	0	0	0	0	0	0	0	0	0	0	0	0	0
chr1:152759560-152762052	KPRP	2492	0	0	0	0	0	0	0	0	0	0	0	0	0	0	0	0	0	0	0	0	0	0	0	0	0	0	0	0	0	0	0	0	0	0	0	0	0	0	0	0	0	0	0	0	0	0	0
chr1:152776371-152776728	LCE1F	357	0	0	0	0	0	0	0	0	0	0	0	0	0	0	0	0	0	0	0	0	0	0	0	0	0	0	0	0	0	0	0	0	0	0	0	0	0	0	0	0	0	0	0	0	0	0	0
chr1:152786213-152788426	LCE1E	1299	0	0	0	0	0	0	0	0	0	0	0	0	0	0	0	0	0	0	0	0	0	0	0	0	0	0	0	0	0	0	0	0	0	0	0	0	0	0	0	0	0	0	0	0	0	0	0
chr1:152796720-152798181	LCE1D	460	0	0	0	0	0	0	0	0	0	0	0	0	0	0	0	0	0	0	0	0	0	0	0	0	0	0	0	0	0	0	0	0	0	0	0	0	0	0	0	0	0	0	0	0	0	0	0
chr1:152804834-152806628	LCE1C	692	0	0	0	0	0	0	0	0	0	0	0	0	0	0	0	0	0	0	0	0	0	0	0	0	0	0	0	0	0	0	0	0	0	0	0	0	0	0	0	0	0	0	0	0	0	0	0
chr1:152811970-152813108	LCE1B	1138	0	0	0	0	0	0	0	0	0	0	0	0	0	0	0	0	0	0	0	0	0	0	0	0	0	0	0	0	0	0	0	0	0	0	0	0	0	0	0	0	0	0	0	0	0	0	0
chr1:152827472-152828097	LCE1A	625	0	0	0	0	0	0	0	0	0	0	0	0	0	0	0	0	0	0	0	0	0	0	0	0	0	0	0	0	0	0	0	0	0	0	0	0	0	0	0	0	0	0	0	0	0	0	0
chr1:152842855-152843983	LCE6A	640	0	0	0	0	0	0	0	0	0	0	0	0	0	0	0	0	0	0	0	0	0	0	0	0	0	0	0	0	0	0	0	0	0	0	0	0	0	0	0	0	0	0	0	0	0	0	0
chr1:152859995-152860985	AL162596.1	345	0	0	0	0	0	0	0	0	0	0	0	0	0	0	0	0	0	0	0	0	0	0	0	0	0	0	0	0	0	0	0	0	0	0	0	0	0	0	0	0	0	0	0	0	0	0	0
chr1:152878321-152885047	SMCP	770	0	0	0	0	0	0	0	0	0	0	0	0	0	0	0	0	0	0	0	0	0	0	0	0	0	0	0	0	0	0	0	0	0	0	0	0	0	0	0	0	0	0	0	0	0	0	0
chr1:152908545-152911886	IVL	2152	0	0	0	0	0	0	0	0	0	0	0	0	0	0	0	0	0	0	0	0	0	0	0	0	0	0	0	0	0	0	0	0	0	0	0	0	0	0	0	0	0	0	0	0	0	0	0
chr1:152947153-152949258	SPRR5	817	0	0	0	0	0	0	0	0	0	0	0	0	0	0	0	0	0	0	0	0	0	0	0	0	0	0	0	0	0	0	0	0	0	0	0	0	0	0	0	0	0	0	0	0	0	0	0
chr1:152970647-152972574	SPRR4	751	0	0	0	0	0	0	0	0	0	0	0	0	0	0	0	0	0	0	0	0	0	0	0	0	0	0	0	0	0	0	0	0	0	0	0	0	0	0	0	0	0	0	0	0	0	0	0
chr1:152985230-152985500	SPRR1A	270	0	0	0	0	0	0	0	0	0	0	0	0	0	0	0	0	0	0	0	0	0	0	0	0	0	0	0	0	0	0	0	0	0	0	0	0	0	0	0	0	0	0	0	0	0	0	0
chr1:153001748-153003856	SPRR3	984	0	0	0	0	0	0	0	0	0	0	0	0	0	0	0	0	0	0	0	0	0	0	0	0	0	0	0	0	0	0	0	0	0	0	0	0	0	0	0	0	0	0	0	0	0	0	0
chr1:153031202-153032900	SPRR1B	619	0	0	0	0	0	0	0	0	0	0	0	0	0	0	0	0	0	0	0	0	0	0	0	0	0	0	0	0	0	0	0	0	0	0	0	0	0	0	0	0	0	0	0	0	0	0	0
chr1:153039731-153041931	SPRR2D	1052	0	0	0	0	0	0	0	0	0	0	0	0	0	0	0	0	0	0	0	0	0	0	0	0	0	0	0	0	0	0	0	0	0	0	0	0	0	0	0	0	0	0	0	0	0	1	0
chr1:153056119-153057512	SPRR2A	677	0	0	0	0	0	0	0	0	0	0	0	0	0	0	0	0	0	0	0	0	0	0	0	0	0	0	0	0	0	0	0	0	0	0	0	0	0	0	0	0	0	0	0	0	0	0	0
chr1:153070223-153070840	SPRR2B	617	0	0	0	0	0	0	0	0	0	0	0	0	0	0	0	0	0	0	0	0	0	0	0	0	0	0	0	0	0	0	0	0	0	0	0	0	0	0	0	0	0	0	0	0	0	0	0
chr1:153093134-153106184	SPRR2E	735	0	0	0	0	0	0	0	0	0	0	0	0	0	0	0	0	0	0	0	0	0	0	0	0	0	0	0	0	0	0	0	0	0	0	0	0	0	0	0	0	0	0	0	0	0	0	0
chr1:153112120-153113516	SPRR2F	675	0	0	0	0	0	0	0	0	0	0	0	0	0	0	0	0	0	0	0	0	0	0	0	0	0	0	0	0	0	0	0	0	0	0	0	0	0	0	0	0	0	0	0	0	0	0	0
chr1:153149581-153150890	SPRR2G	589	0	0	0	0	0	0	0	0	0	0	0	0	0	0	0	0	0	0	0	0	0	0	0	0	0	0	0	0	0	0	0	0	0	0	0	0	0	0	0	0	0	0	0	0	0	0	0
chr1:153203429-153205120	LELP1	536	0	0	0	0	0	0	0	0	0	0	0	0	0	0	0	0	0	0	0	0	0	0	0	0	0	0	0	0	0	0	0	0	0	0	0	0	0	0	0	0	0	0	0	0	0	0	0
chr1:153217583-153219310	PRR9	1222	0	0	0	0	0	0	0	0	0	0	0	0	0	0	0	0	0	0	0	0	0	0	0	0	0	0	0	0	0	0	0	0	0	0	0	0	0	0	0	0	0	0	0	0	0	0	0
chr1:153259686-153262124	LOR	1245	0	0	0	0	0	0	0	0	0	0	0	0	0	0	0	0	0	0	0	0	0	0	0	0	0	0	0	0	0	0	0	0	0	0	0	0	0	0	0	0	0	0	0	0	0	0	0
chr1:153297861-153310718	PGLYRP3	1173	0	0	0	0	0	0	0	0	0	0	0	0	0	0	0	0	0	0	0	0	0	0	0	0	0	0	0	0	0	0	0	0	0	0	0	0	0	0	0	0	0	0	0	0	0	0	0
chr1:153330119-153348841	PGLYRP4	2129	0	0	0	0	0	0	0	0	0	0	0	0	0	0	0	0	0	0	0	0	0	0	0	0	0	0	0	0	0	0	0	0	0	0	0	0	0	0	0	0	1	0	0	0	0	0	0
chr1:153357853-153361023	S100A9	573	0	0	0	0	0	0	0	0	0	0	0	0	0	0	0	0	0	0	0	0	0	0	0	0	0	0	0	0	0	0	0	0	0	0	0	0	0	0	0	0	0	0	0	0	0	0	0
chr1:153373710-153375621	S100A12	485	0	0	0	0	0	0	0	0	0	0	0	0	0	0	0	0	0	0	0	0	0	0	0	0	0	0	0	0	0	0	0	0	0	0	0	0	0	0	0	0	0	0	0	0	0	0	0
chr1:153390031-153391073	S100A8	528	0	0	0	0	0	0	0	0	0	0	0	0	0	0	0	0	0	0	0	0	0	0	0	0	0	0	0	0	0	0	0	0	0	0	0	0	0	0	0	0	0	0	0	0	0	0	0
chr1:153416519-153423222	S100A7A	4458	0	0	0	0	0	0	0	0	0	0	0	0	0	0	0	0	0	0	0	0	0	0	0	0	0	0	0	0	0	0	0	0	0	0	0	0	0	0	0	0	0	0	0	0	0	0	0
chr1:153437057-153439949	S100A7L2	339	0	0	0	0	0	0	0	0	0	0	0	0	0	0	0	0	0	0	0	0	0	0	0	0	0	0	0	0	0	0	0	0	0	0	0	0	0	0	0	0	0	0	0	0	0	0	0
chr1:153457743-153460651	S100A7	486	0	0	0	0	0	0	0	0	0	0	0	0	0	0	0	0	0	0	0	0	0	0	0	0	0	0	0	0	0	0	0	0	0	0	0	0	0	0	0	0	0	0	0	0	0	0	0
chr1:153534598-153536244	S100A6	862	4097	3600	3642	5795	3197	6213	3468	3100	2039	2489	2338	2683	1707	2360	2050	2863	2660	2319	2162	1697	2700	1697	2064	1444	2725	2690	4340	2869	4057	2779	2593	2872	2006	6008	5406	4617	2443	2941	2650	3304	3966	3552	1973	2093	1634	2240	1544
chr1:153537146-153541765	S100A5	784	3	6	2	10	8	9	11	6	4	2	1	2	3	4	1	2	6	10	3	1	4	2	5	0	6	5	9	6	17	4	5	1	7	7	14	5	5	3	9	9	8	12	4	5	3	2	5
chr1:153543612-153550136	S100A4	748	431	395	400	639	378	600	315	263	190	255	248	312	137	212	196	230	234	248	186	168	306	157	192	148	246	187	361	318	404	289	256	238	163	735	667	534	245	219	179	348	391	394	303	235	188	273	155
chr1:153547328-153549258	S100A3	841	26	30	24	68	29	41	16	11	11	14	13	7	8	17	10	5	22	9	12	8	8	16	14	9	22	20	21	19	22	22	12	23	6	25	26	31	21	8	14	27	20	20	16	10	12	14	7
chr1:153561107-153567890	S100A2	1546	42	27	32	51	28	49	39	38	12	19	21	23	12	14	12	10	18	13	13	9	23	8	10	6	18	17	16	50	43	33	20	14	9	45	59	60	10	9	10	25	29	35	17	16	14	25	14
chr1:153606885-153613137	S100A16	1667	515	614	510	856	519	787	512	356	211	385	396	427	200	335	320	396	376	320	268	199	334	322	335	276	376	355	601	468	697	479	315	351	228	910	972	664	346	430	358	550	719	781	330	288	249	317	202
chr1:153614254-153616986	S100A14	1277	0	1	0	0	0	0	3	0	4	0	1	1	0	0	0	0	0	0	0	0	0	1	0	0	0	0	2	0	5	1	1	1	0	0	0	1	0	0	0	0	1	0	0	0	0	1	0
chr1:153618798-153628180	S100A13	514	37	21	36	57	24	37	20	20	31	25	23	19	12	15	21	11	18	12	22	18	18	15	12	14	15	17	23	27	36	22	12	16	12	55	54	45	13	13	14	25	18	25	23	14	14	28	10
chr1:153627925-153632037	S100A1	1089	1	2	0	1	1	3	1	1	0	1	0	1	0	0	2	1	0	0	0	0	0	4	0	1	0	1	1	2	3	4	0	2	3	0	0	0	1	1	0	0	0	2	1	0	1	0	1
chr1:153634065-153646306	CHTOP	4111	113	135	83	174	89	155	117	81	47	169	145	134	108	172	122	152	152	117	99	104	124	126	125	111	122	109	159	78	135	87	78	106	78	104	97	86	49	80	75	67	109	95	159	125	130	94	103
chr1:153658702-153661852	SNAPIN	1003	50	58	24	61	21	52	38	20	25	36	47	32	16	28	25	22	26	25	16	10	13	33	34	31	28	26	29	32	48	27	27	18	17	59	45	44	26	23	29	35	33	38	29	21	13	7	11
chr1:153661787-153670993	ILF2	2145	472	548	430	793	441	679	524	289	212	393	276	306	269	369	280	418	358	343	411	337	406	329	342	343	412	461	685	408	641	448	417	388	292	516	548	353	327	473	322	387	469	476	314	297	270	334	237
chr1:153678687-153693992	NPR1	4185	1	2	1	5	4	4	8	3	1	3	3	1	2	4	5	9	2	1	6	5	1	5	4	2	1	3	5	4	9	3	6	1	5	3	10	8	4	2	6	5	4	1	3	5	0	7	0
chr1:153728049-153774808	INTS3	5691	112	115	107	196	100	174	149	86	70	177	116	152	94	112	82	78	83	84	51	43	74	119	118	139	102	72	132	118	131	118	67	67	51	227	251	131	117	143	116	122	162	164	66	73	48	53	40
chr1:153774353-153780157	SLC27A3	3351	10	5	4	6	7	9	7	5	0	9	8	7	4	6	7	7	2	3	1	2	3	7	5	10	8	1	2	4	21	3	4	9	1	15	5	14	5	6	7	8	10	7	3	5	5	5	2
chr1:153789029-153923360	GATAD2B	8786	224	231	194	279	179	247	184	74	65	375	329	344	311	437	327	368	394	284	255	229	290	296	335	293	221	210	352	119	216	176	160	143	153	238	255	171	193	259	287	192	327	299	336	350	259	197	180
chr1:153929500-153946718	DENND4B	5863	133	121	123	167	111	204	160	77	66	199	180	198	139	226	157	128	166	163	87	100	127	179	219	190	90	82	150	90	187	140	89	72	52	230	262	167	104	160	128	136	194	204	108	109	128	61	65
chr1:153947674-153958612	CRTC2	2631	114	131	107	158	105	148	130	55	30	102	76	94	123	158	109	155	147	118	136	123	133	113	122	103	134	138	215	87	131	111	116	119	103	144	115	91	87	117	101	95	127	133	109	102	85	90	90
chr1:153959109-153967712	SLC39A1	3200	447	482	457	678	409	616	483	296	191	294	262	331	225	319	257	324	350	276	252	269	320	240	264	210	366	347	634	342	587	382	364	332	220	776	739	483	375	491	403	370	533	451	253	230	203	244	193
chr1:153967891-153974361	CREB3L4	2046	10	11	9	17	9	18	24	12	9	13	5	6	2	5	5	4	4	4	2	2	1	3	8	4	11	13	19	21	37	21	11	7	13	9	8	7	3	5	4	6	6	8	6	8	5	9	4
chr1:153974268-153977674	JTB	1473	132	145	114	256	126	191	117	111	65	95	88	76	57	98	89	122	93	88	67	47	102	83	66	52	78	90	127	114	166	111	97	67	71	222	179	124	68	82	56	112	142	106	94	73	59	84	64
chr1:153981649-153986339	RAB13	1164	24	38	22	47	20	38	33	18	14	24	22	28	21	23	14	15	27	27	16	20	20	16	22	20	28	29	40	23	38	29	13	25	16	57	51	35	23	28	23	19	43	31	24	14	16	8	3
chr1:153990761-153992155	RPS27	352	36	26	41	62	45	57	35	32	12	5	14	7	8	14	13	20	19	21	15	13	27	6	9	8	41	38	50	29	40	40	30	35	11	7	11	11	3	10	4	33	43	32	17	5	15	23	14
chr1:153992684-154155116	NUP210L	5889	3	9	10	25	16	15	12	5	6	0	0	2	3	2	3	4	4	1	3	5	6	5	3	0	11	14	20	19	16	14	7	8	12	1	0	0	1	0	4	6	8	12	1	0	0	0	4
chr1:154155307-154194648	TPM3	10594	974	1209	1011	1503	887	1328	1227	600	495	757	624	763	574	896	665	975	1040	776	872	703	949	658	729	610	918	984	1664	734	1326	1045	884	905	682	1310	1426	921	989	1494	1280	948	1113	1028	650	656	614	820	648
chr1:154199084-154206333	C1orf189	674	0	0	1	0	0	0	0	0	0	0	0	0	0	2	1	0	0	0	0	0	0	2	0	0	0	0	0	0	1	0	0	0	0	0	0	0	0	0	0	2	0	0	0	0	0	0	1
chr1:154206705-154220636	C1orf43	2324	317	296	241	428	252	437	286	194	130	235	169	239	164	175	172	186	152	171	120	133	135	191	167	142	169	198	302	198	314	239	171	183	129	417	458	315	158	267	208	271	339	328	189	138	98	154	111
chr1:154220178-154271510	UBAP2L	5279	304	358	304	510	303	430	402	209	122	359	311	339	343	440	302	380	428	401	404	327	424	363	380	392	304	353	548	289	434	389	298	326	275	515	566	333	378	562	466	311	374	364	366	317	297	266	218
chr1:154272588-154275875	HAX1	1249	110	166	145	251	133	147	149	88	47	101	75	91	77	105	93	108	125	106	91	99	114	95	116	102	126	141	198	140	180	158	122	131	102	207	194	181	127	208	138	177	190	178	119	112	84	91	68
chr1:154321092-154325325	AQP10	2289	0	0	0	0	0	0	0	0	0	0	0	0	0	0	0	0	0	0	0	0	5	0	0	0	0	0	0	0	0	1	0	0	0	0	0	0	0	0	0	0	1	0	0	0	0	0	0
chr1:154325552-154351304	ATP8B2	6363	30	36	18	45	23	48	23	19	18	27	28	31	12	31	12	16	8	31	10	12	24	31	25	25	18	24	32	15	30	20	23	8	16	44	44	38	24	26	31	33	31	40	11	24	19	15	12
chr1:154405222-154469450	IL6R	5934	2	0	3	5	1	0	1	0	0	5	0	3	0	3	0	3	2	6	2	1	1	0	1	2	0	1	2	1	0	0	0	1	1	7	4	5	0	2	2	5	0	0	2	1	2	0	0
chr1:154469771-154502412	SHE	8740	0	0	0	0	0	0	0	0	0	0	0	0	0	0	0	0	0	0	0	0	0	0	0	0	0	0	1	0	0	0	0	0	0	0	0	0	0	0	0	0	0	0	0	0	0	0	0
chr1:154502218-154548147	TDRD10	2529	0	0	0	0	0	0	0	0	0	0	0	0	0	0	0	0	0	0	0	0	0	0	0	0	0	0	0	0	0	0	0	0	0	0	0	0	1	0	0	1	0	0	0	0	0	0	0
chr1:154548576-154558662	UBE2Q1	3239	133	157	159	209	103	203	228	117	96	144	96	127	82	112	110	177	169	126	143	133	184	120	115	107	138	132	223	123	244	147	135	143	121	164	193	136	156	198	145	145	181	170	126	125	96	174	91
chr1:154567777-154580013	CHRNB2	5863	0	0	0	0	0	0	0	1	0	0	0	0	1	0	0	0	0	0	0	0	0	0	0	0	0	0	0	1	0	2	0	0	0	0	0	0	0	0	0	0	0	0	0	0	0	1	0
chr1:154582056-154628013	ADAR	7313	789	810	735	1105	647	959	725	448	313	669	552	586	438	792	574	889	753	571	629	582	769	567	566	514	607	613	1078	493	844	600	615	593	511	1143	1146	758	622	934	874	616	946	907	611	507	435	592	532
chr1:154697454-154870281	KCNN3	13554	0	0	0	0	0	0	0	0	0	0	0	0	0	0	0	0	0	0	0	0	0	0	0	0	0	0	0	0	0	0	0	0	0	0	0	0	0	0	0	0	0	0	0	0	0	0	0
chr1:154924739-154936719	PMVK	1002	26	21	25	36	23	30	19	9	20	16	16	10	12	16	11	13	17	9	12	6	16	14	9	9	15	12	22	25	39	25	17	14	6	32	44	21	12	14	10	23	25	27	23	12	5	17	6
chr1:154944075-154956121	PBXIP1	3552	27	22	18	41	18	34	22	27	5	25	21	18	15	17	12	19	19	10	11	11	16	15	23	17	18	12	14	22	30	21	26	16	11	30	34	15	7	14	10	20	30	32	24	16	9	16	10
chr1:154957025-154962036	PYGO2	3329	127	150	111	204	124	186	172	129	74	176	135	141	102	158	147	139	127	110	91	72	125	107	139	88	112	125	196	117	184	128	128	131	74	138	125	88	43	55	42	110	130	141	142	108	114	101	86
chr1:154962297-154974395	SHC1	4342	327	386	292	518	333	407	407	218	187	280	206	259	190	307	224	285	272	223	231	193	321	245	247	236	280	243	455	329	482	354	234	215	175	437	455	295	264	343	232	287	431	373	237	203	171	194	175
chr1:154974652-154979251	CKS1B	1485	100	100	76	146	73	128	102	54	45	57	44	54	39	61	78	87	69	62	76	44	98	49	49	54	55	65	96	61	97	76	75	72	47	117	91	68	57	58	49	85	99	59	43	35	39	55	49
chr1:154983343-154993111	FLAD1	3974	39	46	57	71	48	77	60	43	28	54	43	44	32	43	43	36	53	31	25	36	49	38	50	47	50	41	53	53	88	54	34	20	24	48	69	37	26	18	20	38	24	50	20	28	18	33	30
chr1:154993587-154994142	LENEP	555	0	1	0	0	0	1	0	0	0	2	0	2	0	2	0	2	0	0	0	0	0	1	0	0	1	0	0	2	1	0	0	0	0	0	0	0	0	0	0	0	0	0	1	0	0	0	0
chr1:155002656-155018522	ZBTB7B	3801	29	25	22	34	27	33	27	13	16	43	45	55	30	47	47	37	45	26	22	21	24	35	34	31	11	14	20	32	38	17	10	27	10	46	35	37	13	31	14	38	32	33	32	30	27	13	10
chr1:155018526-155033781	DCST2	2419	0	0	1	0	1	0	0	0	0	0	2	0	0	1	0	0	0	0	0	0	0	1	0	1	1	0	0	0	0	0	0	0	0	0	0	2	0	0	1	1	2	1	0	0	0	0	1
chr1:155033823-155050930	DCST1	2552	2	0	1	1	0	2	7	0	0	1	1	0	1	1	2	1	1	0	1	0	1	5	1	1	1	1	4	6	1	3	1	0	0	0	1	5	0	5	1	1	4	2	3	0	0	0	1
chr1:155051285-155062775	ADAM15	3267	172	217	183	313	205	332	238	161	98	159	136	170	150	207	167	199	224	143	160	153	228	158	200	134	135	103	221	176	244	159	151	122	86	366	407	230	107	124	100	166	247	235	156	122	112	175	129
chr1:155063736-155069553	EFNA4	1257	2	1	2	4	2	4	11	4	10	6	13	10	6	7	8	9	9	4	5	6	3	5	4	4	2	4	7	2	5	8	0	3	1	1	4	1	2	0	0	1	3	2	4	7	9	7	3
chr1:155078836-155087538	EFNA3	1817	1	0	2	3	1	1	1	0	0	1	0	0	3	0	1	2	2	1	3	3	4	1	0	0	1	1	1	0	6	1	3	1	0	1	0	0	0	0	0	1	0	1	6	0	1	1	3
chr1:155127875-155134899	EFNA1	1552	2	1	0	1	1	1	11	2	4	1	1	3	1	0	2	0	0	0	3	2	2	5	1	3	2	1	2	6	7	1	5	1	0	1	0	0	0	0	0	0	2	0	10	2	6	5	5
chr1:155135343-155138853	SLC50A1	1637	75	63	77	126	72	106	88	46	37	43	49	54	23	50	43	39	54	37	43	27	40	41	35	40	58	71	114	54	115	79	72	51	39	114	128	80	52	82	51	66	86	72	25	28	26	24	19
chr1:155139890-155140595	DPM3	622	27	35	28	49	20	28	20	16	15	13	17	6	22	29	23	24	21	27	15	24	22	17	7	6	34	44	60	23	27	28	15	27	6	33	30	22	28	28	21	26	21	27	20	13	11	6	10
chr1:155169407-155173333	KRTCAP2	552	65	101	52	127	57	76	81	38	39	44	41	41	34	42	41	63	52	57	45	41	37	47	50	36	71	43	101	73	83	70	64	48	26	117	134	100	80	81	51	63	97	82	68	48	40	37	44
chr1:155173848-155184970	TRIM46	4088	0	0	1	0	0	0	2	1	1	0	0	0	0	0	0	0	0	0	0	0	0	0	0	0	0	0	0	0	2	0	0	1	0	0	0	0	1	0	0	0	1	0	0	0	0	1	0
chr1:155185823-155192915	MUC1	1913	8	8	18	17	15	19	38	8	8	4	8	9	4	6	6	5	13	4	7	2	5	3	5	4	22	5	31	26	54	28	21	16	10	5	14	4	12	17	11	4	7	8	6	6	7	13	5
chr1:155195587-155207917	THBS3	3165	8	4	3	14	9	9	8	5	7	9	7	11	4	12	15	3	1	3	4	0	7	17	9	9	3	9	7	9	8	5	8	2	10	9	9	2	5	6	5	5	12	15	8	6	5	3	3
chr1:155208698-155213824	MTX1	1633	8	8	12	10	5	7	14	10	7	2	7	10	5	8	0	6	10	3	2	5	4	10	12	3	5	4	8	10	15	5	4	6	3	4	10	7	3	8	2	4	7	6	7	3	2	5	4
chr1:155234451-155244699	GBA	2511	324	397	326	542	346	494	397	248	133	282	274	277	187	229	236	242	251	219	156	148	218	211	247	249	258	233	455	276	477	286	237	268	197	628	676	375	350	363	312	306	420	359	163	175	132	186	119
chr1:155247204-155255483	FAM189B	3193	200	188	144	280	202	231	202	114	102	122	100	125	112	177	120	182	190	134	127	132	179	133	145	122	163	114	235	165	242	151	134	149	76	279	329	179	152	166	147	154	211	218	112	75	75	91	82
chr1:155255980-155262430	SCAMP3	1615	164	162	172	243	187	266	193	115	79	96	95	109	80	117	110	151	139	129	115	122	164	104	126	89	104	90	185	155	234	134	124	103	91	278	289	158	89	98	105	131	199	192	104	100	75	134	102
chr1:155262867-155273504	CLK2	2154	38	41	35	77	47	64	88	39	15	97	77	86	56	96	62	58	69	76	41	45	53	70	56	72	49	45	87	45	79	68	39	42	48	52	37	33	35	37	40	45	38	49	75	76	49	40	48
chr1:155277462-155289848	HCN3	3838	11	13	10	16	9	14	9	7	7	23	14	12	15	26	16	15	16	14	7	8	9	23	17	26	6	13	7	10	11	6	5	6	8	43	29	20	6	17	11	15	16	17	16	10	11	6	6
chr1:155289292-155301438	PKLR	3168	0	0	0	0	0	0	1	0	0	0	0	0	0	0	0	0	0	0	0	0	0	0	0	0	0	0	1	0	0	2	0	0	0	0	0	1	3	5	4	0	1	0	0	0	0	0	0
chr1:155308793-155320665	FDPS	1636	155	180	141	232	137	271	178	109	75	119	126	117	114	144	112	133	133	163	120	100	117	109	117	93	153	122	167	156	197	116	104	100	66	207	239	155	88	98	91	147	152	126	100	101	91	107	69
chr1:155320893-155331114	RUSC1	4547	146	169	149	235	154	252	212	120	83	113	91	147	90	131	111	201	177	127	147	121	185	118	121	99	151	115	211	123	227	171	133	129	80	243	200	149	133	163	117	131	182	170	122	123	99	102	64
chr1:155335267-155562807	ASH1L	12188	344	372	352	429	328	405	349	164	144	516	456	471	447	686	493	657	656	523	522	440	555	507	499	534	367	395	614	183	347	274	347	383	330	376	354	274	329	585	561	371	435	505	473	475	407	425	443
chr1:155610187-155614971	MSTO1	2795	31	28	42	31	23	36	63	34	19	18	22	15	18	34	10	11	25	11	16	18	14	23	22	19	32	21	46	28	51	42	29	18	33	27	32	27	10	18	15	23	27	21	11	12	10	17	16
chr1:155659445-155689000	YY1AP1	3762	100	112	98	142	98	99	92	47	48	99	71	97	85	143	82	149	128	81	129	92	141	92	100	85	91	107	169	44	102	98	103	98	83	122	92	79	92	91	83	71	120	105	116	86	87	129	101
chr1:155687966-155739010	DAP3	2910	57	49	44	90	44	92	55	48	17	82	87	72	69	87	78	74	94	76	66	41	73	78	79	72	44	41	57	38	78	53	38	41	33	56	72	66	36	39	36	61	46	60	61	58	18	41	60
chr1:155749716-155859400	GON4L	8423	134	128	123	184	106	118	103	69	47	256	200	213	203	318	181	214	270	225	197	171	241	269	226	226	106	137	210	75	117	116	138	131	109	174	183	145	109	205	160	135	155	150	221	180	167	153	118
chr1:155859566-155885199	SYT11	5182	0	0	1	3	0	0	0	0	0	0	0	0	0	0	0	1	0	2	0	4	0	0	0	0	1	1	0	1	1	0	1	0	0	1	3	1	0	0	0	0	0	1	0	0	0	0	0
chr1:155897807-155911404	RIT1	3559	67	63	54	109	57	101	79	42	45	79	69	85	112	159	117	112	167	134	121	119	162	99	90	89	53	64	101	50	83	39	57	42	59	41	44	36	44	68	73	64	78	89	106	97	63	60	47
chr1:155913044-155934413	KHDC4	4513	108	130	106	176	90	159	166	115	75	206	169	231	190	260	203	225	210	204	234	190	245	224	214	201	144	121	190	103	206	166	140	127	120	35	28	26	8	26	13	84	79	99	205	174	142	115	132
chr1:155941709-155942949	RXFP4	1240	0	1	0	0	0	0	0	0	0	2	0	0	0	0	0	0	0	0	0	0	0	0	0	0	0	0	1	0	1	1	0	2	0	0	0	0	0	0	0	3	0	0	0	0	1	0	0
chr1:155946850-156007070	ARHGEF2	5888	104	122	105	163	103	177	127	66	53	308	217	314	177	284	234	243	309	248	224	169	279	281	269	233	105	71	130	97	157	111	92	107	70	192	205	141	97	126	143	124	191	174	252	256	174	110	150
chr1:156009047-156020951	SSR2	1401	314	370	323	493	276	383	252	186	158	225	191	228	192	284	255	276	315	210	227	218	289	234	249	184	238	233	440	241	388	261	236	255	159	498	508	341	351	331	265	253	279	298	199	153	151	147	130
chr1:156035298-156053798	UBQLN4	3582	79	71	65	100	76	78	82	58	33	42	61	86	63	94	61	94	125	91	70	78	95	103	92	70	49	68	103	58	97	71	71	49	53	123	134	93	80	98	85	69	103	73	85	73	47	47	60
chr1:156054781-156058506	LAMTOR2	658	9	17	16	35	15	32	18	14	7	8	14	11	10	15	19	10	20	15	8	5	7	11	6	8	12	15	15	16	20	19	8	14	11	24	19	16	19	9	12	19	13	15	19	13	9	16	2
chr1:156061159-156070504	RAB25	1100	0	0	0	1	1	0	0	0	0	0	0	0	0	0	0	0	0	0	0	0	0	1	0	0	0	0	0	0	0	0	0	0	0	0	0	0	0	0	0	0	0	0	0	0	0	0	0
chr1:156072012-156082465	MEX3A	6591	9	4	2	11	8	10	16	15	8	11	6	16	34	30	26	21	47	33	34	35	35	24	30	20	9	8	13	16	21	14	8	16	10	3	0	1	2	3	3	1	8	8	16	15	10	17	9
chr1:156082577-156140081	LMNA	4168	1115	1187	1010	1722	1042	1685	1156	790	576	864	747	811	491	834	616	1059	844	581	739	679	939	641	627	532	890	756	1473	1019	1445	908	794	846	586	1870	2008	1162	846	961	868	969	1369	1162	807	738	605	857	642
chr1:156147365-156177752	SEMA4A	3878	1	0	2	1	0	0	0	3	0	0	0	1	0	0	0	0	0	1	0	0	0	1	0	0	0	0	1	0	1	0	0	1	0	2	0	1	2	0	0	1	0	0	0	0	0	0	1
chr1:156194088-156212796	SLC25A44	3482	133	149	135	153	114	143	128	52	40	152	133	170	151	211	155	238	214	164	201	189	190	165	150	131	133	163	261	70	145	116	151	138	123	152	136	86	87	118	125	90	127	151	178	143	156	145	115
chr1:156212992-156240042	PMF1	1194	68	85	85	113	60	112	106	49	28	75	50	60	47	68	63	68	66	48	52	35	48	54	73	56	79	63	143	60	97	58	58	92	41	136	125	82	93	109	109	87	100	112	68	75	58	46	42
chr1:156242183-156243317	BGLAP	506	0	5	8	7	3	7	7	0	0	3	4	2	5	2	4	3	4	1	6	1	3	3	3	2	5	3	2	2	10	8	1	4	4	9	5	2	6	4	6	11	7	4	2	5	0	1	2
chr1:156243319-156248090	PAQR6	2256	4	7	5	8	13	2	7	1	2	9	4	2	3	4	2	7	2	0	3	1	4	1	5	6	11	6	5	0	10	4	3	4	1	0	9	1	8	6	15	2	10	10	0	1	0	1	5
chr1:156249223-156282825	SMG5	4559	335	326	327	506	311	510	394	233	152	309	296	329	258	376	328	453	402	353	367	306	526	349	374	318	247	205	433	212	418	270	231	225	208	664	626	394	301	427	430	323	483	443	298	232	218	293	255
chr1:156282947-156292443	TMEM79	2276	7	8	7	14	5	9	12	13	8	9	10	20	18	15	20	9	7	19	7	12	7	19	29	22	6	9	15	10	9	12	9	5	7	12	11	3	2	3	2	1	5	12	2	5	7	3	5
chr1:156292687-156295679	GLMP	1611	173	173	150	217	122	213	166	91	65	121	121	142	78	142	106	116	115	80	85	73	101	107	125	98	139	117	227	133	185	120	140	107	73	247	309	169	160	211	137	173	192	184	106	88	52	88	86
chr1:156298623-156299299	VHLL	676	1	0	0	0	0	0	0	0	0	1	0	1	0	0	0	0	0	0	0	0	0	2	0	0	0	0	0	0	0	0	0	0	0	0	0	1	0	0	0	0	0	0	0	0	0	0	0
chr1:156308967-156367873	CCT3	2302	280	308	271	516	313	522	346	198	181	266	255	205	197	299	221	290	275	232	184	155	257	267	327	202	231	188	389	259	355	274	194	258	192	417	411	339	160	220	209	273	355	311	214	171	131	196	179
chr1:156337313-156346995	TSACC	1115	3	0	2	1	0	5	4	2	0	1	1	1	1	1	2	3	4	3	1	2	2	3	2	0	1	3	1	3	3	7	2	3	3	0	0	1	0	0	0	1	2	0	0	3	0	3	1
chr1:156369210-156385219	RHBG	1790	0	0	0	0	0	0	0	0	0	0	0	0	0	0	0	0	0	1	0	0	0	0	0	0	0	0	0	0	0	0	0	0	0	0	0	0	0	0	0	0	0	1	0	0	0	0	0
chr1:156463726-156500779	MEF2D	6268	129	164	112	155	120	129	112	55	57	131	149	148	108	159	112	138	159	112	114	119	137	140	127	113	138	154	225	57	110	82	124	124	106	105	122	82	62	120	118	94	116	131	154	120	106	91	87
chr1:156525404-156572565	IQGAP3	6013	403	403	343	571	367	529	431	233	199	528	428	535	356	602	412	344	441	376	207	196	250	482	562	453	336	283	476	295	470	340	270	257	188	710	719	451	387	533	404	425	565	525	319	308	249	213	168
chr1:156579726-156586770	TTC24	2005	0	0	1	0	0	0	0	0	0	0	0	0	0	0	0	0	0	0	0	0	0	0	0	0	0	0	0	0	1	0	1	0	0	0	0	0	0	0	0	0	0	0	0	0	0	0	0
chr1:156591761-156594299	NAXE	1446	101	121	101	206	106	170	115	63	69	83	58	70	74	70	92	83	99	62	53	63	72	65	83	60	84	77	142	96	177	94	59	62	43	213	183	124	80	69	64	113	136	116	63	55	58	72	45
chr1:156594486-156601490	GPATCH4	1979	68	104	67	131	73	109	90	40	39	46	47	46	69	62	77	60	72	70	39	52	59	77	70	71	74	83	110	77	114	99	72	64	44	75	98	70	51	55	50	50	59	60	46	38	20	51	20
chr1:156619414-156625725	HAPLN2	1699	0	0	0	0	0	0	0	0	0	0	0	0	0	0	0	0	0	0	0	0	0	0	0	0	0	0	0	0	0	0	0	0	0	0	0	0	0	0	0	0	0	1	0	0	0	0	0
chr1:156641389-156659528	BCAN	3925	0	0	0	0	0	1	0	0	0	0	0	0	0	1	0	0	0	0	0	0	0	0	0	0	0	0	0	0	0	0	0	0	0	0	0	0	0	0	0	0	2	0	0	0	0	0	0
chr1:156668762-156677407	NES	5568	55	56	52	110	60	65	79	38	24	40	25	43	23	44	22	58	33	28	35	24	36	26	18	24	54	61	84	52	80	54	55	51	38	79	107	48	43	87	64	59	68	58	37	27	20	35	21
chr1:156699605-156705816	CRABP2	1082	2	1	4	6	1	0	4	2	5	4	5	6	0	5	1	4	4	2	9	5	5	3	1	0	8	4	12	2	16	6	0	2	1	11	8	3	4	2	5	11	3	5	4	1	3	5	0
chr1:156721890-156728799	ISG20L2	3667	111	134	130	192	134	157	203	101	87	99	105	128	125	207	145	172	213	156	137	142	182	126	145	141	110	129	180	112	235	171	122	102	102	89	93	55	46	92	54	80	122	98	110	108	101	94	69
chr1:156728441-156736960	RRNAD1	2510	21	31	16	45	25	38	28	22	6	23	25	31	13	9	16	13	12	9	6	7	10	10	21	15	9	13	22	30	36	21	11	14	11	26	24	22	14	11	2	12	15	25	9	6	7	10	5
chr1:156737302-156741590	MRPL24	1602	141	138	134	226	94	196	127	69	59	120	57	84	70	114	98	101	85	103	102	88	90	70	65	59	100	96	156	125	152	139	117	97	63	127	173	111	75	77	68	127	131	135	96	83	61	83	39
chr1:156742108-156752448	HDGF	2720	1674	1773	1533	2339	1318	1929	1801	1005	701	1104	915	1160	908	1416	1006	1604	1578	1184	1295	1040	1429	1103	1183	981	1493	1557	2579	1080	2040	1285	1290	1346	1021	2393	2323	1646	1486	2279	2029	1536	1860	1818	1063	1059	933	1312	773
chr1:156767534-156800815	PRCC	2164	93	97	94	154	90	108	77	38	24	93	99	107	132	187	161	142	188	149	143	148	169	145	142	131	90	81	133	64	114	73	88	87	68	87	101	86	62	91	66	96	112	101	126	95	81	121	83
chr1:156806242-156816862	SH2D2A	1658	0	1	0	3	0	0	0	0	2	0	0	0	0	0	1	0	2	0	0	0	0	0	0	0	0	0	0	0	0	1	0	0	0	0	0	0	0	0	0	0	0	0	0	2	0	1	0
chr1:156815655-156881850	NTRK1	3024	0	0	0	0	0	0	0	0	0	0	0	0	0	0	0	0	0	0	0	0	0	2	1	0	0	0	0	0	0	0	0	0	0	0	0	0	0	0	0	0	0	0	0	0	0	0	0
chr1:156840062-156859117	INSRR	5200	0	0	1	0	0	0	0	0	0	0	0	0	0	0	0	0	0	0	0	0	0	0	0	0	1	0	0	0	0	0	0	1	0	0	0	0	0	0	0	0	1	2	0	0	0	0	0
chr1:156893719-156916429	PEAR1	4970	15	8	10	13	12	16	17	14	4	22	24	14	10	14	12	10	7	18	15	11	23	22	29	38	8	14	20	10	27	15	5	7	17	23	22	12	7	33	21	12	26	21	12	7	12	14	3
chr1:156920631-156933094	LRRC71	1977	0	0	0	0	0	0	0	0	0	0	1	0	0	0	0	1	1	1	0	0	0	0	0	0	0	0	1	1	0	0	4	0	0	0	1	1	1	3	2	0	0	0	0	2	0	1	0
chr1:156934839-157045370	ARHGEF11	6889	98	118	103	164	106	146	133	51	43	120	122	137	95	154	117	147	122	115	131	127	161	124	109	131	85	100	151	96	150	95	87	109	87	188	186	112	99	177	153	104	171	191	138	115	104	98	105
chr1:157092042-157112412	ETV3L	2100	0	0	0	0	0	0	0	0	0	0	0	0	0	0	0	0	0	0	0	0	0	0	0	0	0	0	0	0	0	0	0	0	0	0	0	0	0	0	0	0	0	0	0	0	0	0	0
chr1:157121190-157138474	ETV3	6328	102	125	116	105	69	103	87	55	37	88	92	96	83	145	89	119	105	126	71	89	121	82	103	71	131	122	194	49	95	65	123	110	97	22	24	12	10	17	15	29	50	53	94	83	54	91	77
chr1:157513376-157552515	FCRL5	8503	0	0	0	0	0	0	0	0	0	0	0	0	0	0	0	0	0	0	0	0	0	0	0	0	0	0	0	0	0	0	0	0	0	0	0	0	0	0	0	0	0	0	0	0	0	0	0
chr1:157573746-157598085	FCRL4	3466	0	0	0	0	0	0	0	0	0	0	0	0	0	0	0	0	0	0	0	0	0	0	0	0	0	0	0	0	0	0	0	0	0	0	0	0	0	0	0	0	0	0	0	0	0	0	0
chr1:157676480-157700769	FCRL3	4638	0	0	0	0	0	0	0	0	0	0	0	0	0	0	0	0	0	0	0	0	0	0	0	0	0	0	0	0	0	0	0	0	0	0	0	0	0	0	0	0	0	0	0	0	0	0	0
chr1:157745732-157777132	FCRL2	3095	0	0	0	0	0	0	0	0	0	0	0	0	0	0	0	0	0	0	0	0	0	0	0	0	0	0	0	0	0	0	0	0	0	0	0	0	0	0	0	0	0	0	0	0	0	0	0
chr1:157794402-157820120	FCRL1	3131	0	0	0	0	0	0	0	0	0	0	0	0	0	0	0	0	0	0	0	0	0	0	0	0	0	0	0	0	0	0	0	0	0	0	0	0	0	0	0	0	0	0	0	0	0	0	0
chr1:157830910-157841808	CD5L	2204	0	0	0	0	0	0	0	0	0	0	0	0	0	0	0	0	0	0	0	0	0	0	0	0	0	0	0	0	0	0	0	0	0	0	0	0	0	0	0	0	0	0	0	0	0	0	0
chr1:157993272-158100262	KIRREL1	7872	376	401	364	540	315	479	338	193	125	474	348	401	349	474	379	426	439	330	331	265	371	398	354	344	317	263	491	227	345	325	242	229	191	574	597	346	311	458	445	365	541	521	349	326	259	250	234
chr1:158127286-158128301	AL138899.3	1015	0	0	0	0	0	0	0	0	0	0	0	0	0	0	0	0	0	0	0	0	0	0	0	0	0	0	0	0	0	0	0	0	0	0	0	0	0	0	0	0	0	0	0	0	0	0	0
chr1:158178029-158186427	CD1D	3823	0	0	0	0	0	0	0	0	0	0	0	0	0	0	0	0	0	0	1	0	0	0	0	0	0	0	0	0	0	0	0	0	2	1	0	0	0	0	0	0	0	0	0	0	0	0	0
chr1:158254423-158258269	CD1A	1809	0	0	0	0	0	0	0	0	0	0	0	0	0	0	0	0	0	0	0	0	0	0	0	0	0	0	0	0	0	0	0	0	0	0	0	0	0	0	0	0	0	0	0	0	0	0	0
chr1:158289922-158294774	CD1C	2442	0	0	0	0	0	0	0	0	0	0	0	0	0	0	0	0	0	0	0	0	0	0	0	0	0	0	0	0	0	0	0	0	0	0	0	0	0	0	0	0	0	2	0	0	0	0	0
chr1:158327950-158331531	CD1B	1395	0	0	0	0	0	0	0	0	0	0	0	0	0	0	0	0	0	0	0	0	0	0	0	0	0	0	0	0	0	0	0	0	0	0	0	0	0	0	0	0	0	0	0	0	0	0	0
chr1:158353843-158357553	CD1E	1969	0	0	0	0	0	0	0	0	0	0	0	0	0	0	0	0	0	0	0	0	0	0	0	0	0	0	0	0	0	0	0	0	0	0	0	0	0	0	0	0	0	0	0	0	0	0	0
chr1:158398521-158399466	OR10T2	945	0	0	0	0	0	0	0	0	0	0	0	0	0	0	0	0	0	0	0	0	0	0	0	0	0	0	0	0	0	0	0	0	0	0	0	0	0	0	0	0	0	0	0	0	0	0	0
chr1:158418209-158426237	OR10K2	3023	0	0	0	0	0	0	0	0	0	0	0	0	0	0	0	0	0	0	0	0	0	0	0	0	0	0	0	0	0	0	0	0	0	0	0	0	0	0	0	0	0	0	0	0	0	0	0
chr1:158461573-158468979	OR10K1	3846	0	0	0	0	0	0	0	0	0	0	0	0	0	0	0	0	0	0	0	0	0	0	0	0	0	0	0	0	0	0	0	0	0	0	0	0	0	0	0	0	0	0	0	0	0	0	0
chr1:158472219-158480936	OR10R2	1159	0	0	0	0	0	0	0	0	0	0	0	0	0	0	0	0	0	0	0	0	0	0	0	0	0	0	0	0	0	0	0	0	0	0	0	0	0	0	0	0	0	0	0	0	0	0	0
chr1:158544549-158554405	OR6Y1	5128	0	0	0	0	0	0	0	0	0	0	0	0	0	0	0	0	0	0	0	0	0	0	0	0	0	0	0	0	0	0	0	0	0	0	0	0	0	0	0	0	0	0	0	0	0	0	0
chr1:158560605-158570580	OR6P1	3255	0	0	0	0	0	0	0	0	0	0	0	0	0	0	0	0	0	0	0	0	0	0	0	0	0	0	0	0	0	0	0	0	0	0	0	0	0	0	0	0	0	0	0	0	0	0	0
chr1:158578918-158579899	OR10X1	981	0	0	0	0	0	0	0	0	0	0	0	0	0	0	0	0	0	0	0	0	0	0	0	0	0	0	0	0	0	0	0	0	0	0	0	0	0	0	0	0	0	0	0	0	0	0	0
chr1:158605267-158612514	OR10Z1	6323	0	0	0	0	0	0	0	0	0	0	0	0	0	0	0	0	0	0	0	0	0	0	0	0	0	0	0	0	0	0	0	0	0	0	0	0	0	0	0	0	0	0	0	0	0	0	0
chr1:158610703-158686715	SPTA1	8018	0	0	0	0	0	0	0	0	0	0	0	0	0	0	0	0	0	0	0	0	0	0	0	0	0	0	0	0	0	0	0	0	0	0	0	0	0	0	0	0	0	0	0	0	0	0	0
chr1:158699677-158700652	OR6K2	975	0	0	0	0	0	0	0	0	0	0	0	0	0	0	0	0	0	0	0	0	0	0	0	0	0	0	0	0	0	0	0	0	0	0	0	0	0	0	0	0	0	0	0	0	0	0	0
chr1:158716326-158720720	OR6K3	1844	0	0	0	0	0	0	0	0	0	0	0	0	0	0	0	0	0	0	0	0	0	0	0	0	0	0	0	0	0	0	0	0	0	0	0	0	0	0	0	0	0	0	0	0	0	0	0
chr1:158754719-158755891	OR6K6	1172	0	0	0	0	0	0	0	0	0	0	0	0	0	0	0	0	0	0	0	0	0	0	0	0	0	0	0	0	0	0	0	0	0	0	0	0	0	0	0	0	0	0	0	0	0	0	0
chr1:158764235-158772195	OR6N1	2640	0	0	0	0	0	0	0	0	0	0	0	0	0	0	0	0	0	0	0	0	0	0	0	0	0	0	0	0	0	0	0	0	0	0	0	0	0	0	0	0	0	0	0	0	0	0	0
chr1:158774221-158781204	OR6N2	3455	0	0	0	0	0	0	0	0	0	0	0	0	0	0	0	0	0	0	0	0	0	0	0	0	0	0	0	0	0	0	0	0	0	0	0	0	0	0	0	0	0	0	0	0	0	0	0
chr1:158831350-158849506	MNDA	1720	0	0	0	0	0	0	0	0	0	0	0	0	0	0	0	0	0	0	0	0	0	0	0	0	0	0	0	0	0	0	0	0	0	0	0	0	0	0	0	0	0	0	0	0	0	0	0
chr1:158930795-158977059	PYHIN1	3135	0	0	0	0	0	0	0	0	0	0	0	0	0	0	0	0	0	0	0	0	0	0	0	0	0	0	0	0	0	0	0	0	0	0	0	0	0	0	0	0	0	0	0	0	0	0	0
chr1:158999967-159055155	IFI16	3840	104	126	109	171	100	179	99	54	40	118	106	118	81	94	65	68	91	105	69	64	90	98	78	119	80	111	157	78	136	113	102	76	59	74	125	89	89	168	122	109	117	130	80	107	97	58	66
chr1:159062483-159140508	AIM2	1472	2	0	1	13	0	4	4	1	1	0	0	3	2	0	3	0	1	0	0	0	3	0	0	1	2	0	4	5	5	2	0	0	1	4	4	0	1	0	1	1	1	1	1	3	4	3	1
chr1:159171608-159203313	CADM3	3847	0	0	0	0	0	0	0	0	0	0	0	0	0	0	0	0	0	0	0	0	0	0	0	0	0	0	0	0	0	0	0	0	0	0	0	0	0	0	0	0	0	0	0	0	0	0	0
chr1:159204874-159206500	ACKR1	1196	0	0	0	0	0	0	0	0	0	0	0	0	0	0	0	0	0	0	0	0	0	0	0	0	0	0	0	0	0	0	0	0	0	0	0	0	0	0	0	0	0	0	0	0	0	0	0
chr1:159289713-159308224	FCER1A	1165	0	0	0	0	0	0	0	0	0	0	0	0	0	0	0	0	0	0	0	0	0	0	0	0	0	0	0	0	0	0	0	0	0	0	0	0	0	2	0	0	0	0	0	0	0	0	0
chr1:159437844-159443078	OR10J1	3557	0	0	0	0	1	0	0	0	0	0	0	0	0	0	0	0	0	0	0	0	0	0	0	0	0	0	0	0	0	0	0	0	0	0	0	0	0	0	0	0	0	0	0	0	0	0	0
chr1:159535077-159536007	OR10J5	930	0	0	0	0	0	0	0	0	0	0	0	0	0	0	0	0	0	0	0	0	0	0	0	0	0	0	0	0	0	0	0	0	0	0	0	0	0	0	0	0	0	0	0	0	0	0	0
chr1:159587825-159588865	APCS	925	0	0	0	0	0	0	0	0	0	0	0	0	0	0	0	0	0	0	0	0	0	0	0	0	0	0	0	0	0	0	0	0	0	0	1	0	0	0	0	0	0	0	0	0	0	0	0
chr1:159712288-159714589	CRP	2015	0	0	0	0	0	0	0	0	0	0	0	0	0	0	0	0	0	0	0	0	0	0	0	0	0	0	0	0	0	0	0	0	0	0	0	0	0	0	0	0	0	0	0	0	0	0	0
chr1:159780931-159782543	DUSP23	827	39	32	31	56	29	41	14	17	20	14	21	22	15	35	23	26	27	31	18	18	22	16	22	15	20	17	31	26	36	18	31	26	12	41	39	21	20	22	15	20	23	23	26	25	20	17	15
chr1:159800511-159816257	FCRL6	2068	0	0	0	0	0	0	0	0	0	0	0	0	0	0	0	0	0	0	0	0	0	0	0	0	0	0	0	0	0	0	0	0	0	1	0	0	0	0	0	0	0	0	0	0	0	0	0
chr1:159826810-159837492	SLAMF8	3178	0	0	0	0	0	1	0	0	0	0	0	0	0	0	0	0	0	0	0	0	0	0	0	0	0	0	0	0	0	0	0	0	0	0	0	0	0	0	0	0	0	0	0	0	0	0	0
chr1:159854315-159862657	VSIG8	1818	0	1	2	0	0	1	2	0	0	0	0	0	0	0	0	1	2	0	0	0	0	0	0	0	2	0	1	0	2	0	2	0	0	0	0	0	0	0	0	0	0	0	1	0	0	0	0
chr1:159872363-159900165	CFAP45	2047	0	1	0	3	1	2	5	1	1	0	2	0	1	0	0	0	2	2	1	0	2	1	0	1	2	1	0	0	2	1	0	0	0	0	0	0	2	0	0	0	1	0	1	0	0	2	0
chr1:159918106-159925732	TAGLN2	2155	889	975	912	1377	786	1255	880	586	391	578	501	553	463	705	559	762	656	550	554	525	703	434	593	468	731	763	1147	701	1051	811	610	657	513	1437	1524	1054	814	991	713	803	1084	986	517	500	430	604	431
chr1:159927038-159945613	IGSF9	4061	0	0	0	1	0	1	1	1	0	0	0	0	0	0	0	0	0	0	0	0	0	0	0	0	2	0	0	0	0	0	0	0	0	0	0	0	0	0	0	0	0	0	0	0	0	0	0
chr1:159951491-159954237	SLAMF9	1139	0	0	0	0	0	0	0	0	0	0	0	0	0	0	0	0	0	0	0	0	0	0	0	0	0	0	0	0	0	1	0	0	0	0	0	0	0	0	0	0	0	0	0	0	0	0	0
chr1:159998650-160070160	KCNJ10	6252	0	0	0	0	0	0	0	0	0	0	0	0	0	0	0	0	0	0	0	0	0	0	0	1	0	0	0	0	0	0	0	0	0	0	0	0	0	0	0	2	0	0	0	0	0	0	0
chr1:160024952-160031990	PIGM	7038	57	54	44	82	58	61	77	24	19	44	49	45	11	32	18	19	22	21	16	19	15	31	36	31	47	52	94	42	79	53	47	36	27	48	69	43	26	41	47	41	67	53	31	31	23	30	23
chr1:160081537-160090563	KCNJ9	4202	0	0	0	0	0	0	0	0	0	0	0	0	0	0	0	0	0	0	0	0	0	0	0	0	0	0	0	0	0	0	0	0	0	0	0	0	0	0	0	0	1	0	0	0	0	0	0
chr1:160091339-160098943	IGSF8	2476	27	29	24	32	23	34	24	17	20	21	9	35	15	19	14	23	36	25	21	19	25	13	13	19	25	9	38	14	45	22	13	18	12	31	48	35	22	26	17	28	26	28	16	12	10	19	14
chr1:160115758-160143591	ATP1A2	5435	1	0	0	0	1	0	2	1	0	0	0	0	0	0	0	0	0	0	0	1	0	0	1	0	2	1	1	0	0	2	1	1	1	1	0	0	0	0	0	1	0	0	2	0	0	0	0
chr1:160151602-160186980	ATP1A4	3917	1	1	1	4	0	1	0	0	0	0	0	1	0	0	0	1	1	0	0	0	0	0	0	0	0	0	0	0	1	0	0	0	0	0	1	1	0	0	0	0	1	0	0	0	0	2	0
chr1:160190574-160201886	CASQ1	1993	0	1	0	0	0	0	0	0	0	0	0	0	0	0	0	0	0	0	1	0	0	0	0	0	0	0	0	0	0	0	0	0	1	0	0	0	0	0	0	0	0	0	0	0	0	0	0
chr1:160205336-160215376	PEA15	2778	1239	1441	1230	1920	1020	1508	1253	702	456	903	746	875	846	1188	982	1006	1219	1014	859	775	964	946	984	919	1228	1234	1996	1010	1564	1236	1015	1025	691	1813	2024	1327	1509	2039	1660	1257	1363	1455	869	812	712	652	401
chr1:160215714-160262549	DCAF8	5123	197	179	235	317	197	308	253	127	120	229	178	188	171	215	189	175	213	172	154	140	225	168	173	170	163	161	273	151	276	176	164	163	126	244	257	167	176	224	194	156	243	221	193	174	134	139	107
chr1:160276811-160285146	PEX19	3928	249	250	244	403	218	410	251	172	135	183	163	221	105	212	169	172	185	146	119	114	129	165	225	176	227	189	296	179	294	244	158	155	120	411	328	227	161	276	254	235	282	264	149	117	103	138	92
chr1:160288593-160343258	COPA	5353	274	312	271	400	269	423	290	168	165	306	257	286	176	322	201	276	301	221	220	202	301	250	286	224	249	278	381	201	337	249	223	233	173	408	385	311	227	335	361	286	384	343	257	207	195	229	180
chr1:160343352-160358949	NCSTN	3014	285	353	296	467	299	344	359	178	121	223	188	206	167	241	168	244	275	184	185	161	207	238	216	181	320	318	451	278	382	287	278	198	216	475	523	336	321	560	480	335	348	354	233	203	142	171	159
chr1:160367070-160372846	NHLH1	2557	0	0	1	0	0	1	1	0	0	0	1	0	0	1	0	0	0	2	1	0	0	0	0	0	0	1	0	0	0	0	0	0	0	1	3	0	0	0	0	0	0	1	0	0	2	0	0
chr1:160400563-160428670	VANGL2	5354	0	0	0	0	1	0	0	0	0	0	0	0	0	0	0	0	0	0	0	0	0	0	0	0	0	0	0	0	0	0	0	0	0	0	0	1	0	0	0	0	0	0	0	0	0	0	0
chr1:160485029-160523262	SLAMF6	2746	0	0	0	0	0	0	0	0	0	0	0	0	0	0	0	0	0	0	0	0	0	0	0	0	0	0	0	0	0	0	0	0	0	0	0	0	0	0	0	0	0	0	0	0	0	0	0
chr1:160541097-160579504	CD84	8263	0	0	0	0	0	0	0	0	0	0	0	0	0	0	0	0	0	0	0	0	0	0	0	0	0	0	0	0	0	0	0	0	0	0	0	0	0	0	0	0	0	0	0	0	0	0	0
chr1:160608105-160647044	SLAMF1	3749	0	1	1	0	1	3	0	0	0	0	0	0	0	0	0	0	1	0	0	0	0	0	0	0	0	0	0	0	0	1	0	0	0	0	0	0	0	0	0	0	0	0	0	0	0	0	0
chr1:160678745-160711831	CD48	3254	0	0	0	0	0	0	0	0	0	0	0	0	0	0	0	0	0	0	0	0	0	0	0	0	0	0	0	0	0	0	0	0	0	0	0	0	0	0	0	0	0	0	0	0	0	0	0
chr1:160739246-160754821	SLAMF7	2707	33	26	25	41	14	32	28	8	15	13	17	18	21	16	12	15	8	13	10	4	14	12	12	11	19	19	20	28	25	25	10	11	12	32	31	28	11	25	13	18	21	23	14	6	10	5	10
chr1:160796073-160828261	LY9	3436	1	0	0	0	0	0	1	1	0	0	0	0	1	0	0	0	0	0	0	0	3	0	2	0	0	1	0	0	0	0	0	0	0	0	0	1	1	0	0	0	0	0	0	2	0	0	0
chr1:160830159-160862887	CD244	2510	1	0	1	0	0	0	0	0	0	0	0	1	0	0	0	0	0	0	0	0	0	0	0	0	0	0	0	0	0	0	0	0	0	0	0	0	0	0	0	0	0	0	0	0	0	0	0
chr1:160876539-160885180	ITLN1	1192	0	0	0	0	0	0	0	0	0	0	0	0	0	0	0	0	0	0	0	0	0	0	0	0	0	0	0	0	0	0	0	0	0	0	0	0	0	0	0	0	0	0	0	0	0	0	0
chr1:160945024-160954809	ITLN2	1161	0	0	0	0	0	0	0	0	0	0	0	0	0	0	0	0	0	0	0	0	0	0	0	0	0	0	0	0	0	0	0	0	0	0	0	0	0	0	0	0	0	0	0	0	0	0	0
chr1:160995210-161021152	F11R	4639	35	29	19	36	26	46	17	13	15	27	31	21	10	23	17	23	20	13	21	12	20	13	18	10	20	16	32	16	27	24	13	9	13	65	49	27	25	23	17	29	30	42	22	26	24	14	16
chr1:161037630-161038977	TSTD1	722	2	0	6	4	1	10	10	3	6	1	0	3	0	0	1	1	0	1	2	0	3	3	1	0	4	1	6	6	13	6	6	2	3	0	2	0	0	0	2	1	1	3	0	1	1	0	0
chr1:161039250-161045977	USF1	1852	60	46	48	112	49	113	82	45	42	70	63	50	62	70	54	68	75	50	67	62	89	62	52	43	27	59	93	60	103	64	64	51	32	92	102	58	28	29	26	55	65	83	57	65	46	42	48
chr1:161046945-161069970	ARHGAP30	4421	10	1	2	5	1	3	2	1	0	1	4	6	1	5	3	0	1	0	0	0	0	0	4	3	1	3	3	1	5	4	4	2	0	4	6	3	1	0	0	2	3	4	2	2	3	1	3
chr1:161070997-161089558	NECTIN4	3458	0	0	0	1	0	0	0	0	0	0	0	0	0	0	1	0	0	0	0	0	0	0	0	0	1	0	0	0	0	0	0	0	0	0	0	0	0	0	0	0	0	0	0	0	0	0	0
chr1:161098360-161100346	KLHDC9	1366	2	1	0	0	1	2	1	0	0	1	0	0	0	0	0	0	0	0	0	2	0	0	1	0	0	3	0	0	1	2	1	0	0	0	2	0	0	0	0	0	0	4	0	1	0	2	0
chr1:161100560-161118037	PFDN2	598	25	29	12	48	35	39	20	9	10	21	14	8	24	37	10	35	23	23	24	22	25	14	28	18	18	26	27	31	32	22	23	23	13	35	45	29	20	27	8	10	17	12	15	12	22	13	13
chr1:161118104-161125445	NIT1	2790	27	43	32	61	31	40	48	15	19	39	20	32	12	26	20	12	17	16	3	6	18	20	37	19	12	23	34	30	51	39	15	21	20	37	46	19	8	20	9	26	29	40	18	16	10	20	17
chr1:161120973-161132667	DEDD	2434	61	75	54	73	58	76	69	43	13	84	60	55	49	89	56	76	91	43	54	34	69	50	67	73	62	44	68	55	69	63	69	59	47	57	53	42	23	56	53	40	74	61	59	62	42	36	55
chr1:161153977-161158856	UFC1	888	74	97	98	145	81	104	59	53	37	60	40	53	56	54	42	71	74	56	67	67	67	50	30	43	63	70	124	89	75	84	60	82	60	111	134	76	77	102	82	93	78	87	78	57	34	63	45
chr1:161159449-161165723	USP21	2402	42	66	75	91	63	101	120	73	50	69	49	66	39	71	47	45	42	37	37	47	66	42	59	50	53	59	111	71	146	110	89	56	51	48	58	34	20	19	37	56	65	53	47	41	20	58	47
chr1:161166055-161177092	PPOX	2195	20	21	24	38	15	19	60	27	21	33	28	31	13	21	19	28	28	11	19	13	17	14	26	18	15	20	38	25	46	24	27	22	19	12	18	16	4	2	2	17	14	18	20	27	25	20	18
chr1:161171309-161177507	B4GALT3	1954	94	111	105	146	88	140	121	51	39	81	81	83	92	124	89	125	98	96	94	98	103	117	101	101	85	60	70	96	137	72	76	68	37	148	126	78	55	69	65	80	115	78	89	69	64	62	63
chr1:161184301-161199054	ADAMTS4	10222	0	0	0	0	0	0	2	1	0	0	0	0	0	0	0	0	0	0	0	0	0	0	0	0	0	0	0	1	1	1	0	1	2	0	0	0	1	0	0	0	0	0	0	0	0	0	0
chr1:161199314-161214395	NDUFS2	2042	64	72	62	85	82	91	70	52	38	59	70	44	46	91	46	51	75	67	56	44	48	66	63	45	68	54	88	56	87	41	53	37	37	99	106	67	37	51	43	71	82	88	66	64	52	42	37
chr1:161215278-161220699	FCER1G	916	0	1	0	0	0	0	2	0	1	0	2	0	1	3	1	0	1	1	0	1	0	2	1	0	0	2	1	4	2	1	0	1	0	1	0	0	1	0	2	2	1	2	0	1	0	2	0
chr1:161222291-161223631	APOA2	646	0	0	0	0	0	0	0	1	0	0	0	0	0	0	0	0	0	0	0	0	0	0	0	0	0	0	0	0	0	0	0	0	0	0	0	0	0	0	0	0	0	2	0	0	0	0	0
chr1:161226059-161230746	TOMM40L	2841	35	58	46	100	38	69	65	35	42	67	49	69	38	42	30	31	41	38	21	17	22	36	60	32	32	36	70	42	62	46	32	39	25	76	78	51	25	30	27	41	58	59	30	34	25	20	24
chr1:161229665-161238302	NR1I3	2051	0	0	0	0	0	0	1	0	0	0	0	0	0	0	0	0	0	0	0	1	0	0	0	0	0	0	0	0	0	0	0	0	0	0	0	0	0	0	0	1	1	0	0	0	0	0	0
chr1:161258744-161285450	PCP4L1	1406	0	0	0	1	0	0	0	0	0	0	0	0	0	0	0	0	0	0	0	0	0	0	0	0	0	0	0	0	0	0	0	0	0	0	0	0	0	0	0	0	0	0	0	0	0	0	0
chr1:161314256-161375340	SDHC	13566	180	257	189	268	177	259	233	116	80	182	138	144	116	190	145	156	163	135	101	63	98	175	159	121	152	208	304	131	216	158	179	142	114	229	225	176	128	250	288	174	225	256	106	117	91	103	84
chr1:161364732-161367876	CFAP126	774	0	0	0	0	0	0	0	0	0	0	0	0	0	0	0	0	0	0	0	0	0	0	0	0	0	0	0	0	0	0	0	0	0	0	0	0	0	0	0	0	0	0	0	0	0	0	0
chr1:161505429-161519967	FCGR2A	2475	2	0	0	0	0	0	0	0	0	0	0	0	0	0	0	0	0	0	0	0	0	0	0	0	0	0	0	0	0	0	0	0	0	0	0	0	0	0	0	0	0	0	0	0	0	0	0
chr1:161524539-161526894	HSPA6	2355	5	1	4	3	0	3	1	1	1	0	2	0	2	0	0	3	0	0	0	2	2	0	3	1	3	0	0	2	3	0	0	0	0	1	4	1	1	0	0	2	0	2	2	0	0	0	3
chr1:161541758-161550737	FCGR3A	2548	0	0	0	0	0	0	0	0	0	0	0	0	0	0	0	0	0	0	0	0	0	0	0	0	0	0	0	0	0	0	0	0	0	0	0	0	0	0	0	0	0	0	0	0	0	0	0
chr1:161623195-161631963	FCGR3B	2440	0	0	0	0	0	0	0	0	0	0	0	0	0	0	0	0	0	0	0	0	0	0	0	0	0	0	0	0	0	0	0	0	0	0	0	0	0	0	0	0	0	0	0	0	0	0	0
chr1:161663146-161678654	FCGR2B	2129	0	0	0	0	0	0	0	0	0	0	0	0	0	0	0	0	0	0	0	0	0	0	0	1	0	0	0	0	0	0	0	0	0	0	0	0	0	0	0	0	0	0	0	0	0	0	0
chr1:161706971-161714348	FCRLA	2359	0	0	0	0	0	0	0	0	0	0	0	0	0	0	0	0	0	0	0	0	0	0	0	0	0	0	0	0	0	0	0	0	0	0	0	1	0	0	0	0	0	0	0	0	0	0	0
chr1:161721562-161728143	FCRLB	1977	3	12	3	11	12	10	10	0	7	3	1	3	2	2	2	2	3	1	1	2	5	6	1	2	2	8	11	5	10	2	2	9	1	4	4	3	2	1	0	0	6	5	1	1	0	1	0
chr1:161749785-161757238	DUSP12	1330	65	67	63	91	53	90	60	49	31	36	37	59	38	73	35	49	57	56	59	60	86	29	48	37	46	71	107	40	92	47	63	52	58	36	24	25	29	22	8	49	60	61	78	44	57	43	45
chr1:161766319-161964070	ATF6	7470	276	317	290	423	252	384	275	172	139	212	205	197	180	295	192	269	294	260	161	160	196	243	194	203	247	256	416	166	310	264	209	229	163	305	367	232	257	354	350	273	367	358	207	167	150	157	142
chr1:161983191-162023854	OLFML2B	3415	3	8	3	15	6	4	3	3	0	7	1	5	2	3	1	2	4	0	0	0	0	1	4	2	4	3	4	3	7	2	4	2	0	8	3	6	5	2	3	5	4	5	0	2	2	1	0
chr1:162069690-162370475	NOS1AP	7825	14	20	7	16	9	8	18	7	4	19	10	25	9	21	15	37	31	10	39	29	37	17	18	13	22	23	49	2	8	7	21	21	23	3	8	5	10	11	19	15	20	12	25	36	20	38	37
chr1:162373202-162376854	SPATA46	1695	0	0	1	0	0	0	0	0	0	0	0	0	2	0	0	0	0	0	0	0	0	0	0	0	0	0	0	0	0	0	0	0	0	0	0	0	0	0	0	0	0	0	1	0	0	0	0
chr1:162378840-162386812	C1orf226	4313	9	12	5	14	6	10	3	4	5	38	29	37	20	30	24	15	29	34	35	14	33	21	32	21	6	7	10	12	5	5	4	6	2	14	15	6	16	32	37	10	21	25	33	27	26	6	9
chr1:162395267-162412136	SH2D1B	2531	0	0	0	0	0	0	0	0	0	0	0	0	0	0	0	0	0	0	0	0	0	1	0	0	0	0	0	0	0	0	0	0	0	0	0	0	0	0	0	0	0	0	0	0	0	0	0
chr1:162497817-162529631	UHMK1	8524	1577	1667	1531	1938	1287	2297	1388	994	768	867	825	971	778	1247	1074	1295	1163	1016	992	858	1330	834	830	790	1195	1360	2159	905	1558	1159	1128	1132	961	1377	1334	1089	899	1368	1428	1229	1723	1920	956	875	670	1024	927
chr1:162561532-162599837	UAP1	2345	129	151	127	178	109	174	182	110	78	85	82	103	109	147	121	174	155	149	157	161	232	121	125	99	134	125	209	94	153	122	165	150	126	132	132	81	94	107	81	78	122	135	147	99	82	151	159
chr1:162631372-162787405	DDR2	10389	2	2	1	1	1	0	1	2	0	13	10	12	8	10	6	2	7	6	5	0	8	11	6	6	6	4	1	1	1	0	2	0	0	3	6	4	4	11	5	4	8	10	2	1	4	3	1
chr1:162790722-162812529	HSD17B7	1403	6	5	5	12	10	10	4	13	4	3	4	3	0	4	1	2	5	6	8	0	5	2	4	7	8	13	24	7	13	11	3	4	7	3	5	0	0	1	2	0	6	5	4	0	4	2	2
chr1:162851315-162868815	CCDC190	3398	12	8	8	17	8	4	29	10	4	5	7	6	3	17	6	11	17	13	16	16	11	21	12	7	11	9	24	7	15	14	10	14	11	4	1	11	5	2	6	5	2	8	7	3	0	15	3
chr1:163068774-163076802	RGS4	3628	4	4	6	17	5	13	5	4	5	10	4	15	6	7	10	8	10	14	10	19	25	14	18	17	6	4	9	4	14	9	5	5	5	8	7	4	4	12	8	4	8	11	16	7	7	12	6
chr1:163142298-163217636	RGS5	5828	8	10	8	11	12	6	3	5	4	7	7	11	5	10	8	5	4	5	6	1	7	11	4	6	7	9	18	8	4	3	7	1	6	14	12	12	14	26	20	7	10	14	5	8	5	5	4
chr1:163266575-163355764	NUF2	2436	68	91	70	106	66	122	69	42	40	72	77	72	59	105	95	53	84	77	74	76	104	58	53	72	51	110	116	51	71	61	79	69	39	33	35	31	18	49	38	45	44	74	72	67	50	36	44
chr1:164559199-164851831	PBX1	8013	111	141	130	168	98	182	107	52	65	117	92	113	58	60	53	71	82	56	39	43	72	55	75	48	85	87	161	65	143	98	86	74	75	162	147	100	112	153	161	141	170	145	125	120	99	69	50
chr1:165201866-165356715	LMX1A	3882	0	0	0	0	0	0	0	0	0	0	0	0	0	0	0	0	0	0	0	0	0	0	0	0	0	0	0	0	0	0	0	0	0	0	0	0	0	0	0	0	0	0	0	0	0	0	0
chr1:165400921-165445126	RXRG	1966	0	0	0	0	0	0	0	0	0	0	0	0	0	0	0	0	0	0	0	0	0	0	0	0	0	0	0	0	0	0	0	0	0	0	0	0	0	0	0	0	0	0	0	0	0	0	0
chr1:165544006-165563961	LRRC52	1369	0	0	0	0	0	0	0	0	0	0	0	0	0	0	0	0	0	0	0	0	0	0	0	0	0	0	0	0	0	0	0	0	0	0	0	0	0	0	0	0	0	0	0	0	0	0	0
chr1:165631212-165661796	MGST3	1767	18	23	9	29	14	27	13	18	14	14	22	28	7	27	11	31	11	13	15	11	15	17	12	8	14	16	17	11	21	16	9	17	10	16	33	22	10	12	10	13	15	10	20	21	9	17	12
chr1:165662215-165698863	ALDH9A1	2696	142	117	138	200	130	202	143	91	97	103	64	107	65	103	107	115	121	78	98	99	171	77	79	68	108	107	187	101	165	124	133	108	105	152	155	110	76	86	67	128	151	178	126	126	91	138	114
chr1:165726794-165827755	TMCO1	2945	205	216	213	266	166	269	170	126	74	145	115	130	120	156	128	165	152	127	150	128	168	104	100	93	136	210	290	114	226	154	134	178	126	234	213	170	138	189	153	146	198	192	126	126	101	155	104
chr1:165827613-165911618	UCK2	5659	317	308	253	368	210	370	237	172	139	219	203	297	228	406	330	535	443	336	368	343	546	273	258	209	262	233	422	147	237	158	273	274	211	286	251	190	119	137	126	202	290	270	270	241	190	362	369
chr1:166069298-166167001	FAM78B	2481	0	1	1	0	0	4	1	0	1	5	1	1	2	5	1	3	6	0	5	1	4	5	3	0	1	1	3	0	1	3	0	0	1	2	1	1	1	1	0	1	0	1	2	4	0	1	0
chr1:166839446-166856344	POGK	8448	155	155	143	228	145	178	140	95	76	304	306	323	253	407	304	209	321	290	167	164	227	307	311	272	131	139	204	107	203	127	122	98	89	196	163	124	100	199	178	131	176	197	239	215	188	107	106
chr1:166856509-166876264	TADA1	2096	20	15	16	25	4	27	20	8	2	32	33	28	25	43	20	63	52	37	45	48	54	24	29	13	18	20	31	3	14	8	36	40	23	4	3	3	2	4	2	2	8	13	46	34	26	42	46
chr1:166908186-166975540	ILDR2	13360	145	108	116	155	111	166	97	59	42	88	64	95	75	78	81	95	87	63	64	45	56	92	79	59	77	90	159	86	150	106	95	78	59	162	163	130	109	164	183	115	127	166	73	58	38	62	52
chr1:166989279-167022214	MAEL	1737	2	2	0	0	2	3	4	1	2	1	0	2	0	3	1	2	5	2	1	0	0	2	0	2	2	0	0	2	2	1	0	1	0	0	0	0	2	5	0	0	1	0	1	1	0	0	4
chr1:167052835-167166479	GPA33	2745	0	0	0	0	0	0	0	0	2	0	0	0	0	0	0	0	0	0	0	0	0	0	0	0	0	0	0	1	0	0	0	0	0	0	0	0	0	0	0	1	0	0	0	0	0	0	0
chr1:167094074-167129165	DUSP27	4170	0	0	0	0	0	0	0	0	0	0	0	0	0	0	0	0	0	0	0	0	0	0	0	0	0	0	0	0	0	0	0	0	0	0	0	0	0	0	0	0	0	0	0	0	0	0	0
chr1:167220885-167427345	POU2F1	14212	81	91	113	93	61	102	49	21	16	177	185	176	206	260	249	235	239	181	259	244	322	202	196	195	85	97	136	36	63	57	64	88	54	92	83	73	69	124	158	103	144	162	183	196	147	130	128
chr1:167430639-167518610	CD247	1681	0	0	0	0	0	0	0	0	0	0	0	0	2	0	0	0	0	0	0	0	0	0	0	0	0	0	0	0	0	0	0	0	0	0	0	0	0	0	0	0	0	0	0	0	1	0	0
chr1:167529116-167553805	CREG1	3286	115	120	121	159	116	142	134	75	57	78	49	68	58	86	85	72	83	85	95	84	115	70	68	61	115	135	193	63	113	86	85	93	81	106	107	77	94	116	101	114	120	146	104	88	60	84	75
chr1:167630192-167708696	RCSD1	5482	6	10	11	24	10	14	12	2	3	29	22	19	10	12	6	3	3	5	4	0	4	9	10	6	4	5	4	5	7	5	3	2	3	12	11	18	5	6	3	10	13	14	5	0	0	3	0
chr1:167721981-167791919	MPZL1	4991	354	530	407	635	402	562	422	223	187	289	269	281	309	470	339	472	401	363	384	311	416	372	375	295	382	383	663	253	471	306	315	316	288	531	567	402	330	510	552	422	508	521	334	309	217	272	242
chr1:167809385-167914215	ADCY10	5843	1	2	1	1	1	4	0	0	3	0	1	3	0	1	0	3	1	3	1	0	0	1	0	0	4	1	2	0	0	1	1	1	0	0	0	0	1	0	1	0	2	0	1	0	0	0	0
chr1:167916674-167937072	MPC2	2638	55	67	67	114	54	97	70	37	20	33	28	30	24	57	32	60	48	56	46	35	76	33	30	38	51	59	104	63	85	56	49	54	31	58	58	33	52	39	34	63	65	60	54	45	38	61	41
chr1:167936660-168075843	DCAF6	3515	40	53	38	63	43	56	54	20	17	65	65	71	39	72	31	35	67	59	54	27	54	40	36	55	31	33	46	26	42	37	45	56	36	50	43	40	41	48	68	36	40	56	60	49	51	46	41
chr1:168084758-168137583	GPR161	3473	16	17	20	30	21	23	21	10	3	35	27	25	27	16	26	21	20	17	9	13	20	31	42	20	7	9	11	11	15	18	6	4	14	31	29	20	11	12	10	23	23	25	6	11	13	5	11
chr1:168178961-168202109	TIPRL	3186	100	126	112	159	90	147	114	49	38	88	81	98	63	122	76	95	137	104	97	95	113	69	84	91	81	122	183	75	120	95	88	87	75	112	111	93	90	155	157	95	118	122	129	103	77	68	53
chr1:168225949-168253021	SFT2D2	11094	684	786	676	797	559	920	704	446	334	482	493	481	411	671	494	598	651	461	571	558	752	469	467	372	577	534	1068	436	777	537	617	547	458	794	754	534	446	722	624	564	791	806	522	458	377	506	457
chr1:168280876-168314426	TBX19	3085	4	0	0	0	1	1	1	0	0	6	4	8	10	7	6	8	13	9	2	4	3	0	6	9	1	3	3	0	6	1	1	0	0	1	5	1	0	0	0	2	1	2	6	2	1	3	4
chr1:168540767-168543997	XCL2	562	0	0	0	0	0	0	0	0	0	0	0	0	0	0	0	0	0	0	0	0	0	0	0	0	0	0	0	0	0	0	0	0	0	0	0	0	0	0	0	0	0	0	0	0	0	0	0
chr1:168576604-168582069	XCL1	1227	0	0	0	0	0	0	0	0	0	0	0	0	0	0	0	0	0	0	0	0	0	0	0	0	0	0	0	0	0	0	0	0	0	0	0	0	0	0	0	0	0	0	0	0	0	0	0
chr1:168695467-168729206	DPT	1719	0	0	0	0	0	0	0	0	0	0	0	0	0	0	0	0	0	0	0	0	0	0	0	0	0	0	0	0	0	0	0	0	0	0	0	0	0	0	0	0	0	0	0	0	0	0	0
chr1:169105696-169132722	ATP1B1	2865	355	364	295	425	285	467	352	216	187	231	196	244	161	276	205	334	276	233	270	244	407	201	208	149	312	307	494	251	371	315	351	405	243	307	284	222	190	286	224	265	339	357	247	234	171	297	271
chr1:169132530-169367946	NME7	1621	21	22	19	25	11	27	19	7	11	28	25	14	20	20	7	14	7	15	15	14	11	9	16	12	15	11	24	11	18	21	10	18	5	12	14	17	10	12	10	16	13	11	21	22	16	19	9
chr1:169367969-169396540	BLZF1	3820	70	90	73	100	42	95	52	36	28	62	67	68	58	76	43	70	84	60	59	55	102	41	51	46	57	59	89	34	92	54	41	55	44	41	55	27	24	53	50	46	47	47	71	44	60	73	44
chr1:169394869-169460669	CCDC181	2629	1	3	0	2	2	1	0	0	0	0	0	0	0	1	0	1	2	1	1	0	4	0	0	0	1	1	2	1	3	0	1	3	0	0	0	1	2	0	0	0	0	1	0	1	0	0	0
chr1:169463908-169485944	SLC19A2	3612	75	66	55	58	61	53	62	34	44	76	79	46	58	87	75	90	83	58	72	89	96	59	57	70	52	60	107	42	47	28	68	55	57	50	45	40	31	28	23	34	45	45	73	69	50	82	89
chr1:169511950-169586588	F5	9254	0	0	0	0	0	0	0	0	0	0	0	0	0	0	0	0	0	0	0	0	0	0	0	0	0	0	0	0	0	0	0	0	0	0	0	0	0	0	0	0	0	0	0	0	0	0	0
chr1:169588848-169630193	SELP	3376	0	0	0	0	0	0	0	0	0	0	0	0	0	0	0	0	0	0	0	0	0	0	0	0	0	0	0	0	0	0	0	1	0	0	0	0	0	0	0	0	0	0	0	0	0	0	0
chr1:169690666-169711620	SELL	2358	0	0	4	0	0	0	1	0	0	1	0	0	0	0	0	0	0	3	0	0	0	0	0	1	0	1	2	0	0	0	0	0	0	1	2	1	0	0	0	1	0	2	0	0	0	0	1
chr1:169722639-169764705	SELE	4242	0	0	0	0	0	0	0	0	1	0	0	0	0	0	0	0	0	0	0	0	0	0	0	0	0	0	0	0	0	0	0	0	0	0	0	0	0	0	0	0	0	0	0	0	0	0	0
chr1:169792528-169794963	METTL18	1575	11	8	14	23	6	14	18	13	7	5	11	15	2	13	12	10	10	8	16	5	10	14	13	14	11	18	23	9	19	23	10	13	7	2	3	7	3	2	2	1	3	6	9	7	10	11	5
chr1:169794729-169854080	C1orf112	4851	42	62	47	91	51	87	63	38	24	82	59	70	52	73	71	46	73	54	48	60	54	53	64	54	42	43	77	55	83	60	43	48	38	43	31	30	16	12	25	27	41	41	65	57	34	30	48
chr1:169849630-169894267	SCYL3	6731	6	1	3	3	1	4	2	0	0	23	15	22	16	19	16	3	7	11	5	1	5	19	12	6	2	4	3	3	4	1	1	4	1	7	6	4	1	3	1	5	0	2	6	5	5	3	9
chr1:169921325-170074695	KIFAP3	4371	13	21	37	34	15	36	22	13	8	18	24	14	16	11	7	17	10	15	13	12	17	18	7	8	30	25	32	17	24	28	14	5	19	28	17	14	19	24	16	25	27	31	20	15	16	18	3
chr1:170146000-170167790	METTL11B	992	0	0	0	0	0	0	0	0	0	0	0	0	0	0	0	0	0	0	0	0	0	0	0	0	0	0	0	0	0	0	0	0	0	1	0	0	0	0	0	0	0	0	0	0	0	0	0
chr1:170532128-170553446	GORAB	3133	13	5	11	9	4	10	7	2	5	20	29	33	19	30	19	20	21	26	23	11	29	35	23	22	8	6	10	4	10	7	3	9	6	6	10	6	1	5	4	10	8	10	24	16	12	10	6
chr1:170663133-170739421	PRRX1	7750	11	6	8	9	4	5	9	4	0	7	2	2	3	3	2	1	12	4	1	1	1	9	4	6	10	8	10	6	7	6	6	5	3	6	7	9	7	7	14	4	14	6	3	4	9	6	4
chr1:170935525-171015143	MROH9	2499	0	0	0	0	0	0	1	0	0	0	0	0	0	0	0	0	0	0	0	0	0	0	0	0	0	0	0	0	0	0	0	0	0	0	0	0	0	1	0	0	0	0	0	0	0	0	0
chr1:171090904-171117819	FMO3	2059	1	1	1	2	0	1	0	1	1	0	1	2	1	2	2	3	0	0	0	0	3	4	5	0	0	0	1	0	2	0	1	1	1	3	0	1	0	0	4	4	0	0	1	1	1	1	2
chr1:171185299-171212686	FMO2	5399	0	0	0	0	0	0	0	0	0	0	0	0	0	0	0	1	0	0	0	0	0	0	0	0	0	0	0	0	0	0	0	0	0	0	0	0	0	0	0	0	0	0	0	0	0	0	0
chr1:171248493-171285978	FMO1	2294	0	0	0	0	0	0	0	0	0	0	0	0	0	0	0	0	0	0	0	0	0	0	0	0	0	0	0	0	0	0	0	0	0	0	0	0	0	0	0	0	0	0	0	0	0	0	0
chr1:171314182-171342084	FMO4	2303	1	0	0	2	1	4	0	1	0	2	1	1	0	0	0	1	0	0	0	0	0	1	0	0	0	0	1	0	1	0	0	1	0	0	0	1	0	0	0	1	0	1	0	0	1	0	0
chr1:171485550-171593511	PRRC2C	10671	822	1052	902	1277	843	1031	840	388	380	987	900	871	904	1388	913	1091	1172	1149	1050	964	1014	1171	972	1070	938	1039	1625	600	976	801	933	960	699	1049	1173	810	1036	1648	1393	810	1186	1161	1044	986	823	770	678
chr1:171600620-171638799	MYOCOS	2645	0	0	1	0	0	0	0	0	0	0	0	0	0	0	0	0	0	2	0	0	0	0	0	0	0	0	0	0	0	0	0	0	0	0	1	1	8	6	8	0	1	0	1	0	0	0	0
chr1:171635416-171652688	MYOC	2100	0	1	0	0	0	0	0	0	0	0	0	0	0	0	0	0	0	0	0	0	0	0	0	0	0	0	0	0	0	0	0	0	0	0	0	0	0	0	0	0	0	0	0	0	0	0	0
chr1:171700159-171742074	VAMP4	4986	71	82	69	92	75	103	62	42	42	82	63	77	40	60	48	39	60	42	30	29	50	47	48	46	53	56	105	30	68	51	47	59	27	51	59	57	40	62	53	68	67	98	56	41	41	27	37
chr1:171781659-171797717	EEF1AKNMT	3369	67	78	61	133	81	108	97	69	60	97	94	94	66	98	98	81	89	84	95	67	126	86	111	78	47	42	59	84	94	91	72	60	43	109	95	76	22	31	30	66	58	62	99	64	61	51	56
chr1:171841497-172418466	DNM3	10916	7	6	6	11	2	9	3	2	2	9	4	8	7	7	2	4	1	10	7	4	6	9	5	12	2	4	13	0	3	4	5	8	7	7	7	1	6	9	9	3	5	10	6	3	12	6	5
chr1:172420684-172468831	C1orf105	1651	0	1	0	0	0	0	1	0	0	1	2	0	0	0	0	0	1	1	0	0	3	0	0	0	0	1	0	1	0	0	0	0	0	0	0	0	0	0	0	0	0	0	1	0	0	0	1
chr1:172441456-172444086	PIGC	2630	87	95	91	112	70	128	80	45	55	64	61	44	49	73	47	80	68	51	59	40	65	46	44	45	65	85	110	57	85	61	60	81	46	75	59	46	21	40	23	48	70	63	70	64	62	74	54
chr1:172532348-172611833	SUCO	6075	231	220	224	275	180	275	171	125	78	190	175	164	164	222	146	224	191	220	207	180	278	126	165	142	199	244	359	134	197	178	222	194	191	151	185	135	118	204	200	118	204	218	250	198	159	199	215
chr1:172659102-172666876	FASLG	1805	0	0	0	0	0	2	0	0	0	0	0	0	0	0	0	0	0	0	0	0	0	0	0	0	0	0	0	0	1	0	0	0	0	0	0	0	0	0	0	0	0	0	1	0	0	0	0
chr1:173039959-173050963	TNFSF18	2008	12	15	6	16	12	4	11	7	2	18	21	13	17	15	11	17	23	17	15	10	10	17	21	13	6	6	11	3	8	7	7	12	6	10	21	10	8	21	12	5	18	15	9	12	11	5	8
chr1:173183730-173207331	TNFSF4	3740	7	4	2	5	5	3	5	4	1	4	4	3	0	2	2	1	0	4	1	1	2	2	3	2	2	1	10	4	3	3	0	4	0	2	1	1	4	4	0	2	1	3	2	0	0	1	2
chr1:173477334-173488815	PRDX6	1690	439	491	419	623	387	635	463	333	202	332	280	298	231	384	301	441	421	321	322	269	385	289	306	250	341	418	589	324	599	412	325	362	282	601	602	424	377	450	444	420	534	575	327	290	231	336	308
chr1:173500459-173603072	SLC9C2	4410	0	0	0	0	0	0	0	0	0	0	0	0	0	0	0	0	0	1	0	0	0	0	0	0	0	0	0	0	1	0	0	0	0	0	0	0	0	0	3	0	0	0	1	0	0	1	1
chr1:173608335-173669851	ANKRD45	2660	0	0	0	0	0	0	0	0	0	0	0	0	0	0	0	0	0	0	0	0	0	0	0	0	0	0	0	0	0	0	0	0	0	0	1	0	0	0	0	0	0	0	0	0	0	0	0
chr1:173635337-173637130	TEX50	812	0	0	0	0	0	0	0	0	0	0	0	0	0	0	0	0	0	0	0	0	0	0	0	0	0	0	0	0	0	0	0	0	0	0	0	0	0	0	0	0	0	0	0	0	0	0	0
chr1:173714980-173786692	KLHL20	3414	31	47	35	38	33	48	31	17	13	42	61	36	35	43	35	34	33	25	17	22	29	40	34	37	19	15	27	18	22	28	21	14	14	32	40	28	26	39	16	22	30	41	39	34	28	16	8
chr1:173799549-173824322	CENPL	2470	48	57	38	59	35	41	30	29	20	67	59	63	56	92	70	65	79	58	76	46	83	67	65	54	34	32	53	32	43	27	48	43	32	38	30	31	25	27	27	31	39	50	68	50	41	43	37
chr1:173824652-173858546	DARS2	4311	72	123	79	164	110	123	106	81	47	62	59	51	40	66	43	61	55	56	44	38	60	39	65	82	73	84	152	75	109	96	64	82	64	94	97	57	54	87	66	73	91	104	29	44	43	33	16
chr1:173868081-173903549	ZBTB37	19425	54	69	48	87	53	84	69	45	24	176	179	157	117	169	133	52	120	126	56	36	46	149	160	162	58	49	72	46	67	68	42	44	16	64	78	67	32	48	54	70	94	82	72	69	53	41	16
chr1:173903808-173917378	SERPINC1	1594	0	0	0	1	0	0	1	0	0	0	0	0	0	0	0	1	0	0	0	0	0	0	1	1	0	0	0	0	0	2	0	0	0	0	1	0	0	1	4	0	0	0	0	0	0	0	0
chr1:173931083-174022357	RC3H1	11454	128	135	124	167	95	174	89	52	50	230	239	223	244	371	276	256	305	290	233	180	283	234	251	234	92	100	175	57	127	120	76	72	91	136	187	116	148	210	256	143	170	210	252	253	170	88	72
chr1:174159409-174995308	RABGAP1L	13307	32	54	42	53	36	59	34	22	24	57	51	61	42	72	41	31	57	34	36	47	68	55	34	32	40	37	68	34	46	28	34	47	29	24	43	23	35	61	56	39	60	52	45	31	29	32	41
chr1:174447963-174449545	GPR52	1582	2	7	3	0	0	1	2	4	0	4	7	5	11	13	9	11	7	8	9	13	14	5	11	8	2	1	11	0	4	1	2	0	0	9	3	1	1	0	1	2	2	1	5	5	2	3	2
chr1:174999162-175012027	CACYBP	3783	268	328	309	421	259	383	306	165	143	134	125	133	132	187	167	233	199	181	216	146	229	162	153	145	263	246	449	197	307	232	274	282	224	184	223	137	216	193	172	205	246	221	157	139	122	184	133
chr1:175012957-175023425	MRPS14	2115	34	39	41	52	30	43	37	23	28	42	25	40	27	36	28	37	40	36	30	18	38	25	37	33	24	27	49	23	37	23	33	29	26	63	38	27	31	31	25	36	39	32	33	40	28	34	19
chr1:175067832-175148075	TNN	5042	0	2	0	0	0	0	0	0	0	0	0	0	0	0	0	0	0	0	0	0	0	0	0	0	0	0	0	0	1	0	0	0	0	0	0	0	0	1	1	0	0	1	0	0	0	0	0
chr1:175156985-175192943	KIAA0040	4632	3	0	0	0	1	0	0	0	0	0	0	0	0	0	0	0	0	0	0	0	0	0	0	0	0	0	0	0	0	0	0	0	0	0	0	0	0	0	1	0	0	0	0	2	0	0	0
chr1:175315193-175743595	TNR	12774	0	0	0	0	0	0	0	0	0	0	0	0	0	0	0	0	0	0	0	0	0	0	0	0	0	0	0	0	0	0	0	0	0	0	0	0	0	0	0	0	0	0	0	0	0	0	0
chr1:175944830-176207286	COP1	2913	55	52	34	44	35	55	49	29	15	28	40	43	35	46	48	70	66	57	46	40	77	41	25	34	37	44	73	24	31	32	39	57	39	21	21	13	18	27	25	28	33	29	44	44	34	48	69
chr1:176463170-176845601	PAPPA2	10461	0	4	3	6	2	5	1	1	4	8	4	1	2	3	0	1	1	2	3	2	0	4	3	4	1	0	3	2	4	8	4	2	2	10	2	3	5	4	0	6	4	2	2	1	3	1	4
chr1:176857301-177164867	ASTN1	7673	4	0	2	1	1	3	2	0	0	1	0	1	2	3	0	1	1	0	0	0	0	0	1	0	0	1	2	0	4	0	1	1	1	0	0	1	2	2	0	2	3	1	0	0	0	0	0
chr1:177170957-177282422	BRINP2	4097	0	0	0	0	0	0	0	0	0	0	0	0	0	0	0	0	0	0	0	0	0	0	0	0	0	0	0	0	0	0	0	0	0	0	0	0	0	0	0	0	0	0	0	0	0	0	0
chr1:177929145-177970213	SEC16B	5100	1	0	0	2	0	1	0	0	0	1	0	4	2	2	1	0	0	1	0	0	0	3	0	2	0	0	1	0	2	0	0	2	0	0	0	5	0	0	1	0	0	1	1	0	2	1	0
chr1:178094140-178484147	RASAL2	15293	351	394	336	470	294	416	311	166	124	388	372	377	364	531	398	505	473	427	514	473	673	377	374	368	290	338	509	176	323	218	332	274	284	296	292	208	312	508	496	396	576	565	469	404	313	373	346
chr1:178479246-178496939	CLEC20A	1979	0	0	0	0	0	0	0	0	0	0	0	0	0	0	0	0	0	0	0	0	0	0	1	0	0	0	0	0	0	0	0	0	0	0	0	0	2	2	2	0	0	0	0	0	0	0	0
chr1:178513108-178523431	TEX35	2817	0	0	0	1	0	0	0	0	0	0	0	0	0	1	0	0	0	0	0	0	0	0	0	0	0	0	0	0	0	0	0	0	0	1	0	1	3	4	3	0	3	1	0	0	0	0	0
chr1:178725164-178920103	RALGPS2	6244	109	111	105	154	90	151	81	72	39	89	95	100	70	109	77	69	97	90	38	41	76	69	78	79	72	93	146	60	116	94	75	60	52	107	108	86	76	114	111	127	140	164	118	95	54	61	54
chr1:178849534-178871077	ANGPTL1	3598	0	0	0	0	0	0	0	0	0	0	0	1	0	0	0	1	0	0	0	0	0	1	0	1	0	0	0	0	0	0	0	0	0	0	0	0	0	0	0	0	0	0	0	0	0	1	0
chr1:179025803-179076567	FAM20B	6046	354	490	395	568	356	566	348	210	157	301	248	277	241	374	242	377	366	299	300	251	338	217	256	234	324	401	604	210	396	345	269	277	289	458	439	318	286	520	456	320	460	480	314	281	212	286	251
chr1:179082069-179098023	TOR3A	2483	58	53	44	72	39	73	74	29	26	37	45	34	57	62	60	58	56	59	51	64	93	40	56	28	29	33	37	46	69	49	43	34	25	94	93	67	34	37	29	49	58	61	48	53	36	49	34
chr1:179099329-179229677	ABL2	12374	237	289	262	367	205	356	238	153	99	1289	1088	1210	869	1394	1111	693	1032	1068	742	689	929	1442	1344	1351	221	212	373	168	262	174	239	234	188	289	231	203	126	228	194	226	292	312	673	690	537	328	319
chr1:179293796-179358680	SOAT1	6922	440	461	384	549	359	631	358	250	229	317	250	246	210	411	324	413	365	333	357	261	403	253	272	222	338	381	668	218	428	289	342	370	287	311	367	284	226	351	358	342	406	449	337	292	185	360	300
chr1:179365719-179554735	AXDND1	3768	0	1	4	5	2	7	0	4	5	1	0	1	2	2	0	2	0	1	0	2	1	2	3	2	0	4	4	13	7	8	6	2	1	1	2	0	1	0	1	2	0	2	0	0	0	3	4
chr1:179550538-179575952	NPHS2	1874	0	0	0	0	0	0	0	0	0	0	0	0	0	0	0	0	0	0	0	0	0	0	0	0	0	0	0	0	0	0	0	0	0	0	0	0	0	0	0	0	0	0	0	0	0	0	0
chr1:179591612-179691272	TDRD5	4090	0	0	0	0	0	0	0	0	0	1	0	2	0	0	1	0	0	0	0	0	0	1	0	1	0	0	0	0	0	0	2	0	2	0	0	0	0	0	0	0	0	1	0	0	0	0	0
chr1:179743162-179816198	FAM163A	2909	0	0	2	2	0	0	0	2	0	0	0	0	0	0	0	0	0	0	0	0	0	0	0	0	0	0	0	1	1	1	0	1	2	0	0	0	0	0	0	0	0	0	0	0	0	0	1
chr1:179839966-179877803	TOR1AIP2	14734	666	738	640	859	605	905	607	351	315	611	584	591	496	741	600	601	661	577	371	349	546	593	581	556	449	530	883	364	691	500	388	480	356	646	745	543	417	594	630	577	736	859	493	449	350	365	329
chr1:179882041-179925000	TOR1AIP1	9037	247	296	244	394	227	370	263	167	121	200	210	223	127	201	168	198	197	200	221	191	237	151	167	159	217	221	318	170	287	243	211	198	156	274	277	206	150	246	233	255	279	329	198	190	148	182	155
chr1:179954772-180114875	CEP350	13736	157	190	186	273	168	230	147	70	58	329	340	394	326	413	336	370	411	358	309	288	383	394	350	346	169	180	292	89	143	105	169	194	131	198	197	151	187	275	247	186	268	267	409	393	340	219	180
chr1:180154868-180204030	QSOX1	9276	773	729	715	1152	684	1173	752	499	382	543	467	608	387	636	531	614	604	510	411	400	651	518	547	444	584	486	879	611	956	586	475	506	337	1281	1393	898	593	723	669	665	944	834	424	393	367	506	363
chr1:180230263-180278984	LHX4	5844	14	23	21	27	19	11	7	2	5	28	23	36	32	40	38	32	41	35	33	35	47	29	32	19	18	27	25	8	23	12	16	16	11	9	8	13	15	11	15	16	19	19	42	43	25	22	25
chr1:180269652-180502954	ACBD6	5149	34	41	38	45	38	53	36	18	8	26	29	30	33	38	34	44	43	41	51	44	51	46	33	34	26	30	55	30	73	21	29	35	20	36	44	39	31	50	24	34	41	39	42	31	31	22	16
chr1:180632021-180890279	XPR1	8484	141	160	137	190	146	208	149	81	71	141	86	116	110	151	116	140	172	142	160	146	193	105	122	95	141	160	270	91	185	133	118	126	110	169	169	123	132	222	199	137	181	176	139	114	98	121	90
chr1:180912896-180951614	KIAA1614	10229	0	0	0	1	0	0	0	0	0	0	0	0	0	1	0	0	0	3	0	0	1	0	0	1	0	0	0	0	0	0	0	0	0	2	0	0	1	5	0	0	0	3	0	0	0	0	0
chr1:180972724-181022870	STX6	4810	132	111	115	141	88	157	88	42	51	152	133	121	143	228	183	168	178	166	159	136	221	114	147	114	80	91	138	69	112	82	95	75	74	152	173	107	61	98	125	112	183	113	181	153	138	129	103
chr1:181034002-181061938	MR1	7704	4	7	14	14	6	9	12	5	0	4	4	12	6	5	7	6	2	4	5	6	4	2	11	10	11	3	12	5	8	14	3	14	4	11	12	10	13	16	7	6	10	7	5	2	3	3	6
chr1:181088699-181092900	IER5	4201	335	373	315	693	417	601	1082	669	540	140	113	112	142	196	180	379	272	178	334	264	436	124	146	106	496	444	754	875	1276	967	573	551	473	33	31	25	53	57	44	90	89	94	171	147	123	445	341
chr1:181317689-181808084	CACNA1E	17399	0	0	0	0	0	0	0	0	0	0	0	0	0	0	0	0	0	0	0	0	0	0	0	0	0	0	0	0	0	0	0	0	0	0	0	0	0	0	0	0	0	0	0	0	0	0	0
chr1:182054569-182061712	ZNF648	3649	0	0	0	0	0	0	0	0	0	0	0	0	0	0	0	0	0	0	0	0	0	0	0	0	0	0	0	0	0	0	0	0	0	0	0	0	0	0	0	0	0	0	0	0	0	0	0
chr1:182381703-182392206	GLUL	5546	138	169	154	235	146	225	257	183	133	108	92	115	61	115	73	163	127	96	177	129	211	73	95	85	174	162	285	186	293	210	164	190	155	195	227	140	124	185	148	145	158	170	137	142	113	183	128
chr1:182398116-182400667	TEDDM1	2551	0	0	0	0	0	0	0	0	0	0	0	0	0	0	0	0	0	0	0	0	0	0	0	0	0	0	0	0	0	0	0	0	0	0	0	0	0	0	0	0	0	0	0	0	0	0	0
chr1:182409191-182560597	RGSL1	4464	0	0	0	0	0	0	0	0	0	0	0	0	0	0	0	0	0	0	0	0	0	0	0	0	0	0	0	0	0	0	0	0	0	0	0	0	0	0	0	0	0	0	0	0	0	0	0
chr1:182573633-182589256	RNASEL	4238	3	1	0	1	0	2	1	0	0	3	2	4	0	3	3	0	1	2	0	0	3	1	0	0	3	0	1	1	2	0	3	0	0	2	0	0	0	2	5	4	0	2	0	2	1	1	1
chr1:182598622-182604389	RGS16	2408	0	2	6	2	0	4	10	9	6	1	0	0	0	1	1	7	1	0	2	3	1	0	0	0	8	2	9	11	24	10	4	5	7	0	0	0	4	3	1	1	2	2	1	5	0	3	4
chr1:182641815-182672914	RGS8	6149	0	0	0	0	0	0	0	0	0	0	0	0	0	0	0	0	0	0	0	0	0	0	0	0	0	0	0	0	0	0	0	0	0	0	0	0	0	0	0	0	0	0	0	0	0	0	0
chr1:182789768-182830384	NPL	2547	1	0	0	6	1	4	2	3	7	1	1	2	4	2	0	2	1	0	0	2	1	3	1	1	0	2	2	3	2	3	3	2	3	3	2	2	0	2	4	0	1	3	4	2	1	0	3
chr1:182839346-182887982	DHX9	4493	462	547	428	678	388	659	434	327	232	380	347	382	270	445	308	501	453	417	420	363	575	307	331	285	341	374	615	339	551	379	429	360	306	447	531	371	293	379	326	351	417	410	373	314	237	424	359
chr1:182899864-182953166	SHCBP1L	2113	0	0	0	0	0	0	0	0	0	0	0	0	0	0	0	0	0	0	0	0	0	0	0	0	0	0	0	0	0	0	0	0	0	0	0	0	0	0	0	0	1	0	0	0	0	0	0
chr1:183023419-183145592	LAMC1	8006	550	643	552	856	529	828	603	343	248	588	454	492	392	584	466	567	567	550	459	419	518	498	523	492	473	480	786	373	643	508	424	393	362	860	864	595	540	801	848	556	731	727	466	459	349	361	281
chr1:183186237-183245127	LAMC2	6294	97	105	91	168	86	137	121	74	47	62	64	76	41	77	42	69	73	35	55	58	71	53	64	54	90	79	139	89	131	106	88	85	67	165	165	100	76	132	136	100	107	106	60	38	39	62	41
chr1:183248236-183418380	NMNAT2	5646	82	80	67	115	68	95	64	52	40	46	48	63	28	51	33	53	62	44	17	25	37	45	36	34	61	57	100	48	97	74	51	45	45	96	102	73	38	87	98	63	99	108	43	39	24	30	39
chr1:183472477-183554193	SMG7	6482	315	370	326	399	278	387	278	162	126	303	269	302	284	421	363	515	436	378	414	431	447	360	405	344	355	351	588	169	308	271	291	349	273	462	411	283	334	539	518	333	431	404	333	304	288	345	285
chr1:183555562-183590876	NCF2	2465	10	19	16	22	10	18	12	10	1	5	7	4	24	21	19	17	24	25	14	20	21	22	14	21	9	8	13	11	11	18	4	13	6	13	22	10	10	18	9	13	8	7	10	9	3	9	6
chr1:183620845-183635783	ARPC5	7275	467	626	450	740	369	739	478	346	247	362	323	345	256	415	359	391	414	377	345	263	448	342	344	291	398	466	711	327	537	439	349	401	289	444	514	392	361	517	415	475	510	572	334	385	283	308	278
chr1:183636084-183928531	RGL1	5305	23	16	22	22	13	33	23	10	7	50	40	61	29	42	32	51	32	38	31	31	36	34	28	36	15	19	29	17	19	10	15	19	14	39	39	33	32	34	33	24	41	23	61	59	35	28	14
chr1:183646274-183653316	APOBEC4	2782	0	0	0	0	0	0	0	0	0	0	0	0	0	0	0	0	0	0	0	0	0	0	0	0	0	0	0	0	0	0	1	0	0	0	0	0	0	0	0	0	2	0	0	0	0	0	0
chr1:183929853-184037729	COLGALT2	7150	59	45	55	78	55	87	60	34	24	46	52	49	27	50	44	41	47	47	20	11	23	39	59	60	35	40	61	18	68	33	32	32	31	67	73	47	54	71	65	41	87	82	24	31	28	19	18
chr1:184051650-184097485	TSEN15	6303	311	292	264	369	208	360	231	170	98	191	167	183	173	243	225	255	240	205	231	206	243	180	183	169	243	285	413	150	309	200	203	226	182	275	271	176	170	264	253	269	247	311	217	197	144	182	174
chr1:184387028-184629019	C1orf21	10293	66	94	79	102	78	117	67	36	41	53	61	67	63	103	84	90	91	74	85	90	121	58	52	61	41	53	96	39	86	63	53	54	42	83	80	68	51	95	108	71	93	102	87	73	51	54	57
chr1:184690236-184754858	EDEM3	6837	151	166	135	216	139	224	109	78	56	151	142	144	115	136	111	92	114	101	59	59	95	162	110	108	109	108	206	81	152	120	101	91	72	171	171	161	116	207	170	152	189	216	87	89	91	68	38
chr1:184790723-184974508	NIBAN1	7192	362	457	362	617	355	596	422	218	177	333	311	373	271	392	316	306	395	356	196	200	253	315	374	339	361	395	629	292	490	378	310	298	260	530	548	385	418	619	592	374	499	523	309	265	239	197	187
chr1:185045525-185102603	RNF2	3639	86	121	97	68	57	99	69	35	43	34	53	45	47	76	62	96	95	54	83	83	108	44	43	57	77	117	174	33	54	58	92	91	67	43	42	43	43	49	60	33	51	60	65	58	43	102	72
chr1:185118100-185156953	TRMT1L	4465	38	31	37	51	25	61	23	29	15	46	49	61	24	34	26	18	25	28	8	9	10	47	39	29	36	22	44	29	45	31	31	17	17	50	45	41	22	38	39	29	37	43	18	23	13	22	10
chr1:185157079-185291781	SWT1	4068	3	5	1	10	6	3	2	0	0	5	6	7	4	7	4	3	5	8	7	4	7	3	10	10	0	6	5	1	2	7	3	2	1	7	3	2	4	3	7	1	2	2	7	3	8	3	1
chr1:185296387-185317243	IVNS1ABP	4715	197	253	204	302	168	264	194	151	119	257	211	227	166	240	213	245	284	214	189	211	249	170	178	152	173	210	308	139	242	214	223	219	160	176	228	144	98	113	152	185	217	201	256	267	199	221	171
chr1:185734390-186166942	HMCN1	15963	5	5	7	9	5	7	4	2	4	2	0	3	2	9	4	5	1	3	5	2	0	1	5	3	3	5	7	3	5	4	5	1	0	4	3	2	6	8	9	3	6	9	6	1	5	5	5
chr1:186171336-186190949	HMCN1	2405	0	2	2	3	2	1	2	0	0	1	0	1	0	0	0	2	3	0	3	0	0	0	0	0	0	1	3	3	0	0	1	0	0	1	1	1	1	2	2	3	2	0	1	0	1	0	1
chr1:186296278-186314562	PRG4	5044	2	0	2	1	1	0	1	2	0	1	0	1	0	2	5	0	0	4	2	2	3	0	3	0	1	1	2	3	0	2	0	0	0	4	1	1	0	1	1	1	0	3	1	0	0	1	0
chr1:186311651-186375693	TPR	9771	316	444	328	566	343	512	317	192	151	396	307	277	287	444	350	434	393	434	445	359	417	364	315	307	376	375	623	235	404	370	355	333	308	383	412	289	311	465	392	301	387	364	471	394	335	337	311
chr1:186375837-186421378	ODR4	3823	49	54	64	87	58	87	55	32	26	52	62	49	50	68	57	44	76	75	46	41	57	62	41	62	53	54	94	30	43	60	52	50	35	42	45	34	49	70	60	50	71	52	50	55	38	54	34
chr1:186443565-186461114	PDC	1331	0	0	0	0	0	0	0	0	0	1	1	0	0	0	0	0	0	0	0	0	0	0	0	1	0	0	0	0	0	0	0	0	0	0	0	0	0	0	0	0	0	0	0	0	0	0	0
chr1:186671790-186680423	PTGS2	4510	27	30	29	48	37	57	64	43	26	9	20	16	8	17	11	19	28	15	22	29	36	12	11	11	34	41	66	44	86	50	43	40	28	11	23	13	10	14	16	12	12	13	16	21	18	31	19
chr1:186828948-186988981	PLA2G4A	2879	4	0	3	9	7	9	8	4	1	4	3	8	4	9	10	2	2	2	6	2	4	6	7	1	2	6	7	10	6	1	5	7	2	9	6	2	4	12	3	6	6	1	6	3	1	1	4
chr1:190097657-190477864	BRINP3	3727	0	0	0	0	0	0	0	0	0	0	0	0	0	0	0	0	0	0	0	0	0	0	0	0	0	0	0	0	0	0	0	0	0	0	0	0	0	0	0	0	0	0	0	0	0	0	0
chr1:192158461-192185815	RGS18	2145	1	1	0	0	0	0	0	0	0	0	0	0	0	0	0	0	0	0	0	0	0	0	0	0	0	0	0	0	0	0	0	0	0	0	0	0	0	0	0	0	1	0	0	0	0	0	0
chr1:192316991-192367285	RGS21	1794	0	0	0	0	0	0	0	0	0	0	0	0	0	0	0	0	0	0	0	0	0	0	0	0	0	0	0	0	0	0	0	0	0	0	0	0	0	0	0	0	0	0	0	0	0	0	0
chr1:192575772-192580024	RGS1	1922	0	0	0	0	0	0	0	0	1	0	0	0	0	0	0	0	0	0	0	0	0	0	0	0	0	0	0	0	0	0	0	0	0	0	0	0	0	0	0	0	0	0	0	0	0	0	0
chr1:192636144-192660260	RGS13	1505	0	0	0	0	0	0	0	0	0	0	0	0	0	0	0	0	0	0	0	0	0	0	0	0	0	0	0	0	0	0	0	0	0	0	0	0	0	0	0	0	0	0	0	0	0	0	0
chr1:192716131-192716653	AL136454.1	522	14	14	13	14	8	11	7	4	3	3	9	10	10	14	7	12	13	12	11	14	7	9	12	5	9	13	14	11	4	9	12	5	10	21	25	20	5	8	1	6	10	11	5	10	3	2	3
chr1:192809038-192812275	RGS2	1348	18	11	17	34	21	22	100	47	40	5	3	6	6	9	6	14	9	7	14	21	15	8	3	2	17	27	33	60	109	82	53	31	18	1	1	0	1	8	3	3	4	5	10	7	4	12	14
chr1:193012249-193060080	UCHL5	6447	127	117	101	187	115	172	116	79	59	117	113	127	113	172	130	81	151	159	94	69	108	108	88	79	81	120	172	64	109	116	85	85	85	73	99	78	59	88	93	103	107	136	128	126	65	63	59
chr1:193059421-193091777	RO60	9041	523	597	471	544	402	694	415	288	211	371	358	330	292	457	344	377	494	368	303	249	348	302	290	240	425	462	783	276	519	366	434	388	350	349	379	333	330	510	511	391	461	652	414	349	267	300	284
chr1:193096467-193106114	GLRX2	1299	34	31	27	38	26	32	23	18	7	21	21	26	13	24	29	16	22	28	22	18	28	33	21	13	18	20	36	33	30	13	42	25	31	24	35	17	11	15	15	21	37	29	23	21	11	34	15
chr1:193121957-193254815	CDC73	5942	201	213	183	213	159	271	180	127	110	129	129	149	98	224	153	173	209	188	192	153	251	117	130	110	129	177	321	99	180	141	172	155	119	92	135	94	100	123	134	128	160	212	162	138	85	146	147
chr1:193178729-193186613	B3GALT2	3548	0	0	0	0	0	0	0	0	0	0	0	0	0	0	0	0	0	0	0	0	0	0	0	0	0	0	0	0	0	0	0	0	0	0	0	0	0	0	0	0	0	0	0	0	0	0	0
chr1:196225778-196609225	KCNT2	6882	0	0	1	2	0	1	1	0	0	1	2	1	0	1	3	0	0	3	0	0	0	2	8	1	0	0	0	0	2	0	0	1	2	0	0	0	0	1	1	0	2	0	1	0	0	3	2
chr1:196652042-196747504	CFH	4211	17	44	28	44	25	53	40	17	12	36	35	29	19	20	25	12	30	26	12	19	12	20	27	31	32	27	43	15	42	27	18	19	22	17	45	18	19	48	29	23	38	43	27	22	16	12	10
chr1:196774794-196794073	CFHR3	2923	1	3	1	4	1	4	0	1	0	2	1	1	3	0	2	0	0	1	0	1	0	2	2	1	2	1	3	1	4	2	2	1	0	0	1	1	2	4	1	4	1	1	0	2	0	0	1
chr1:196819756-196832189	CFHR1	1271	1	0	5	8	7	2	6	1	3	3	2	2	6	2	1	2	2	4	6	2	3	2	1	1	7	3	3	3	6	1	4	1	1	0	2	1	3	3	2	1	1	2	3	6	1	2	3
chr1:196888013-196918713	CFHR4	2181	0	0	0	0	0	0	0	0	0	0	0	0	0	0	0	0	0	0	0	0	0	0	0	0	0	0	0	0	0	0	1	0	0	0	0	0	0	0	0	0	0	0	0	0	0	0	0
chr1:196943737-196959622	CFHR2	1753	0	0	0	1	0	0	0	0	0	0	0	0	0	0	0	0	0	0	1	0	0	0	0	0	0	0	0	0	0	0	0	0	0	0	0	0	0	0	0	0	0	0	0	0	0	0	0
chr1:196977555-197009678	CFHR5	2814	0	0	0	0	0	0	0	0	0	0	0	0	0	0	0	0	0	0	0	0	0	0	0	0	0	0	0	0	0	0	0	0	0	0	0	0	0	0	0	0	0	0	0	0	0	0	0
chr1:197038740-197067267	F13B	2667	0	0	0	0	0	0	0	0	0	0	0	0	0	0	0	0	0	0	0	0	0	0	0	0	0	0	0	0	0	0	0	1	0	0	0	0	0	0	0	0	0	0	0	0	0	0	0
chr1:197084126-197146669	ASPM	10863	870	984	929	1327	811	1227	894	550	393	1421	1229	1271	1267	1808	1342	839	1311	1228	605	513	677	1504	1432	1404	742	929	1405	507	1010	809	666	662	606	940	959	809	853	1377	1502	860	1198	1253	979	933	729	499	485
chr1:197153679-197200542	ZBTB41	8478	119	151	102	145	92	194	88	66	48	109	128	83	117	206	153	124	145	171	136	125	204	120	97	110	86	74	160	64	108	103	76	66	44	104	77	89	86	137	115	101	132	184	150	98	90	55	46
chr1:197268251-197478455	CRB1	11263	0	0	0	0	0	0	0	0	0	0	0	0	0	0	0	0	0	0	0	0	0	0	0	0	0	1	0	0	0	1	0	0	0	2	0	0	0	0	1	0	0	0	0	0	0	0	0
chr1:197504747-197775633	DENND1B	9437	33	47	35	47	36	68	32	13	11	37	50	60	43	50	40	41	33	48	51	22	35	47	46	47	36	35	42	16	25	29	31	26	23	32	37	29	45	46	41	40	46	52	47	47	24	24	18
chr1:197902629-197907367	C1orf53	605	2	3	3	4	0	2	1	0	0	3	1	1	3	0	1	1	0	1	0	1	3	0	1	0	1	2	1	0	0	1	0	0	0	0	0	2	0	1	0	1	2	0	0	0	0	2	0
chr1:197911901-197935478	LHX9	9673	4	3	2	3	2	5	3	7	1	1	5	8	1	4	1	3	2	0	7	3	10	4	0	1	2	2	8	2	4	0	0	10	3	3	2	2	0	3	2	2	1	0	2	1	3	2	1
chr1:198156993-198322420	NEK7	4985	417	472	332	465	358	566	305	273	231	281	255	200	140	251	196	256	232	193	302	168	394	162	142	131	363	385	638	223	341	258	343	316	252	203	241	222	151	219	203	274	357	419	288	246	175	273	216
chr1:198523221-198540945	ATP6V1G3	728	0	1	0	0	0	0	2	0	0	0	0	0	0	0	0	0	1	0	0	1	0	0	0	0	0	0	0	0	0	0	0	0	0	0	0	0	0	0	0	0	0	0	0	0	0	1	0
chr1:198638456-198757476	PTPRC	7786	0	0	0	1	0	0	0	1	0	0	0	0	0	0	0	0	1	0	0	0	0	0	0	0	1	0	2	0	1	1	0	0	0	0	0	0	0	2	0	0	0	1	0	0	0	2	0
chr1:200027613-200177415	NR5A2	6058	0	0	0	0	0	0	0	0	0	0	1	1	0	0	0	0	0	0	0	0	0	0	1	0	0	0	0	0	0	0	0	0	0	0	1	0	0	0	0	0	0	1	0	0	0	0	0
chr1:200404939-200410056	ZNF281	4895	113	122	133	178	104	184	155	92	72	143	161	148	152	241	202	183	225	199	178	148	204	183	150	154	97	117	182	87	203	135	112	126	83	21	26	22	10	15	17	97	67	97	164	156	129	147	108
chr1:200551499-200620751	KIF14	7291	221	325	232	411	251	364	236	172	130	358	276	334	253	445	368	195	308	310	169	192	217	396	362	342	201	234	300	183	328	271	162	157	130	241	247	189	179	238	210	186	314	346	232	219	152	104	95
chr1:200623895-200669907	DDX59	4410	19	14	17	22	10	27	7	8	16	22	17	22	17	21	21	12	28	19	27	14	15	14	26	28	5	13	15	16	15	17	11	9	14	19	14	12	11	17	11	11	11	18	20	16	17	21	16
chr1:200739557-200860704	CAMSAP2	7685	384	432	352	506	326	497	277	178	160	378	341	344	331	459	337	469	531	447	441	438	550	311	312	296	316	359	576	196	379	292	315	339	235	433	400	312	321	562	531	359	460	559	439	405	320	304	279
chr1:200872980-200874178	GPR25	1198	0	0	0	0	0	0	0	0	0	0	0	0	0	0	0	0	0	0	0	0	0	0	0	0	0	0	0	0	0	0	0	0	0	1	0	0	1	0	0	0	2	0	0	0	0	0	0
chr1:200891047-200915742	INAVA	4786	0	0	0	0	0	0	0	0	2	2	0	2	1	2	0	0	0	1	2	2	3	0	5	1	0	1	2	0	3	2	0	0	1	1	0	0	1	3	3	0	1	0	0	0	1	1	0
chr1:200969389-201023700	KIF21B	9936	0	0	0	0	0	0	0	0	0	0	0	0	0	0	0	0	0	0	0	0	0	1	1	0	0	0	0	0	0	0	1	0	0	0	1	0	0	0	0	0	0	0	0	0	0	0	0
chr1:201039511-201112451	CACNA1S	6053	0	0	0	0	0	0	0	0	0	0	0	0	0	0	0	0	0	0	0	0	0	0	0	0	1	0	0	0	0	0	0	0	0	0	0	0	0	0	0	0	0	0	0	0	0	0	0
chr1:201113952-201127184	ASCL5	2026	0	0	0	0	0	0	0	0	0	0	0	0	0	0	0	0	0	0	0	0	0	0	0	0	0	0	0	0	0	0	0	0	0	0	0	0	0	0	0	0	0	0	0	0	0	0	0
chr1:201134771-201171574	TMEM9	2202	35	38	44	58	36	50	37	28	25	25	28	32	19	28	29	23	37	15	19	19	33	20	19	20	28	21	38	26	36	21	20	21	18	68	52	50	18	25	28	31	58	39	35	24	9	27	18
chr1:201190823-201228952	IGFN1	11811	0	0	0	0	0	0	0	0	0	0	0	0	0	0	0	0	0	0	0	0	0	0	0	0	0	0	0	0	0	0	0	0	0	0	0	0	0	0	0	0	0	0	0	0	0	0	2
chr1:201283451-201332993	PKP1	5447	0	0	0	0	0	0	0	0	0	0	0	0	0	0	0	0	0	0	0	0	0	0	0	0	0	0	0	0	0	0	0	0	0	0	0	0	0	0	0	0	0	0	0	0	0	0	0
chr1:201359007-201377764	TNNT2	1534	0	0	0	0	0	0	0	0	0	0	0	0	0	0	0	0	0	0	0	0	0	0	0	0	0	0	0	0	0	0	0	0	0	0	0	0	0	0	0	0	0	0	0	0	0	0	0
chr1:201380832-201399915	LAD1	3011	0	0	0	0	0	0	0	0	0	0	0	0	0	0	0	0	0	0	0	0	0	0	0	0	0	0	0	0	0	0	0	0	0	0	0	0	0	0	0	0	0	1	0	0	0	0	0
chr1:201403783-201429866	TNNI1	7488	0	0	0	0	0	0	1	0	0	0	0	0	0	0	0	0	0	0	0	0	0	0	0	0	0	0	0	0	0	0	0	0	0	0	0	0	0	0	0	0	0	0	0	0	0	0	0
chr1:201464277-201469237	PHLDA3	2798	13	2	9	14	2	9	6	5	9	13	9	16	4	11	5	8	6	2	1	8	12	9	0	7	1	6	3	11	11	5	9	6	2	19	9	7	1	6	1	4	7	6	10	11	4	7	4
chr1:201483529-201509456	CSRP1	2497	336	455	362	541	289	438	346	209	138	242	201	279	176	290	238	331	291	227	216	212	244	239	247	173	311	324	518	270	470	306	243	292	191	641	599	436	364	404	345	367	442	366	247	189	198	175	122
chr1:201622926-201826969	NAV1	14084	140	136	160	181	146	131	114	60	52	173	175	177	90	114	93	76	96	112	39	30	56	129	110	139	100	98	192	114	145	129	72	66	45	205	197	144	127	186	193	128	225	253	106	85	107	45	50
chr1:201829156-201884291	IPO9	11416	409	537	485	751	438	592	490	256	167	537	419	483	336	512	392	492	495	484	409	323	412	512	464	402	431	487	790	301	540	418	368	386	327	747	765	508	532	826	766	504	613	663	431	383	316	359	284
chr1:201888707-201892306	SHISA4	1341	8	9	13	15	10	17	13	8	7	7	3	4	3	6	6	4	4	6	4	7	10	7	1	5	7	15	13	5	14	4	13	6	1	12	20	22	14	9	12	7	10	4	9	5	2	7	3
chr1:201896455-201946548	LMOD1	3927	0	1	0	0	0	0	0	0	0	0	0	0	0	0	0	0	0	0	0	0	1	0	0	0	0	0	0	0	0	1	0	0	0	0	0	0	0	0	0	0	0	1	0	0	0	0	0
chr1:201955502-201970664	TIMM17A	1650	107	112	87	142	98	125	83	74	42	75	77	66	65	96	74	104	81	101	97	69	104	82	92	59	87	84	118	87	118	92	77	81	76	77	72	89	43	52	43	84	110	106	96	57	57	76	79
chr1:201982647-202006147	RNPEP	2590	68	69	72	95	56	113	65	55	32	51	46	63	38	64	50	78	82	46	28	27	51	36	55	48	38	46	67	56	78	57	57	41	28	120	97	70	46	60	65	52	73	89	51	62	43	54	43
chr1:202007944-202017183	ELF3	6168	1	3	0	1	0	4	1	0	0	0	2	0	0	3	0	0	2	1	0	1	2	1	0	3	5	0	4	3	2	3	0	0	0	0	1	1	0	0	0	0	0	0	1	2	2	3	0
chr1:202122916-202133592	GPR37L1	6529	0	0	0	0	0	0	0	0	0	0	0	0	0	0	0	0	0	0	0	0	0	0	0	0	0	0	0	0	0	0	0	0	0	0	0	0	0	0	0	0	0	0	0	0	0	0	0
chr1:202133403-202144737	ARL8A	1789	24	42	27	52	31	44	37	20	14	38	38	51	37	62	52	71	62	56	50	55	49	61	56	55	50	49	83	23	53	28	29	38	37	49	32	27	28	40	31	27	35	24	37	48	33	52	21
chr1:202147012-202161588	PTPN7	4332	0	0	0	0	0	0	0	0	0	0	0	0	0	0	0	0	0	0	0	0	0	0	0	0	0	0	0	0	0	0	0	0	0	0	0	0	0	0	0	0	0	0	0	0	0	0	0
chr1:202193900-202319781	LGR6	3874	0	0	0	0	1	0	0	0	0	0	0	0	0	0	0	0	0	0	0	0	0	0	0	0	0	0	0	0	0	0	0	0	0	0	0	0	0	0	1	0	0	0	0	0	0	0	0
chr1:202331656-202341936	UBE2T	878	56	77	59	134	74	110	75	45	20	81	78	58	65	89	48	50	78	92	49	45	50	72	97	77	50	67	71	82	102	75	66	55	28	94	90	97	58	67	70	72	70	55	70	51	48	25	19
chr1:202348698-202592706	PPP1R12B	16587	45	59	50	80	50	67	38	21	17	59	73	82	55	127	55	110	88	69	80	60	105	66	82	55	46	43	66	28	35	36	34	28	40	37	55	29	49	100	111	75	77	114	73	56	36	52	48
chr1:202590595-202710454	SYT2	7811	10	10	16	19	10	22	13	13	6	15	21	10	3	5	7	8	2	2	5	3	5	7	5	5	9	12	22	14	25	14	7	8	7	18	11	9	11	17	10	18	22	17	7	7	4	13	3
chr1:202724494-202808487	KDM5B	13695	72	100	59	97	54	96	100	56	48	209	135	177	78	122	130	107	125	95	124	123	122	147	132	123	97	75	122	35	65	58	109	99	81	75	54	35	42	52	36	63	69	69	127	132	98	121	108
chr1:202878281-202889149	RABIF	3119	37	35	52	60	35	70	55	38	16	70	55	51	37	66	52	84	70	66	46	52	79	74	65	57	26	36	89	28	45	36	31	47	35	80	72	41	29	59	40	44	57	57	73	46	46	42	47
chr1:202891115-202928636	KLHL12	3508	42	29	50	61	33	61	34	23	15	56	70	56	27	38	21	43	27	34	22	24	32	27	46	34	35	37	57	35	51	37	36	9	27	58	80	52	35	42	31	42	58	68	40	37	45	15	16
chr1:202940831-202958572	ADIPOR1	2256	209	290	273	323	208	321	263	126	97	181	158	207	118	181	147	247	215	160	182	145	158	169	160	136	248	282	473	192	330	214	210	214	139	342	401	232	328	424	356	277	262	269	164	156	141	147	115
chr1:202961872-202967257	CYB5R1	1764	68	82	64	105	98	124	96	55	44	80	60	73	56	51	53	57	53	48	43	34	53	30	67	40	46	59	110	68	105	89	59	57	39	157	141	104	43	53	47	60	104	72	57	40	36	43	37
chr1:203007373-203024848	TMEM183A	3031	60	72	65	104	57	103	77	57	59	40	32	48	40	78	47	79	56	67	64	63	72	41	52	42	72	71	129	48	97	64	68	68	58	56	53	43	40	61	56	50	79	56	38	32	38	45	49
chr1:203026497-203078740	PPFIA4	7551	8	8	1	8	4	8	10	1	2	5	9	12	4	9	3	4	6	13	16	5	6	3	17	4	4	1	16	3	10	3	2	4	3	6	2	4	7	5	3	3	9	9	14	17	5	4	5
chr1:203083128-203086012	MYOG	1507	0	0	0	0	0	0	0	0	0	0	0	0	0	0	0	0	0	0	0	0	0	0	0	0	0	0	0	0	0	0	0	0	0	0	0	0	0	0	0	0	0	0	0	0	0	0	0
chr1:203090653-203167405	ADORA1	3866	0	0	0	0	0	1	3	0	0	0	0	0	0	0	0	1	0	0	0	0	0	0	2	1	0	0	1	0	0	0	1	0	0	0	0	1	0	3	0	0	1	0	0	0	0	0	0
chr1:203167810-203175826	MYBPH	1818	0	0	0	0	0	0	0	0	0	0	0	1	0	0	0	0	0	0	0	0	0	0	0	0	0	0	0	0	0	0	0	0	0	0	0	0	0	0	0	0	0	0	0	0	0	0	0
chr1:203178930-203186704	CHI3L1	1747	0	0	0	0	0	0	0	0	0	0	0	0	0	0	0	0	0	0	0	0	0	0	0	0	0	0	0	0	0	0	0	0	0	0	0	0	0	0	0	0	0	0	0	0	0	0	0
chr1:203216078-203229673	CHIT1	2248	0	0	0	0	0	0	0	0	0	0	0	0	0	0	0	0	0	0	0	0	0	0	0	0	0	0	0	0	0	0	0	0	0	0	0	0	0	0	0	0	0	0	0	0	0	0	0
chr1:203305518-203309602	BTG2	2729	3	1	3	3	0	6	7	3	0	0	0	1	1	0	0	3	0	0	1	0	1	0	0	3	1	1	6	8	5	7	0	0	3	1	1	1	0	5	0	5	1	2	0	1	0	0	0
chr1:203340627-203351758	FMOD	3034	0	1	0	4	0	0	1	0	0	0	0	0	0	0	1	0	1	1	0	0	0	0	0	0	0	0	0	0	0	0	0	1	0	0	0	0	0	0	0	0	0	0	0	0	0	3	0
chr1:203475805-203491352	PRELP	5769	0	1	0	0	0	0	0	0	0	0	0	0	0	0	0	0	0	0	0	0	0	0	0	0	0	0	0	0	1	0	0	0	0	0	0	0	0	0	0	1	0	0	0	0	0	0	0
chr1:203494152-203508949	OPTC	1434	0	0	0	0	0	0	0	0	0	0	0	0	0	0	0	0	0	0	0	0	0	1	0	0	0	0	0	0	0	0	0	0	0	0	0	0	0	0	0	0	0	0	0	0	0	0	0
chr1:203626560-203744081	ATP2B4	9538	145	145	145	198	116	222	143	77	56	123	97	140	57	107	70	119	84	90	74	38	78	76	73	79	100	114	185	128	193	133	88	95	81	205	205	130	122	180	203	135	206	169	101	112	78	61	53
chr1:203765176-203776372	LAX1	3277	0	0	0	0	0	0	0	0	0	0	0	0	0	0	0	0	0	0	0	0	0	0	0	0	1	0	0	0	0	0	0	0	0	0	0	0	0	4	0	0	0	0	0	0	0	0	0
chr1:203795653-203854999	ZC3H11A	12043	120	152	126	218	127	165	117	63	70	148	127	172	143	199	152	134	163	124	86	86	113	196	181	147	93	107	160	66	153	115	86	103	77	168	185	111	103	143	129	117	167	172	135	123	108	96	83
chr1:203795713-203854999	ZBED6	12481	740	868	762	1054	660	1046	760	477	444	740	647	632	631	1022	810	842	848	666	552	550	734	669	675	623	603	662	1089	460	843	657	601	625	530	627	689	504	450	622	662	561	799	840	654	613	533	527	530
chr1:203861598-203871152	SNRPE	1598	36	30	20	45	29	37	40	21	19	27	18	11	23	31	24	19	25	27	21	11	16	15	11	9	23	31	37	39	53	45	40	27	31	4	7	12	12	3	15	22	11	18	21	15	9	24	10
chr1:204073114-204127743	SOX13	4497	26	41	23	33	22	29	52	23	33	87	67	75	60	77	58	111	108	69	132	135	169	64	69	68	35	42	72	35	49	32	69	73	73	40	32	30	19	30	25	22	28	21	96	69	60	96	105
chr1:204131061-204152044	ETNK2	3506	9	9	9	23	8	18	7	6	6	8	5	12	8	7	12	9	7	8	6	4	12	4	8	6	8	7	11	13	18	5	6	10	3	17	14	19	8	7	10	10	15	14	7	3	4	7	5
chr1:204154818-204190324	REN	1749	1	0	0	0	0	0	0	0	0	0	0	0	0	0	0	0	0	1	0	0	0	0	0	0	0	0	1	0	0	0	0	0	0	0	0	0	0	0	0	0	0	0	0	0	0	0	0
chr1:204190340-204196491	KISS1	714	1	0	2	2	0	1	2	0	1	0	0	0	0	0	0	1	0	1	0	1	0	1	1	0	0	0	2	3	0	0	1	0	1	1	0	0	0	1	1	1	0	0	0	0	0	0	0
chr1:204198162-204213988	GOLT1A	776	1	1	0	2	1	0	4	2	4	0	0	1	0	0	0	0	0	0	0	0	0	0	0	1	1	1	1	1	3	0	2	0	0	0	0	1	0	0	0	0	0	1	0	0	0	0	0
chr1:204218852-204377665	PLEKHA6	9515	32	49	38	54	51	73	45	31	22	88	92	94	80	133	63	77	98	105	47	50	79	127	99	110	37	19	56	36	44	32	30	34	38	90	80	53	68	92	91	44	71	92	78	49	45	39	30
chr1:204403380-204411817	PPP1R15B	5259	491	520	468	716	440	729	612	387	229	427	320	427	376	642	500	692	668	478	539	477	693	368	447	387	516	503	842	380	635	483	530	473	454	100	103	60	44	85	66	218	284	316	460	416	324	544	460
chr1:204422627-204494724	PIK3C2B	8631	8	8	5	8	4	8	6	7	1	22	14	14	5	6	6	10	10	5	3	8	6	9	6	2	5	5	8	4	4	3	0	7	15	10	11	7	4	9	6	5	10	8	18	22	13	4	1
chr1:204516405-204558120	MDM4	10360	233	229	168	268	161	298	193	116	108	316	286	328	263	390	266	252	266	281	186	150	252	279	278	255	175	165	263	114	241	149	136	138	133	155	252	142	115	180	165	209	262	253	216	253	201	132	162
chr1:204617169-204685738	LRRN2	5583	0	0	0	0	0	0	0	0	0	0	0	0	0	0	0	0	0	0	0	0	0	0	0	0	0	0	0	0	0	0	0	0	0	0	0	0	0	0	0	0	0	0	0	0	0	0	0
chr1:204828694-205022822	NFASC	11326	0	0	0	0	0	0	0	0	0	0	0	0	0	0	0	0	0	0	0	0	0	0	0	0	0	0	0	0	0	0	0	0	0	0	0	0	0	0	0	0	0	0	0	0	0	0	0
chr1:205042967-205078289	CNTN2	8426	1	0	0	0	0	0	0	0	0	0	0	0	4	1	1	0	1	1	0	0	0	0	0	0	0	0	0	0	0	0	0	0	0	0	0	0	0	0	0	0	0	0	0	0	0	0	0
chr1:205083128-205084460	TMEM81	1332	0	4	0	4	3	4	4	3	1	3	5	8	4	10	13	13	9	9	5	12	10	8	3	7	3	3	2	1	5	4	6	4	1	9	7	8	3	7	5	13	10	5	15	3	7	3	2
chr1:205086141-205122015	RBBP5	4404	79	83	80	108	55	123	95	62	39	113	72	97	77	127	93	134	151	110	123	112	166	103	108	97	76	84	125	54	79	68	59	82	73	87	104	72	53	72	66	69	93	101	102	89	74	108	93
chr1:205142504-205211702	DSTYK	8010	32	40	39	36	27	59	35	14	16	55	46	45	43	72	52	56	59	66	48	46	74	56	56	61	33	37	51	10	35	16	27	56	31	59	50	32	22	39	41	30	53	34	53	43	37	36	23
chr1:205227945-205273343	TMCC2	4362	25	9	13	26	11	15	4	8	12	13	10	17	8	11	12	25	24	23	14	13	18	17	11	14	10	12	18	11	17	17	9	6	6	21	38	26	16	10	25	6	19	20	12	9	7	8	8
chr1:205302062-205321745	NUAK2	3391	24	33	26	34	24	48	52	31	32	13	21	6	22	15	20	61	26	21	38	35	50	16	20	16	40	40	69	36	59	45	54	44	45	3	2	0	6	2	1	2	5	1	16	28	20	48	26
chr1:205336091-205357090	KLHDC8A	3624	0	0	0	0	0	0	0	0	0	0	0	0	0	0	0	0	0	0	0	0	0	0	0	0	0	0	0	0	0	0	1	0	0	0	0	0	0	0	0	0	0	0	0	0	0	0	0
chr1:205381377-205455954	LEMD1	1033	0	0	0	0	0	0	0	0	0	0	0	0	0	0	0	0	0	0	0	0	0	0	0	0	0	0	0	0	0	0	0	0	0	0	0	0	0	0	0	0	0	0	0	0	0	0	0
chr1:205434884-205456746	BLACAT1	6483	0	0	0	0	0	0	0	0	0	0	0	0	0	0	0	0	0	0	0	0	0	0	0	0	0	0	1	0	0	0	0	0	0	0	0	0	0	0	0	0	0	0	0	0	0	0	0
chr1:205504594-205532793	CDK18	3235	0	2	0	1	0	0	0	0	0	0	0	0	0	0	0	1	0	0	0	1	0	1	0	0	0	0	0	0	1	0	0	0	0	1	0	0	0	0	0	0	0	0	0	0	0	0	0
chr1:205569013-205602918	MFSD4A	4278	0	0	1	0	0	0	0	0	0	0	0	1	0	0	0	0	0	0	0	0	0	1	0	0	0	0	0	0	0	0	0	0	0	0	0	0	0	0	0	0	0	1	0	0	0	0	0
chr1:205607942-205632011	ELK4	11022	504	586	477	682	438	718	474	297	248	487	399	394	395	519	428	554	555	495	458	398	561	457	404	373	459	602	797	253	451	410	431	381	439	529	570	434	411	698	692	474	618	728	489	471	386	486	417
chr1:205657850-205680509	SLC45A3	3391	26	23	27	47	28	26	21	19	20	44	27	40	29	49	46	53	57	41	48	46	86	32	45	48	24	13	23	13	28	22	22	20	9	60	47	55	26	23	39	24	24	25	40	42	27	24	31
chr1:205712821-205750182	NUCKS1	6399	3744	4003	3504	4974	3093	5368	3630	2411	1978	2666	2651	2771	2040	3253	2616	2673	2910	2406	1651	1420	1962	2424	2660	2340	3096	3302	5161	2259	4248	3159	2679	2700	2262	4387	4311	3355	2914	4408	4227	3429	4469	4910	2247	2116	1653	2059	1723
chr1:205767985-205775482	RAB29	3494	79	90	73	119	68	102	73	47	30	91	69	72	56	80	60	73	85	61	39	31	34	81	69	71	49	71	97	54	85	67	40	66	33	104	104	84	48	79	99	85	101	122	78	67	47	31	33
chr1:205789094-205813198	SLC41A1	5017	204	234	193	308	155	280	252	112	115	222	164	201	187	273	234	255	346	243	275	275	346	230	245	249	188	199	326	198	316	237	175	183	154	342	318	256	240	346	335	258	273	269	205	206	210	164	150
chr1:205828024-205850132	PM20D1	2164	0	0	0	0	0	0	0	0	0	0	0	0	0	0	0	0	0	2	0	0	0	0	0	0	0	0	0	0	2	0	0	0	0	0	0	0	0	0	0	0	0	1	0	0	0	0	0
chr1:205913047-205943456	SLC26A9	4795	0	0	0	0	2	0	0	0	0	0	0	0	0	1	0	0	0	0	0	0	0	0	0	0	0	0	0	0	0	0	0	0	0	0	0	0	0	0	0	0	0	1	0	0	0	0	0
chr1:205976739-206003461	RAB7B	3398	0	0	2	1	0	0	0	0	0	1	0	0	0	0	0	0	0	0	0	0	0	0	0	0	0	0	0	0	0	0	0	0	1	0	0	0	0	0	0	0	0	0	0	0	0	0	0
chr1:206009263-206023895	CTSE	2214	2	0	1	0	2	1	0	0	0	0	0	0	0	0	0	1	1	0	0	0	0	0	0	1	0	0	1	0	1	0	0	0	1	1	2	1	1	1	2	0	0	3	1	0	0	0	0
chr1:206053172-206102449	RHEX	1293	0	0	0	0	0	0	0	0	0	0	0	0	0	0	0	0	0	0	0	0	0	0	0	0	0	0	0	0	0	0	0	0	0	0	0	0	0	0	0	0	0	0	0	0	0	0	0
chr1:206106935-206117388	AVPR1B	5026	0	0	0	0	0	0	0	0	0	0	0	0	0	0	0	0	0	0	0	0	0	0	0	0	0	0	0	0	0	1	0	0	0	0	0	0	0	0	0	0	0	0	0	0	0	1	0
chr1:206186178-206204093	FAM72A	3620	176	168	160	282	190	241	203	106	110	193	186	160	139	227	183	120	161	153	136	142	175	205	214	222	141	170	260	146	306	200	125	129	100	109	117	95	81	159	147	139	191	198	100	110	93	73	59
chr1:206203344-206464443	SRGAP2	8937	76	104	84	127	92	93	62	33	22	132	120	151	85	138	126	87	107	107	68	94	101	157	136	145	46	58	84	56	119	76	50	54	33	192	150	116	92	160	134	122	186	156	119	111	97	51	39
chr1:206470475-206496889	IKBKE	3491	23	20	21	34	12	17	13	7	6	41	18	17	13	17	18	13	9	15	11	2	11	13	21	15	7	9	21	15	18	10	10	8	10	34	31	21	13	24	19	11	19	18	15	10	6	4	2
chr1:206507530-206589448	RASSF5	6510	36	21	18	52	26	35	19	19	11	32	28	29	24	38	19	31	41	41	38	40	64	24	36	16	28	20	40	22	25	22	21	25	20	31	29	26	23	18	34	18	42	29	40	38	23	37	37
chr1:206591641-206612465	EIF2D	2011	27	24	37	73	25	61	48	29	20	49	37	27	45	47	30	53	36	36	43	21	42	27	34	30	32	34	52	34	59	43	31	28	26	54	38	35	22	34	38	22	43	23	37	20	23	25	22
chr1:206635535-206655175	DYRK3	8801	53	77	68	73	45	98	62	38	21	147	127	134	96	167	116	75	124	107	75	73	114	139	133	111	39	32	88	41	53	60	34	70	36	81	86	46	45	69	69	70	75	74	98	87	62	50	45
chr1:206684943-206734283	MAPKAPK2	3591	501	548	438	708	423	630	520	266	258	308	258	337	257	365	302	487	399	305	344	349	410	282	296	250	485	454	749	349	437	338	428	435	349	610	620	454	331	383	342	389	504	525	341	278	220	405	304
chr1:206767601-206774541	IL10	3054	0	1	1	0	0	2	1	0	0	0	0	0	0	0	0	0	0	0	0	0	0	0	0	0	2	0	1	2	0	1	0	0	0	0	0	0	0	0	0	0	0	0	0	0	0	1	0
chr1:206770763-206842981	IL19	2293	0	0	0	0	0	0	0	0	0	0	0	0	0	0	1	0	0	0	0	0	0	1	0	0	0	0	0	1	1	0	0	0	0	0	0	0	0	0	0	0	0	0	0	0	0	0	0
chr1:206865353-206869223	IL20	1567	0	0	0	1	0	2	0	0	0	0	0	0	0	0	0	0	0	0	0	0	0	0	0	0	0	0	1	0	0	0	0	0	0	0	0	1	0	0	0	0	0	0	0	0	0	0	0
chr1:206897442-206904139	IL24	1979	10	18	23	28	23	25	20	16	5	15	4	11	4	9	3	7	8	7	4	6	10	10	5	4	15	6	24	12	25	19	16	12	14	24	18	13	9	19	16	19	16	17	13	9	7	8	6
chr1:206903316-206923247	FCMR	3213	31	37	33	34	30	22	26	20	12	16	14	16	8	15	11	10	14	14	14	11	13	10	11	9	23	35	49	24	48	37	15	17	14	30	22	26	26	35	30	20	24	24	11	14	6	16	6
chr1:206928521-206946466	PIGR	4275	0	0	0	0	1	0	1	0	0	0	0	0	0	0	0	0	0	0	0	0	0	0	0	0	0	0	0	0	0	0	0	0	0	0	1	0	1	0	0	0	0	0	0	0	0	0	0
chr1:206957966-206970482	FCAMR	2640	0	0	0	0	0	0	0	0	0	0	0	0	0	0	0	0	0	0	0	0	0	0	0	0	0	0	0	0	0	0	0	0	0	2	0	0	0	0	0	0	0	0	0	0	2	0	0
chr1:207018521-207032756	C1orf116	5501	33	36	38	36	24	29	78	48	23	2	2	11	3	3	0	11	5	5	10	4	9	4	6	1	42	43	68	48	69	36	42	41	16	0	1	2	1	3	1	1	0	0	6	6	7	33	14
chr1:207034365-207081024	PFKFB2	9584	123	160	127	229	126	234	183	102	118	133	99	116	79	101	91	121	107	84	135	110	188	86	102	71	117	122	211	101	185	156	127	137	101	167	151	128	86	115	101	141	178	170	125	128	93	120	84
chr1:207043848-207052980	YOD1	6521	32	33	33	49	24	33	51	36	28	8	8	9	6	18	19	25	15	20	11	13	25	10	9	10	39	36	66	32	62	46	42	33	26	0	2	3	1	2	5	6	11	6	16	8	11	31	14
chr1:207088859-207099993	C4BPB	1229	17	34	21	28	21	36	31	19	23	21	22	22	15	19	4	24	19	13	14	18	16	7	17	14	17	9	28	25	28	22	16	19	14	14	22	14	8	14	11	9	16	13	23	22	13	21	21
chr1:207104232-207144972	C4BPA	2374	0	0	0	0	0	0	0	0	0	0	0	0	0	0	0	0	0	0	0	0	0	0	0	0	0	0	0	0	0	0	0	0	0	0	0	0	0	0	0	0	1	0	0	0	0	0	0
chr1:207321375-207373246	CD55	4126	263	259	251	368	250	396	317	193	177	214	167	188	106	176	139	184	181	155	175	116	177	177	148	112	212	216	379	254	380	275	239	206	172	216	283	186	179	246	176	201	234	286	193	131	132	169	136
chr1:207454229-207489895	CR2	4240	1	0	1	0	0	0	0	0	0	0	0	0	0	0	0	1	0	0	0	0	1	0	0	0	0	0	0	0	0	0	0	0	0	1	1	0	0	0	0	1	1	0	0	0	1	0	0
chr1:207496146-207641765	CR1	9953	0	0	0	0	0	0	0	0	0	0	0	0	0	0	0	0	0	0	0	0	0	0	0	0	0	0	0	0	0	0	0	0	0	0	0	0	0	0	0	0	1	0	0	0	0	0	0
chr1:207645132-207723703	CR1L	1829	0	0	0	0	0	0	0	0	0	0	0	0	0	0	0	0	0	0	0	0	0	0	0	0	0	0	0	0	0	0	0	0	0	0	0	0	0	0	0	1	0	0	0	0	0	0	0
chr1:207752056-207795513	CD46	3371	463	461	405	605	340	586	376	248	199	320	265	249	263	364	257	363	353	265	331	215	346	241	282	184	347	390	559	239	423	320	330	334	286	256	365	275	184	265	250	314	436	440	329	280	220	329	314
chr1:207880971-207911402	CD34	9219	0	2	2	3	1	0	3	2	2	1	0	6	0	0	0	0	1	2	2	0	0	1	0	0	3	1	2	2	2	0	2	1	3	0	1	2	0	0	1	0	0	1	2	0	0	1	0
chr1:208022241-208244384	PLXNA2	11508	71	81	71	122	56	132	92	51	37	117	66	111	65	86	58	75	71	71	41	44	39	96	128	101	57	56	84	49	86	71	38	37	39	175	158	92	123	131	124	104	150	158	64	55	41	21	35
chr1:209583713-209613939	CAMK1G	3264	0	0	0	0	0	1	0	0	0	0	0	0	0	0	0	0	0	0	0	0	0	1	0	1	0	0	0	0	0	0	0	0	0	0	0	0	0	0	0	0	0	0	0	0	0	0	0
chr1:209614869-209652425	LAMB3	4541	116	131	104	259	128	249	151	103	66	149	124	145	90	157	138	171	182	144	172	163	258	159	153	133	108	81	158	132	171	150	88	121	67	253	262	133	92	105	108	126	198	162	141	103	78	142	104
chr1:209675411-209676390	G0S2	876	49	59	33	87	46	56	67	31	11	48	37	50	34	59	42	62	74	56	60	45	62	51	49	45	42	54	80	72	81	61	67	53	47	67	67	32	25	43	20	60	48	53	61	36	39	45	27
chr1:209686177-209734929	HSD11B1	1492	1	3	1	0	2	1	0	0	2	0	0	0	0	0	2	0	0	1	2	0	0	1	0	0	0	1	0	0	0	1	0	0	0	1	3	0	1	1	0	0	3	0	0	1	1	0	0
chr1:209756031-209782320	TRAF3IP3	3136	0	1	0	0	1	0	0	0	0	0	0	0	0	1	0	0	0	0	1	0	1	0	0	0	0	0	0	2	0	0	0	0	1	0	0	0	0	0	0	0	0	1	0	0	0	0	0
chr1:209779207-209784559	C1orf74	4684	17	17	10	17	18	26	29	14	12	13	10	14	5	10	8	7	15	11	8	8	12	7	18	8	8	11	24	22	51	22	13	14	10	1	3	0	0	0	2	1	3	2	11	9	3	10	7
chr1:209785616-209806142	IRF6	4601	0	0	1	0	0	0	0	0	0	0	0	0	0	0	0	0	0	0	1	0	0	0	0	1	0	1	0	0	1	0	0	0	0	0	1	1	0	0	1	0	0	0	0	0	0	0	0
chr1:209827971-209857565	UTP25	10411	75	83	69	95	57	92	71	35	35	159	138	147	104	163	140	97	155	107	138	77	126	169	138	144	62	73	88	58	82	82	58	59	45	102	97	82	59	102	84	46	74	91	76	84	79	65	42
chr1:209938173-210171389	SYT14	13805	0	1	0	0	0	0	0	0	0	0	1	0	0	2	1	0	0	0	0	0	0	0	0	0	0	1	0	0	0	0	0	0	0	1	0	0	1	0	0	0	0	1	0	0	0	0	0
chr1:210232795-210246255	SERTAD4	5222	53	69	52	81	48	80	50	26	24	123	108	107	76	129	112	95	117	103	88	66	75	87	96	90	37	62	73	22	56	45	45	59	36	130	95	88	72	125	106	82	82	90	88	71	51	59	53
chr1:210328901-210676296	HHAT	4000	19	32	22	24	17	22	18	13	10	12	17	19	11	9	11	11	19	7	10	9	13	20	12	22	15	20	24	21	25	21	9	10	12	15	20	17	10	19	14	11	21	22	16	13	8	12	5
chr1:210676822-211134165	KCNH1	8715	9	14	13	22	12	17	7	7	2	22	9	25	9	12	16	18	29	18	3	5	4	25	25	19	7	7	13	8	5	10	8	7	10	14	19	4	18	12	18	10	16	15	7	5	4	2	3
chr1:211258376-211316385	RCOR3	5180	34	32	53	68	45	65	38	28	23	120	95	92	73	113	69	46	69	83	46	40	60	73	77	63	37	30	51	30	48	49	27	45	21	57	75	42	37	72	47	49	71	71	65	76	43	24	25
chr1:211326832-211374946	TRAF5	4035	35	18	19	35	25	38	16	14	7	71	52	59	35	75	47	76	76	72	66	59	79	48	55	43	21	15	44	11	25	23	23	28	21	26	37	13	15	8	17	28	32	31	61	52	46	36	45
chr1:211476521-211492917	RD3	4266	0	0	1	0	0	0	2	1	0	0	0	0	0	0	0	0	0	0	0	0	0	0	0	0	0	0	0	0	0	1	0	0	0	0	0	0	1	0	0	0	0	0	0	0	0	0	1
chr1:211571567-211579161	SLC30A1	5893	222	236	179	256	165	308	311	245	187	243	249	248	125	191	189	246	199	172	211	186	304	133	138	150	232	232	376	164	337	225	244	300	225	187	204	162	133	207	193	158	199	238	320	274	208	233	226
chr1:211662771-211675621	NEK2	2810	103	144	106	193	101	174	148	82	80	117	108	99	101	174	121	112	128	125	127	116	127	110	131	104	112	98	202	91	147	114	114	89	92	99	98	75	59	56	78	121	162	136	136	101	98	80	73
chr1:211743456-211830763	LPGAT1	8562	433	498	403	595	360	636	338	274	217	344	249	300	227	387	295	303	328	324	297	264	369	262	285	242	370	388	588	249	412	328	338	287	267	417	450	329	304	431	414	344	485	525	309	301	211	248	220
chr1:211940402-212035557	INTS7	4430	45	69	53	97	46	87	62	28	25	76	83	100	71	97	100	105	148	98	91	52	106	88	103	95	39	49	71	27	59	42	53	49	51	73	93	55	62	81	53	63	65	54	92	85	63	57	48
chr1:212035747-212105013	DTL	4409	143	161	158	223	133	230	123	69	49	230	174	259	176	301	291	233	292	260	209	211	251	230	213	166	124	139	226	83	148	119	124	124	95	146	147	120	130	188	162	139	191	182	198	184	153	117	144
chr1:212285409-212361853	PPP2R5A	3532	79	66	63	71	57	103	81	61	46	63	52	36	45	51	46	86	59	56	53	42	76	39	31	44	66	48	91	42	78	42	52	58	54	77	76	47	36	42	40	37	59	81	36	49	45	70	63
chr1:212363930-212414895	PACC1	2475	11	13	17	27	18	37	14	12	9	31	32	25	51	81	52	51	63	61	45	50	75	46	64	41	20	10	24	20	24	14	10	24	16	37	22	18	15	33	25	25	31	23	33	24	33	17	13
chr1:212432919-212446379	NENF	916	54	48	45	58	37	67	37	31	8	33	33	29	26	37	26	47	34	42	43	33	40	22	23	28	21	33	44	30	38	37	43	35	15	60	66	59	27	41	19	41	38	42	27	28	20	36	30
chr1:212565333-212620775	ATF3	2402	5	18	10	18	10	8	32	21	11	3	3	0	4	5	5	8	7	8	16	16	22	1	12	8	13	12	14	26	32	19	13	23	9	23	23	10	37	30	19	11	8	8	4	6	5	15	12
chr1:212624473-212626775	FAM71A	2302	1	0	2	3	0	0	0	1	0	0	0	0	0	0	0	0	0	0	0	1	0	0	0	0	2	0	1	1	1	2	0	1	2	0	0	0	0	0	1	0	2	0	0	0	0	0	0
chr1:212686416-212699840	BATF3	836	5	5	6	8	2	14	3	6	1	9	6	11	4	8	8	3	16	10	7	3	8	5	5	12	7	8	7	10	10	1	9	5	5	16	7	8	13	3	2	9	10	8	4	10	5	3	7
chr1:212726152-212791782	NSL1	13205	54	65	58	71	43	69	44	30	24	81	60	55	48	64	53	32	40	42	34	29	37	46	49	36	28	65	81	37	45	24	35	43	23	45	45	34	39	55	26	44	59	71	57	33	21	19	31
chr1:212791827-212816830	TATDN3	3301	13	11	9	11	7	26	6	11	3	9	9	13	3	10	3	5	6	2	2	7	9	6	2	4	4	10	12	10	13	4	7	14	5	8	7	9	6	8	5	6	3	11	9	3	4	4	2
chr1:212830140-212847649	SPATA45	506	0	0	0	0	0	0	0	0	0	0	0	2	0	0	0	0	0	1	0	0	0	0	2	0	0	0	0	0	0	0	0	0	0	0	0	1	0	0	0	0	0	0	0	0	0	0	0
chr1:212858274-212899363	FLVCR1	5919	34	64	49	56	38	63	42	31	18	49	26	65	49	71	46	31	58	42	33	37	61	55	63	51	51	25	59	45	48	51	34	35	29	37	46	34	30	31	39	33	49	30	33	28	12	17	30
chr1:212950519-212991585	VASH2	4651	4	5	4	3	3	6	4	0	0	6	8	7	8	4	1	4	7	5	2	1	3	6	3	2	4	4	6	6	2	2	4	5	2	3	3	2	2	4	9	1	7	5	5	10	2	5	2
chr1:212992181-213015867	ANGEL2	4690	41	56	54	77	50	76	50	29	23	62	59	79	45	86	63	30	64	63	37	36	56	61	49	44	36	38	72	31	57	45	45	34	24	47	53	38	28	29	58	48	66	65	73	43	34	44	46
chr1:213051240-213274774	RPS6KC1	5505	61	77	59	90	56	85	45	30	16	66	65	102	78	131	88	89	98	112	74	69	103	67	86	92	45	37	76	36	57	57	38	39	44	86	74	63	59	80	85	73	78	105	107	79	63	36	49
chr1:213983180-214041510	PROX1	8880	4	7	4	4	3	6	7	1	0	12	5	8	0	0	6	2	3	2	7	2	5	2	1	1	2	5	9	1	3	0	3	3	4	3	1	1	3	9	4	3	5	1	10	4	8	4	7
chr1:214281158-214337131	SMYD2	1750	63	52	57	86	49	74	47	22	23	42	39	38	28	50	23	71	53	51	46	45	64	26	31	26	47	40	84	37	54	28	47	67	40	43	41	26	21	24	22	28	37	49	47	52	35	44	37
chr1:214348699-214551602	PTPN14	13360	1364	1510	1382	2061	1357	1843	1468	739	702	1290	1170	1307	1016	1523	1152	1261	1423	1164	995	844	1251	1148	1199	1169	1138	1109	1971	914	1665	1264	949	932	888	1907	1948	1298	1241	1929	2122	1456	2135	2195	1194	1062	841	815	712
chr1:214603194-214664571	CENPF	10290	1096	1477	1066	1896	1092	1492	1054	656	513	1413	1152	1167	1328	1901	1348	1577	1610	1768	1748	1604	1811	1376	1229	1306	1115	1288	2110	886	1255	1176	1333	1212	1086	1120	1303	1086	946	1538	1446	1170	1512	1601	1842	1645	1449	1289	1109
chr1:215005854-215237093	KCNK2	3830	0	0	0	5	0	2	3	0	0	2	4	0	1	1	2	1	0	2	2	1	0	2	1	0	0	0	0	0	2	2	3	1	0	0	1	1	2	1	1	6	3	1	0	3	0	0	2
chr1:215567303-215621807	KCTD3	4294	140	141	122	156	112	144	95	72	54	125	129	114	95	140	122	101	131	124	75	56	94	116	109	94	80	115	171	53	109	74	114	100	100	146	123	106	71	93	101	98	127	132	92	104	92	73	70
chr1:215622890-216423448	USH2A	20316	0	1	0	0	0	0	1	1	1	0	1	0	1	0	0	0	0	0	0	0	0	0	0	1	1	0	0	0	0	0	0	1	0	1	0	0	0	0	1	0	0	1	2	1	0	0	0
chr1:216503250-217137755	ESRRG	7462	0	0	0	0	1	0	0	0	0	0	2	0	0	0	0	0	0	0	0	0	0	1	1	0	0	1	0	1	0	0	0	0	0	0	0	0	0	0	0	2	0	0	0	0	0	0	0
chr1:217426991-217631090	GPATCH2	7868	45	38	42	48	22	44	18	21	8	65	53	63	52	58	60	60	64	65	45	46	54	58	43	46	31	34	52	13	24	17	42	39	37	24	26	20	25	24	36	21	36	30	52	54	39	51	37
chr1:217631343-217871696	SPATA17	5798	0	0	0	0	1	0	0	0	0	0	0	0	0	2	0	0	0	0	0	0	0	0	0	0	0	0	0	0	0	0	0	0	0	0	0	1	0	0	0	0	0	0	1	0	0	0	0
chr1:218285292-218337983	RRP15	7765	180	238	161	240	174	252	158	111	102	153	161	130	122	210	165	130	169	186	107	113	144	163	148	141	153	161	269	113	184	153	134	136	122	163	172	142	127	228	230	172	191	216	125	115	75	130	118
chr1:218345335-218444619	TGFB2	5952	512	592	465	639	410	699	548	307	265	437	443	511	640	948	721	792	960	805	1014	841	1203	551	531	499	459	602	999	339	656	473	518	552	441	503	488	360	477	782	689	411	522	619	592	537	439	543	545
chr1:219173874-219212865	LYPLAL1	1867	15	17	12	33	17	24	20	16	13	29	20	32	5	23	19	11	15	8	4	7	15	19	14	17	19	13	22	15	25	13	12	19	14	11	17	6	7	15	5	15	24	22	23	5	9	12	13
chr1:219608009-219613145	ZC3H11B	4769	337	385	355	508	330	472	319	218	142	427	361	397	296	501	399	346	409	408	211	242	339	438	367	339	274	304	515	212	380	328	271	243	249	435	415	329	281	400	402	354	427	514	330	319	244	242	224
chr1:219915153-219928602	SLC30A10	1915	0	0	0	0	0	0	0	0	0	0	0	0	0	0	0	0	0	0	0	0	0	0	0	0	0	0	0	0	0	0	0	0	0	0	0	0	0	0	0	0	0	0	0	0	0	0	0
chr1:219968599-220046505	EPRS1	4883	288	359	294	446	310	481	282	230	127	249	234	218	218	313	209	275	296	284	258	212	322	209	205	210	267	262	467	204	354	287	276	284	193	350	379	276	248	368	314	276	337	386	307	282	212	319	222
chr1:220057481-220090462	BPNT1	2826	35	23	30	35	27	45	36	21	16	24	22	29	23	17	20	19	23	28	15	10	17	19	20	18	22	13	26	15	48	30	26	12	18	34	17	28	12	15	25	25	31	23	21	21	20	23	17
chr1:220094131-220148041	IARS2	3530	130	135	126	177	160	214	132	93	56	121	92	103	63	107	91	126	136	98	115	96	129	77	87	67	85	88	185	91	166	100	98	100	100	161	150	119	66	117	92	110	158	131	115	94	87	113	86
chr1:220148292-220272453	RAB3GAP2	7346	113	168	132	190	139	215	106	66	69	170	144	179	114	188	136	100	147	136	54	41	51	163	147	108	94	88	118	81	112	107	86	84	66	151	194	110	95	171	123	139	173	158	111	99	82	60	54
chr1:220528225-220664461	MARK1	5280	11	8	9	7	7	16	5	5	2	8	4	10	8	13	9	8	7	16	14	6	11	8	8	8	6	7	9	2	5	10	9	5	8	2	5	5	3	8	3	8	6	2	15	10	4	8	5
chr1:220690362-220699153	C1orf115	2891	7	7	8	11	1	8	8	5	0	7	3	5	0	1	6	12	12	7	11	1	5	3	15	3	3	6	15	3	7	8	6	2	1	14	9	6	0	5	8	7	14	7	9	6	2	1	5
chr1:220748268-220784815	2002-03-01	2269	7	11	6	14	7	7	15	1	10	15	9	11	13	18	10	12	7	10	10	10	5	13	6	8	9	8	15	10	18	11	9	6	4	5	3	2	4	3	1	4	6	7	10	9	8	11	9
chr1:220786912-220819659	2001-03-01	7456	16	15	9	20	6	26	19	12	11	9	7	16	14	22	7	11	26	18	8	5	9	15	16	21	12	5	21	10	11	7	11	3	4	17	23	13	10	18	12	13	24	21	12	11	6	17	2
chr1:220879442-220885059	HLX	2268	2	5	3	6	3	3	7	5	3	4	5	2	6	10	8	13	18	12	27	16	11	11	6	8	6	5	9	8	21	18	19	11	4	0	0	2	1	0	0	0	0	3	8	7	3	10	10
chr1:221701423-221742089	DUSP10	2589	19	38	39	42	31	51	72	31	15	78	54	69	19	39	28	44	57	47	66	72	85	35	43	30	37	55	85	28	50	41	48	39	39	13	10	9	3	17	10	19	12	16	92	63	55	62	62
chr1:222522263-222548104	HHIPL2	2572	4	1	2	3	1	4	3	0	0	2	1	0	0	2	2	0	0	0	0	0	0	1	1	1	0	0	4	1	4	0	0	0	0	4	0	0	0	2	0	0	2	6	0	0	0	0	2
chr1:222557901-222589933	TAF1A	2277	22	14	16	17	6	6	23	11	15	10	10	6	3	24	11	19	28	17	33	19	16	17	12	12	15	12	32	18	21	15	20	23	27	7	6	4	4	9	3	4	3	7	16	13	18	15	14
chr1:222618096-222668007	MIA3	8410	67	114	69	143	84	97	53	63	37	98	85	98	75	104	82	108	125	107	99	118	108	96	101	62	78	111	158	52	117	86	88	100	85	84	90	72	67	94	107	92	102	112	147	107	87	105	89
chr1:222668012-222712491	AIDA	2975	288	312	271	410	237	426	248	160	168	161	189	184	126	183	148	217	197	148	139	106	185	135	143	110	230	320	411	171	277	228	169	174	135	335	321	237	217	342	319	267	297	333	160	131	102	161	151
chr1:222712563-222735187	BROX	4152	240	282	266	360	223	386	252	202	136	157	189	200	111	211	176	162	186	148	144	118	212	135	157	143	185	238	376	156	318	226	194	212	172	183	199	152	161	229	207	197	277	282	155	140	111	145	134
chr1:222737206-222750196	FAM177B	1028	0	0	0	0	1	0	0	1	0	0	0	0	1	0	0	0	0	0	0	0	0	1	2	0	0	0	0	0	0	1	0	0	0	0	0	0	0	0	0	0	1	0	0	0	0	0	0
chr1:222928423-223005995	DISP1	4762	4	5	2	9	3	4	3	1	1	28	25	18	10	20	23	9	19	16	5	1	3	21	22	21	3	3	6	3	3	1	2	3	0	9	7	0	5	5	4	2	5	6	10	14	12	1	0
chr1:223109403-223143248	TLR5	4235	0	2	3	3	0	4	0	2	1	1	6	2	0	2	0	0	3	0	0	0	1	1	1	0	0	1	2	0	1	0	0	0	1	4	1	2	3	3	1	5	1	3	0	0	1	0	2
chr1:223220818-223364178	SUSD4	3791	5	1	5	11	5	4	10	2	1	1	5	2	1	2	0	5	2	4	5	1	4	2	6	1	4	4	7	5	26	6	5	10	2	9	1	2	0	4	3	1	1	1	2	3	1	2	2
chr1:223393414-223395465	CCDC185	2051	0	0	0	1	0	0	0	1	0	0	0	0	0	0	0	0	0	0	0	0	0	0	0	0	0	0	0	0	0	0	0	0	1	0	0	0	0	0	0	0	0	0	0	0	0	0	0
chr1:223538007-223665723	CAPN8	4190	0	0	0	0	0	0	0	3	2	0	0	0	1	0	0	0	0	0	0	0	0	0	0	0	0	0	0	0	0	0	0	0	0	0	0	0	0	0	0	1	0	0	0	0	0	0	0
chr1:223701644-223776018	CAPN2	3553	783	902	746	1160	697	1114	801	512	407	689	581	640	465	662	540	583	602	507	385	318	484	596	597	481	609	605	948	547	933	610	533	526	427	913	938	783	560	815	711	756	975	1086	473	474	349	454	363
chr1:223779892-223845947	TP53BP2	4764	186	194	197	178	129	122	156	92	54	115	85	84	91	151	98	254	195	139	212	188	216	95	92	102	188	287	398	59	100	72	260	264	199	54	62	48	53	67	66	55	84	79	156	141	122	213	191
chr1:224114110-224162047	FBXO28	5427	114	119	82	158	106	165	58	49	41	257	187	204	149	207	179	77	120	149	24	35	41	195	205	161	55	46	93	83	97	70	45	40	18	158	155	137	104	120	98	155	142	191	103	80	52	34	19
chr1:224175755-224193441	DEGS1	2224	310	408	296	391	227	474	308	204	143	219	195	232	196	271	217	311	330	283	280	187	286	213	180	200	250	289	457	202	306	287	282	284	179	365	363	271	254	326	257	275	341	321	275	173	159	305	191
chr1:224227333-224330179	NVL	3115	29	49	25	60	22	34	27	15	24	55	45	62	46	57	38	49	64	58	46	34	50	74	67	58	32	25	38	19	33	35	28	29	16	33	50	29	27	30	32	39	34	48	50	31	30	24	24
chr1:224356857-224379452	CNIH4	4117	164	154	140	176	121	185	142	89	67	112	89	112	89	126	123	114	124	86	123	90	132	106	111	97	91	117	190	97	143	125	103	88	92	146	197	154	106	157	140	129	152	140	86	76	62	93	46
chr1:224385142-224437033	WDR26	7755	262	289	271	427	263	374	245	139	106	331	320	322	336	446	388	306	406	367	291	277	361	325	338	288	254	225	398	224	345	239	183	188	156	270	334	231	192	312	262	265	317	344	265	244	185	157	157
chr1:224616316-224740554	CNIH3	2539	9	13	8	20	11	14	9	4	5	30	21	17	5	11	4	7	7	6	4	4	6	11	14	8	3	6	7	10	16	1	2	7	7	14	8	20	2	3	13	9	16	16	11	17	8	5	8
chr1:224896261-225399292	DNAH14	16037	37	43	31	40	27	42	24	28	16	62	90	79	45	88	59	38	43	45	44	19	46	63	93	63	19	31	52	9	17	15	56	39	31	15	19	18	16	39	33	22	29	36	40	33	26	35	40
chr1:225401501-225428925	LBR	4535	445	504	443	575	413	676	348	296	241	304	297	291	267	444	297	432	402	297	391	286	539	247	278	230	389	384	725	218	432	306	408	411	300	260	316	262	212	236	243	297	390	484	336	249	210	323	328
chr1:225486834-225653142	ENAH	14075	289	334	285	321	246	383	294	190	122	197	166	185	201	401	299	365	351	300	380	294	474	218	232	184	254	301	490	186	303	205	272	244	226	191	237	169	216	366	335	228	261	309	237	207	144	271	239
chr1:225777828-225790468	SRP9	2010	199	189	151	230	148	275	152	134	93	115	118	111	98	136	105	123	131	114	115	95	136	75	89	80	135	151	203	90	168	129	141	121	107	60	105	92	57	113	88	136	136	175	161	107	70	174	117
chr1:225810091-225845563	EPHX1	2304	85	102	85	163	82	124	84	49	31	85	52	57	77	86	75	85	99	100	63	57	78	74	86	95	101	73	159	73	145	85	74	80	35	138	174	100	97	140	103	81	94	101	63	53	51	55	38
chr1:225845535-225882380	TMEM63A	4194	62	54	53	100	58	84	55	34	18	116	121	89	85	85	86	53	72	74	34	24	62	105	104	93	45	27	55	40	61	48	53	32	23	130	131	90	78	95	54	56	102	94	68	60	34	38	28
chr1:225886281-225889146	LEFTY1	1626	0	0	0	0	0	0	0	0	0	0	0	0	0	0	0	0	0	0	0	0	0	0	0	0	0	0	0	0	0	0	0	0	0	0	0	0	0	0	0	0	0	0	0	0	0	0	0
chr1:225919877-225924250	PYCR2	1883	124	207	145	247	166	242	165	108	97	100	86	116	86	140	100	125	124	93	92	71	130	113	109	82	127	82	174	148	210	160	97	107	77	280	267	188	120	144	117	125	175	168	114	101	80	95	75
chr1:225936602-225941220	LEFTY2	2019	0	0	0	0	0	0	0	0	0	0	0	0	0	1	0	0	0	0	0	0	0	0	0	0	0	0	0	0	0	0	0	0	0	0	0	0	0	0	0	0	0	0	0	0	0	0	0
chr1:225982701-225999343	SDE2	3987	67	78	54	73	53	72	72	63	30	89	70	62	71	98	99	90	105	91	87	84	123	70	54	65	55	83	107	55	68	43	96	86	58	21	47	22	12	30	17	46	38	48	69	66	44	99	67
chr1:226061850-226073212	H3-3A	4674	77	87	66	137	90	133	93	71	57	21	16	21	20	33	19	38	32	23	20	19	41	22	9	15	72	49	110	93	139	110	60	63	44	1	11	3	2	6	2	32	34	49	10	21	13	38	43
chr1:226144678-226186741	ACBD3	3584	101	101	85	111	94	109	74	70	36	120	109	135	105	168	128	99	150	108	133	92	117	88	121	90	80	91	142	45	80	62	65	77	67	71	83	60	46	89	67	75	72	117	140	107	101	89	73
chr1:226223617-226227054	MIXL1	2029	0	0	0	0	0	0	0	0	0	0	0	0	0	0	0	0	0	0	0	0	0	0	0	0	0	0	0	0	0	0	0	0	0	0	0	0	0	0	0	0	0	0	0	0	0	0	0
chr1:226231148-226309869	LIN9	4442	11	24	12	19	25	18	13	9	6	32	42	31	46	53	35	29	41	54	33	19	35	34	39	39	11	7	19	12	9	11	12	14	10	19	37	18	10	20	15	12	29	24	28	26	23	9	15
chr1:226360690-226408093	PARP1	4273	279	296	283	471	281	451	290	194	169	240	207	212	197	254	197	297	270	246	263	219	307	196	232	182	214	233	409	254	384	247	243	234	209	405	468	331	229	313	278	269	368	307	223	213	147	238	175
chr1:226548763-226609230	STUM	7757	0	0	0	0	0	0	0	0	0	0	0	0	0	0	0	0	0	0	0	0	0	0	0	0	0	0	0	0	0	0	0	0	0	0	0	0	0	0	0	0	0	0	0	0	0	0	0
chr1:226631689-226739323	ITPKB	7036	10	13	14	25	15	24	8	8	10	28	20	10	8	44	32	15	27	31	11	5	21	21	28	12	5	6	15	8	18	11	10	14	8	29	21	20	15	10	13	19	25	20	23	17	11	10	1
chr1:226870183-226896098	PSEN2	2887	32	23	13	29	23	28	36	21	12	33	23	33	12	31	24	24	11	21	23	20	36	16	21	17	13	13	15	18	23	11	13	17	6	38	33	20	19	12	9	21	23	27	31	23	28	34	27
chr1:226897535-226987545	COQ8A	5637	51	50	48	84	47	73	45	35	44	51	47	46	43	62	48	82	72	55	85	49	75	42	40	34	46	38	54	37	60	45	36	56	26	40	62	46	33	41	38	50	66	79	63	62	40	82	54
chr1:226989864-227318474	CDC42BPA	12172	638	706	629	951	592	953	681	373	333	742	631	694	589	876	639	711	730	643	548	560	806	677	679	625	595	632	1002	404	743	614	588	508	453	846	802	600	677	1112	1204	692	941	959	600	532	446	481	433
chr1:227563542-227677443	ZNF678	8914	44	46	40	39	21	51	27	24	13	70	64	82	58	73	59	39	67	52	47	30	63	56	46	47	33	46	81	17	23	19	38	45	26	16	21	13	11	12	20	28	25	30	56	56	40	39	39
chr1:227728656-227781226	SNAP47	4015	15	30	28	40	29	41	23	13	12	52	53	66	47	63	55	47	60	44	38	35	64	52	55	41	8	17	34	10	22	19	19	26	19	52	51	26	12	14	17	21	40	27	38	32	32	22	23
chr1:227731188-227735411	JMJD4	2595	40	43	35	56	42	76	59	38	23	60	45	84	28	57	41	37	45	49	14	17	26	43	67	44	21	13	44	51	67	44	29	10	19	34	39	32	13	13	6	26	26	22	24	22	17	17	20
chr1:227815692-227846470	PRSS38	1267	0	0	0	0	0	0	0	0	0	0	0	0	0	0	0	0	0	0	0	0	0	0	0	0	0	0	0	0	0	0	0	0	0	0	0	0	1	0	0	0	0	0	0	0	0	0	0
chr1:227918655-227947932	WNT9A	4005	14	5	11	11	15	10	4	2	5	18	16	13	8	8	6	8	7	6	5	17	9	7	2	3	11	5	15	4	6	5	11	8	6	6	11	3	0	0	0	3	1	5	22	26	13	15	14
chr1:228006997-228061271	WNT3A	2996	0	0	0	0	0	0	0	0	0	1	0	0	0	0	0	0	0	0	0	0	0	0	0	0	0	0	0	1	2	1	0	0	0	0	0	0	0	0	0	0	0	1	0	0	1	0	0
chr1:228082707-228099212	ARF1	1840	1558	1710	1497	2248	1311	1981	1577	873	589	942	726	995	751	1242	941	1418	1238	892	1005	829	1213	756	924	786	1256	1165	2040	1173	1648	1128	1097	1129	769	2096	2075	1367	974	1192	1094	1258	1747	1534	841	769	679	921	791
chr1:228100730-228103325	C1orf35	1290	13	15	12	21	20	20	13	12	10	11	6	12	13	25	16	19	18	20	7	16	21	17	17	13	7	14	22	26	18	11	22	20	10	18	15	11	6	7	2	4	20	20	12	13	7	9	7
chr1:228106678-228109306	MRPL55	1583	28	30	22	53	44	50	58	30	25	25	22	31	16	29	29	26	34	18	24	21	32	33	26	24	29	16	38	37	57	18	17	22	17	48	62	24	9	11	10	21	30	31	26	14	18	15	14
chr1:228139961-228148984	GUK1	2410	158	154	124	171	152	183	175	81	100	121	95	95	69	116	116	134	131	77	94	72	137	97	99	63	112	78	144	154	169	116	84	73	67	171	190	133	64	57	31	118	141	141	98	75	58	111	78
chr1:228149929-228159826	GJC2	2165	1	2	1	4	2	2	2	1	1	2	0	0	2	3	2	2	4	0	0	1	0	1	1	0	0	0	1	5	2	0	3	0	0	0	1	0	0	1	1	1	1	1	4	1	1	1	0
chr1:228165803-228182257	IBA57	7828	31	32	23	31	33	31	25	35	17	36	37	36	28	57	37	69	65	43	61	51	101	28	44	38	34	36	30	18	30	15	29	41	29	38	44	10	11	11	12	15	29	33	47	33	30	58	51
chr1:228208062-228366568	OBSCN	30516	16	22	6	25	15	24	15	7	13	49	51	43	33	31	20	24	17	25	15	9	11	48	30	34	12	2	10	10	9	15	9	8	7	32	21	13	10	19	7	9	28	26	19	22	25	7	12
chr1:228366807-228378876	OBSCN	4643	0	0	1	0	0	0	2	1	0	1	0	0	0	0	0	0	0	0	0	0	0	0	0	1	0	1	0	0	0	2	0	0	0	0	1	2	2	0	0	0	0	1	1	0	0	0	0
chr1:228393672-228406835	TRIM11	7964	36	44	46	100	57	65	58	33	36	91	87	85	79	162	108	117	104	93	63	79	113	82	107	93	45	38	64	49	92	62	31	33	40	14	13	3	3	5	3	25	46	56	76	76	53	48	52
chr1:228407934-228416861	TRIM17	3553	0	0	0	0	0	0	0	0	1	0	0	2	0	1	0	0	0	0	0	0	0	0	0	0	0	0	0	0	4	0	0	0	0	0	0	0	0	0	0	0	0	1	1	0	1	0	0
chr1:228424844-228425325	H3-4	481	14	8	12	32	16	38	14	12	14	9	15	21	8	5	8	9	5	10	14	6	8	14	17	6	4	2	8	9	10	13	9	9	2	17	9	4	1	1	1	10	6	10	11	5	5	5	5
chr1:228456978-228457873	H2AW	895	0	0	1	5	1	5	3	0	3	0	0	1	0	2	2	3	2	0	0	0	0	0	2	1	1	0	1	1	0	0	0	0	0	1	0	0	0	0	0	1	2	1	5	1	2	1	0
chr1:228458106-228460470	H2BU1	2364	1	2	5	0	2	1	1	0	0	1	0	0	2	0	1	2	0	0	2	1	1	0	0	1	0	2	3	0	0	0	0	2	0	1	0	0	0	0	0	0	6	4	9	3	0	1	1
chr1:228487381-228496188	RNF187	3118	154	146	118	195	129	198	148	99	78	116	112	113	71	111	97	94	94	78	89	68	101	73	108	70	114	102	173	106	150	109	98	86	61	212	200	160	110	150	120	130	143	157	108	86	67	54	73
chr1:228735478-228746664	RHOU	3965	12	5	9	17	12	18	11	7	7	19	7	14	3	7	9	2	2	5	3	1	2	7	19	6	8	14	14	11	17	6	7	2	5	26	14	14	5	15	9	13	11	5	5	6	10	1	1
chr1:229271110-229305894	RAB4A	2987	94	96	68	97	66	108	72	55	40	32	61	44	48	65	47	82	61	55	44	46	50	35	35	21	58	70	124	35	59	57	53	68	47	42	47	57	31	53	38	43	55	73	56	41	23	57	36
chr1:229321010-229343047	CCSAP	5458	88	101	89	96	63	101	125	70	68	87	69	87	82	151	114	152	120	120	162	134	195	75	84	82	149	143	204	32	93	76	144	137	116	42	49	31	25	37	39	59	70	51	145	140	63	156	131
chr1:229431244-229434094	ACTA1	1491	30	32	43	61	24	39	29	28	15	29	18	9	15	27	27	34	26	28	35	19	21	30	25	18	30	21	53	22	40	36	30	35	29	31	38	24	14	32	34	79	90	68	67	41	39	71	68
chr1:229440258-229508341	NUP133	5208	80	89	76	139	82	110	92	56	51	69	58	84	70	81	100	94	107	75	70	58	81	73	51	49	59	78	106	46	99	76	73	96	53	100	90	68	69	67	80	56	75	74	68	79	46	62	59
chr1:229516581-229558707	ABCB10	3869	69	63	56	72	51	111	43	38	19	47	55	50	43	58	58	41	53	59	30	17	56	37	53	37	48	49	76	34	49	31	46	51	29	45	53	42	28	30	33	48	44	60	64	45	27	48	48
chr1:229593110-229626047	TAF5L	6307	202	190	189	237	126	204	147	115	87	138	130	157	105	196	160	271	215	172	296	284	354	130	132	126	194	260	420	96	136	131	260	262	190	131	107	83	83	133	108	86	118	137	233	170	156	299	241
chr1:229626246-229660200	URB2	5989	165	193	165	170	132	186	169	123	104	142	154	147	166	291	206	392	280	252	288	217	352	163	216	149	163	129	257	114	174	113	188	150	156	137	147	90	56	74	62	81	112	111	165	156	112	224	239
chr1:230067237-230282122	GALNT2	4423	457	444	429	604	444	593	415	235	220	323	244	313	205	278	228	308	281	231	231	188	305	252	258	204	383	287	499	280	477	303	302	267	240	637	635	436	301	465	464	380	623	625	297	259	172	245	230
chr1:230314489-230426332	PGBD5	11062	0	0	3	1	0	0	0	0	0	0	1	0	0	0	0	0	0	0	0	0	1	0	0	0	0	0	0	0	0	0	0	0	0	0	1	0	0	0	0	0	0	0	0	0	0	0	0
chr1:230642480-230693982	COG2	3162	24	28	24	53	19	41	26	19	11	24	31	31	26	34	33	41	24	26	14	19	27	22	24	27	26	25	34	14	31	20	27	24	10	34	22	31	18	39	19	31	19	15	44	29	21	26	21
chr1:230702522-230714122	AGT	2116	0	0	0	0	0	0	0	0	0	0	0	0	0	0	0	0	0	0	0	0	0	0	0	0	1	0	0	0	1	0	0	0	0	0	0	0	0	0	0	0	1	0	0	0	0	0	0
chr1:230747387-230802003	CAPN9	2589	0	0	0	0	0	0	0	0	0	0	0	0	0	0	0	0	0	1	0	0	0	0	0	0	0	0	0	0	0	0	0	0	0	0	0	0	0	0	0	0	0	0	0	0	0	0	0
chr1:230837118-230869589	C1orf198	4449	149	175	145	220	126	215	141	73	76	100	113	124	108	142	117	189	173	120	170	148	214	114	144	95	126	134	220	95	168	147	136	99	97	175	202	125	126	169	129	143	166	182	124	108	91	117	80
chr1:230906242-230978861	TTC13	3483	25	25	28	51	30	44	23	16	18	39	27	30	33	53	38	19	56	48	12	9	15	43	39	29	31	22	44	20	30	26	28	22	13	46	35	24	22	32	21	34	24	33	37	26	32	28	15
chr1:230979093-231000733	ARV1	1708	9	12	9	19	18	18	8	11	1	10	13	4	10	14	11	8	10	10	3	2	4	17	9	7	8	10	16	11	19	8	8	7	6	17	8	10	10	11	15	7	10	9	12	5	0	7	3
chr1:231018957-231040254	FAM89A	1503	21	24	18	24	8	21	15	11	10	14	16	18	11	37	14	22	16	10	7	4	8	28	11	13	9	14	17	7	18	5	14	6	8	36	30	18	23	20	21	21	21	21	12	8	11	4	9
chr1:231162111-231221556	TRIM67	9326	0	0	0	0	0	0	0	0	0	0	0	0	0	0	0	0	0	0	0	0	0	0	0	0	0	0	0	0	0	0	0	0	0	0	0	0	0	0	0	0	0	0	0	0	0	0	0
chr1:231223762-231241178	C1orf131	2491	4	3	1	3	1	2	5	5	0	7	3	6	5	1	2	4	9	4	1	1	1	1	6	2	4	1	1	3	6	3	0	5	3	2	1	0	0	1	0	1	2	3	5	6	2	1	2
chr1:231241206-231277973	GNPAT	2646	53	47	50	115	52	92	54	34	38	73	59	58	39	37	65	55	68	64	44	45	57	46	46	45	65	39	77	26	61	47	41	35	26	75	100	48	34	46	45	41	67	53	61	55	35	40	42
chr1:231332752-231337852	EXOC8	5100	85	113	75	132	87	156	122	83	65	112	92	126	110	152	127	82	109	97	98	58	122	115	117	96	66	82	159	77	120	121	76	63	59	15	16	9	6	12	5	69	88	100	98	105	55	80	46
chr1:231337103-231355023	SPRTN	5593	55	70	44	72	39	60	32	33	27	83	88	86	79	116	78	73	101	86	60	69	98	68	68	64	51	52	70	47	55	37	40	52	49	34	29	20	10	24	15	34	52	39	77	60	49	61	45
chr1:231363750-231422287	EGLN1	4340	125	104	136	143	86	152	123	64	74	86	75	94	72	135	88	107	112	104	169	101	167	60	89	73	95	122	212	71	142	72	100	102	101	86	108	59	49	69	70	76	103	140	129	113	88	136	104
chr1:231528540-231566524	TSNAX	2783	108	126	92	127	84	168	94	62	41	48	71	74	56	86	56	45	82	64	60	49	76	58	67	52	74	93	134	57	100	79	78	72	53	77	84	68	41	84	71	61	74	125	78	63	38	52	41
chr1:231626814-232041272	DISC1	10975	12	9	16	20	12	10	7	3	0	30	25	29	24	28	30	12	20	19	9	7	16	33	29	23	17	11	16	7	10	3	4	10	6	21	16	8	9	6	16	10	23	26	17	12	17	13	12
chr1:232397964-232561558	SIPA1L2	6915	13	8	12	15	6	19	10	5	9	20	22	24	15	24	21	34	33	31	55	37	55	10	13	7	7	13	22	10	9	7	17	24	8	14	16	14	12	20	23	9	14	13	51	54	42	45	38
chr1:232804891-232808407	MAP10	3516	25	32	21	50	18	45	51	38	29	38	28	40	22	35	24	20	24	15	13	14	11	20	15	28	25	17	47	29	57	47	19	19	29	2	9	4	3	2	4	11	12	6	28	23	29	23	8
chr1:232950610-232983882	NTPCR	7511	35	50	43	73	35	45	38	22	13	43	29	34	31	46	40	40	47	37	18	34	38	37	37	36	28	52	70	43	49	45	23	42	19	57	36	33	57	65	51	47	54	40	31	37	37	24	18
chr1:232983434-233295725	PCNX2	10950	21	68	36	72	54	68	56	22	16	91	77	88	54	99	58	77	70	61	27	22	34	105	96	97	33	32	70	25	44	47	48	37	30	63	78	51	28	59	62	38	76	63	51	42	39	47	29
chr1:233327723-233385148	MAP3K21	7960	34	45	28	47	17	27	32	18	18	27	28	29	32	67	39	70	73	44	86	72	88	35	37	24	27	30	61	8	15	14	35	57	28	30	18	17	11	18	19	23	23	24	43	35	26	48	43
chr1:233614105-233672514	KCNK1	2170	5	13	7	6	7	12	7	3	2	12	14	8	7	7	7	11	13	6	3	5	5	3	11	5	9	6	15	6	14	6	3	6	1	15	10	12	6	4	8	12	7	8	11	5	4	6	5
chr1:233904675-234324511	SLC35F3	3447	49	58	50	66	33	69	46	27	15	44	46	40	27	61	39	74	53	52	47	51	58	56	57	55	39	41	59	32	38	36	37	43	44	54	57	29	16	31	28	24	41	42	56	41	33	45	27
chr1:234373455-234385068	COA6	2276	22	26	27	36	19	32	27	14	22	30	12	15	21	22	22	31	28	34	13	20	19	22	23	23	17	17	20	26	30	18	9	24	10	16	13	21	3	15	3	11	10	17	27	26	17	13	16
chr1:234391312-234479179	TARBP1	5206	10	25	24	17	9	23	13	17	18	29	31	24	38	33	24	22	28	26	19	20	27	37	22	34	13	20	33	11	18	6	18	15	8	23	16	22	15	20	31	19	29	20	25	20	11	20	20
chr1:234604268-234609525	IRF2BP2	4663	119	110	96	115	102	144	205	129	85	219	189	221	92	172	141	144	174	134	148	146	237	117	154	139	122	126	188	97	192	151	136	145	115	39	55	27	16	32	28	50	53	66	213	215	200	147	125
chr1:235109340-235128837	TOMM20	3283	1331	1524	1261	1743	1204	1885	1209	985	735	825	666	773	800	1172	962	1276	1256	971	1071	886	1349	721	820	700	1027	1189	1865	829	1460	1007	1048	1191	864	1158	1159	898	855	1085	1089	1021	1248	1354	846	742	565	992	904
chr1:235131182-235161258	RBM34	1942	34	31	23	56	39	40	41	28	18	20	25	25	36	43	27	29	44	36	48	48	51	21	23	35	27	42	53	31	41	58	30	26	26	13	13	12	24	27	26	22	26	52	37	41	39	28	35
chr1:235166894-235328219	ARID4B	6410	41	40	37	55	32	41	30	25	12	97	84	69	77	115	93	72	80	94	99	76	127	72	71	62	44	41	51	14	32	28	36	40	42	25	21	27	39	38	39	28	48	42	116	83	85	62	60
chr1:235327349-235344532	GGPS1	3299	39	22	31	41	22	41	33	22	19	30	24	30	14	22	13	9	15	22	13	8	8	36	32	15	29	27	38	26	44	26	14	13	13	34	30	26	27	31	28	26	19	42	11	13	9	13	11
chr1:235362953-235452443	TBCE	6318	30	39	27	50	21	43	33	11	28	42	29	31	44	49	33	39	48	42	32	43	34	28	48	18	41	31	50	15	41	27	24	44	16	33	37	25	13	39	36	29	28	34	53	66	32	33	27
chr1:235447189-235504452	B3GALNT2	5582	14	26	13	26	15	20	22	8	8	11	17	24	20	27	29	33	19	16	38	36	31	21	18	15	17	17	32	18	14	8	14	22	23	14	16	5	2	9	7	2	9	5	28	34	11	46	31
chr1:235547684-235650754	GNG4	5194	0	0	0	0	0	4	0	0	0	0	0	0	0	0	0	0	0	0	0	0	0	0	0	0	0	0	1	0	1	0	0	0	0	1	0	0	0	0	0	0	0	0	0	0	0	0	0
chr1:235661040-235866906	LYST	13628	42	28	29	64	41	42	38	23	16	71	62	67	28	45	39	19	29	36	13	10	17	39	36	50	31	27	44	27	42	26	21	29	20	41	39	39	20	49	40	28	57	41	32	33	25	20	20
chr1:235975829-236065109	NID1	5811	0	0	0	0	0	0	0	0	0	0	0	0	0	0	0	0	0	0	0	0	1	0	0	0	0	0	0	0	0	0	0	0	0	0	0	0	0	0	0	0	0	0	0	0	0	0	0
chr1:236142538-236208907	GPR137B	2038	13	10	16	17	8	20	7	3	8	9	12	9	11	11	15	11	15	4	20	5	15	7	12	8	6	7	8	6	6	14	10	7	4	5	11	10	6	10	7	13	11	14	11	12	10	5	2
chr1:236215100-236281958	ERO1B	5788	13	19	5	15	14	10	7	16	6	7	8	8	1	14	12	2	7	11	21	16	18	10	4	1	10	7	12	9	9	9	12	8	3	11	8	5	8	12	9	9	12	5	9	20	13	11	16
chr1:236348256-236484914	EDARADD	3731	408	548	416	651	403	623	372	272	190	291	280	303	238	357	302	349	316	323	274	234	313	268	321	230	339	306	562	331	440	332	317	330	227	677	623	540	262	325	291	417	598	584	335	275	241	324	229
chr1:236517999-236552981	LGALS8	7443	294	325	264	390	279	415	297	198	129	282	218	256	197	324	232	205	298	256	156	128	181	240	276	253	229	275	460	201	315	255	180	210	170	309	329	277	310	527	441	299	361	373	262	221	196	158	114
chr1:236549004-236604516	HEATR1	8794	158	162	149	250	125	200	174	101	79	196	148	174	162	243	194	190	230	201	209	172	227	197	154	163	143	147	222	110	168	141	139	100	138	169	160	130	108	164	137	113	155	174	159	187	104	137	99
chr1:236664140-236764631	ACTN2	5313	0	0	0	0	0	0	0	0	0	0	0	0	0	0	0	0	0	0	0	0	0	0	0	0	0	0	0	0	0	0	0	0	0	0	0	0	0	0	0	0	0	0	0	0	0	1	0
chr1:236795291-236903981	MTR	10547	152	174	150	221	152	229	159	115	96	168	159	164	106	165	145	149	149	125	84	101	95	117	146	162	110	133	222	106	190	149	121	110	90	192	211	148	132	231	307	168	212	227	146	120	87	105	111
chr1:237004102-237004441	MT1HL1	339	4	1	1	4	1	2	7	2	1	0	2	0	1	1	0	1	1	0	2	0	0	0	3	0	0	0	1	4	3	3	0	1	3	7	6	7	3	0	1	2	1	0	1	2	0	1	0
chr1:237042183-237801916	RYR2	14546	0	0	0	0	0	0	0	0	0	1	0	0	0	0	0	0	0	0	0	0	0	0	0	0	0	0	0	0	0	0	0	0	0	0	0	0	0	1	0	0	1	0	0	0	0	0	0
chr1:237806136-237833988	RYR2	2094	0	0	0	0	0	0	0	0	0	0	0	0	0	0	0	0	0	0	0	0	0	0	0	1	0	0	0	0	0	0	0	0	0	0	0	0	0	1	0	0	0	0	0	0	0	0	0
chr1:237882404-237890794	ZP4	1799	0	0	0	0	0	0	0	0	0	0	0	0	0	0	0	0	0	0	0	0	0	0	0	0	0	0	0	0	0	0	0	0	0	0	0	0	0	0	0	0	0	0	0	0	0	0	0
chr1:237943723-237945275	MTRNR2L11	1552	0	0	0	0	0	0	0	0	0	0	0	0	0	0	2	0	0	0	0	5	0	0	0	0	0	2	0	0	0	0	0	0	1	0	1	0	0	0	0	0	0	0	0	1	0	0	0
chr1:239629072-239915452	CHRM3	8892	0	0	0	0	1	0	0	0	0	1	0	3	0	0	0	0	0	0	0	0	0	0	0	0	0	0	2	0	0	0	0	0	0	0	0	0	0	0	0	0	0	0	0	0	0	0	0
chr1:240014347-240475187	FMN2	6881	0	0	0	0	0	0	0	0	0	0	0	0	0	0	0	0	0	0	0	0	0	0	0	0	0	0	0	0	0	0	0	0	0	0	0	0	0	0	0	0	0	0	0	0	0	0	0
chr1:240489572-240612155	GREM2	4176	0	0	0	0	0	0	1	0	0	0	0	1	0	0	0	0	0	0	0	1	0	0	1	0	1	0	0	0	0	0	0	0	1	0	0	2	3	0	2	0	2	0	1	0	1	0	0
chr1:240775514-241357230	RGS7	2575	0	4	1	2	0	1	5	4	3	1	1	0	0	2	0	4	2	0	5	0	2	0	5	1	3	2	0	2	1	4	2	7	6	1	2	2	1	2	1	3	0	0	1	1	2	1	1
chr1:241497602-241519761	FH	1797	55	46	34	88	46	87	59	31	44	33	34	41	20	39	34	48	39	37	48	37	38	27	28	38	34	32	50	53	72	40	48	33	27	59	60	40	21	32	18	32	50	42	38	30	19	43	45
chr1:241532133-241595642	KMO	5261	0	0	0	0	2	0	0	0	0	0	0	0	1	1	0	0	0	0	0	0	0	0	1	0	0	0	0	0	0	0	0	0	0	0	6	0	0	0	0	0	0	0	0	0	0	1	0
chr1:241593123-241640369	OPN3	2628	18	23	17	26	6	13	16	13	2	6	13	25	5	9	7	3	2	2	4	3	1	9	4	1	14	14	14	10	17	16	6	11	16	18	17	12	9	7	8	26	18	20	3	0	0	8	4
chr1:241628852-241640254	CHML	7594	510	581	459	722	503	672	561	419	292	408	355	436	313	478	376	517	514	423	471	411	524	430	355	343	466	469	855	327	652	452	453	497	408	537	523	400	389	597	624	442	597	634	492	430	367	367	396
chr1:241683579-241801655	WDR64	2999	0	0	0	0	0	0	0	0	0	0	0	0	0	0	0	0	0	0	0	0	0	0	0	0	0	0	0	0	0	0	0	0	0	0	0	0	0	0	0	0	0	0	0	0	0	0	0
chr1:241847966-241889939	EXO1	3686	59	75	88	135	90	88	83	49	55	93	69	103	80	139	77	104	125	115	114	96	119	90	82	89	67	78	119	69	127	100	61	70	68	59	77	61	57	83	50	46	63	71	81	88	72	62	55
chr1:241957766-241959062	BECN2	1296	0	0	0	0	0	0	0	0	0	0	0	0	0	0	0	0	0	0	0	0	0	0	0	0	0	0	0	0	0	0	0	0	0	0	0	0	0	0	0	0	0	0	0	0	0	0	0
chr1:241995489-241999098	MAP1LC3C	1207	0	0	0	0	0	0	0	0	0	0	0	0	1	0	0	0	1	0	0	0	0	0	0	1	0	0	0	0	0	1	1	0	2	0	0	1	0	0	0	0	0	3	0	0	0	0	0
chr1:242082985-242524697	PLD5	8972	0	0	0	0	0	0	0	0	0	0	0	0	0	0	0	0	0	0	0	0	0	0	0	0	1	0	0	0	0	1	1	0	0	0	0	0	0	0	0	0	0	0	0	0	0	0	0
chr1:243124427-243255348	CEP170	8418	319	349	278	440	282	419	272	155	133	456	416	456	420	634	472	460	589	535	454	369	423	511	456	456	265	284	487	191	337	252	237	213	176	335	411	254	266	459	402	315	388	404	397	357	292	224	213
chr1:243256040-243500091	SDCCAG8	4214	9	9	6	13	7	4	21	14	7	11	14	13	9	15	7	11	9	8	6	6	17	3	7	7	8	3	19	12	16	7	7	12	3	6	2	10	1	8	2	7	11	4	7	3	3	3	8
chr1:243488232-243851079	AKT3	8012	224	231	173	317	206	321	225	138	102	276	210	210	186	291	207	222	262	255	176	156	246	245	234	183	177	174	299	127	254	167	189	170	143	275	274	198	155	322	324	238	342	310	198	189	115	131	143
chr1:244051282-244057476	ZBTB18	3851	171	182	194	269	151	251	309	176	121	183	131	173	172	210	182	287	235	210	305	225	363	186	178	199	241	203	370	142	261	198	230	236	182	171	194	154	127	198	150	166	183	183	163	173	134	211	202
chr1:244352634-244389663	C1orf100	1151	0	0	1	0	0	0	1	0	0	0	0	0	0	0	0	0	0	0	0	0	0	0	0	0	1	0	0	0	1	0	0	0	0	0	0	1	0	0	0	1	0	0	0	0	0	0	0
chr1:244408493-244451909	ADSS2	2555	103	108	73	119	99	192	94	67	48	97	81	74	91	166	114	104	146	133	98	71	149	76	94	83	96	93	139	66	107	68	106	70	64	92	116	79	63	80	45	104	89	117	118	107	55	94	64
chr1:244461272-244640504	CATSPERE	3436	0	4	0	0	1	0	0	1	0	4	4	2	1	8	4	0	1	5	0	0	0	1	2	3	1	1	3	1	0	2	1	4	0	3	1	3	2	4	1	1	2	2	1	1	2	0	0
chr1:244653102-244709033	DESI2	4315	260	251	230	321	193	278	204	132	110	167	170	172	158	295	210	232	271	225	177	180	303	196	233	193	190	188	308	119	241	138	154	134	104	279	252	210	140	234	215	206	281	326	224	229	147	150	142
chr1:244729897-244730962	AL451007.3	1065	0	0	0	0	0	0	0	0	0	0	0	0	0	0	0	0	0	0	0	0	0	0	0	0	1	0	0	0	0	0	0	0	0	0	0	0	0	0	0	0	0	0	0	0	0	0	0
chr1:244835615-244845057	COX20	2373	117	174	120	153	90	163	124	91	63	86	76	70	80	119	93	121	151	122	97	124	125	73	81	57	121	157	172	96	136	105	113	170	90	77	83	76	65	94	61	86	80	102	126	108	90	119	111
chr1:244850296-244864560	HNRNPU	9816	2400	2834	2327	3541	2255	3411	2741	1745	1424	1626	1395	1419	1421	2123	1565	2288	2108	1926	2016	1753	2200	1558	1521	1351	2404	2473	4074	2060	3132	2622	2711	2583	2008	1949	2256	1618	1495	1969	1852	1742	2391	2541	1846	1569	1352	2050	1729
chr1:244969868-245127164	EFCAB2	7276	16	11	13	12	17	14	6	7	5	22	17	29	8	11	3	18	21	12	9	7	7	12	13	10	8	13	26	7	12	7	7	13	6	18	7	6	8	18	18	4	12	6	12	13	15	10	4
chr1:245154984-245709432	KIF26B	13720	4	2	0	2	0	2	0	0	2	3	0	4	1	0	4	1	0	1	0	1	4	2	2	0	0	0	1	0	3	1	1	0	0	1	0	0	0	0	0	1	0	0	0	1	2	1	1
chr1:245749341-246507312	SMYD3	3039	19	20	22	28	18	41	27	21	14	40	43	45	33	52	34	39	42	40	41	36	62	38	40	38	27	19	28	14	20	17	19	22	16	30	31	16	21	15	21	31	22	39	27	28	17	36	25
chr1:246540560-246566261	TFB2M	1784	41	23	20	23	17	39	31	10	20	21	10	7	18	28	30	47	39	35	23	19	46	17	13	13	21	16	35	28	50	29	16	25	15	10	21	11	4	14	10	12	11	22	24	29	14	29	31
chr1:246566455-246668595	CNST	5459	42	58	33	68	40	52	24	15	12	76	42	80	61	93	73	72	87	75	58	41	52	77	75	60	36	26	43	27	38	20	26	21	16	45	46	24	28	48	31	29	43	35	53	41	38	30	33
chr1:246724408-246768137	SCCPDH	2141	74	79	52	91	58	136	70	46	33	52	57	61	48	85	49	53	56	65	43	33	45	59	42	30	42	53	60	66	76	51	54	42	40	76	90	74	30	38	48	62	94	79	65	51	32	43	44
chr1:246839097-246931967	AHCTF1	9202	121	145	91	165	81	124	125	49	49	195	187	175	206	300	214	292	291	265	260	279	302	207	175	208	103	139	185	71	121	103	129	135	154	89	114	92	98	180	166	104	138	179	212	212	160	181	224
chr1:246945674-247008093	ZNF695	3628	4	8	11	10	3	8	3	9	5	25	16	21	12	35	30	27	34	34	29	14	36	16	14	23	14	13	19	4	3	7	12	18	12	0	4	2	0	1	1	2	6	10	16	19	13	13	15
chr1:247034636-247078811	ZNF670	4197	8	20	16	11	2	21	8	5	4	15	20	16	11	26	27	37	30	21	40	25	28	17	27	19	9	14	19	3	7	3	11	20	18	1	4	3	1	1	1	1	0	1	20	27	16	26	20
chr1:247099961-247104372	ZNF669	1980	17	18	18	35	17	45	38	24	10	18	25	15	15	30	24	40	28	22	24	16	22	10	18	13	16	14	42	22	43	24	25	20	23	4	2	0	0	2	0	13	19	11	16	20	20	33	25
chr1:247121974-247172016	ZNF124	4370	26	42	22	32	20	41	41	30	12	20	27	24	35	56	49	50	45	55	65	49	44	49	41	33	30	42	45	14	36	24	35	34	30	14	25	15	9	14	16	13	29	15	38	38	41	46	41
chr1:247297411-247331743	ZNF496	5444	61	55	45	85	54	71	46	33	21	147	122	137	112	203	129	104	132	140	77	91	128	166	146	137	52	24	57	42	63	44	36	36	17	100	87	54	32	48	47	46	81	90	83	66	58	36	48
chr1:247416155-247449108	NLRP3	4692	0	0	0	3	2	1	2	0	1	4	10	3	3	4	7	3	4	8	10	2	4	5	6	7	1	4	3	2	4	0	0	2	2	3	3	1	2	2	0	0	3	2	6	2	4	1	1
chr1:247449117-247458105	OR2B11	6414	0	0	0	0	0	0	0	0	0	0	0	0	0	0	0	0	0	0	0	0	0	0	0	0	0	0	0	0	0	0	0	0	0	0	0	0	0	0	0	0	0	0	0	0	0	0	0
chr1:247507057-247577690	GCSAML	4447	0	0	0	0	0	0	0	0	0	0	0	0	0	0	0	0	0	0	0	0	0	0	0	0	0	0	0	0	0	0	0	0	0	0	0	0	0	0	0	0	0	0	0	0	0	0	0
chr1:247524676-247536440	OR2C3	8509	0	0	0	0	0	0	0	0	0	0	0	0	0	0	0	0	0	0	0	0	0	0	0	0	0	0	0	0	0	0	0	0	0	0	0	0	0	0	0	0	0	0	0	0	0	0	0
chr1:247588359-247589313	OR2G2	954	0	0	0	0	0	0	0	0	0	0	0	0	0	0	0	0	0	0	0	0	0	0	0	0	0	0	0	0	0	0	0	0	0	0	0	0	0	0	0	0	0	0	0	0	0	0	0
chr1:247605585-247606515	OR2G3	930	0	0	0	0	0	0	0	0	0	0	0	0	0	0	0	0	0	0	0	0	0	0	0	0	0	0	0	0	0	0	0	0	0	0	0	0	0	0	0	0	0	0	0	0	0	0	0
chr1:247670811-247679739	OR13G1	2568	0	0	0	0	0	0	0	0	0	0	0	0	0	0	0	0	0	0	0	0	0	0	0	0	0	0	0	0	0	0	0	0	0	0	0	0	0	0	0	0	0	0	0	0	0	0	0
chr1:247711435-247716646	OR6F1	1762	0	0	0	0	0	0	0	0	0	0	0	0	0	0	0	0	0	0	0	0	0	0	0	0	0	0	0	0	0	0	0	0	0	0	0	0	0	0	0	0	0	0	0	0	0	0	0
chr1:247723098-247724043	OR14A2	945	0	0	0	0	0	0	0	0	0	0	0	0	0	0	0	0	0	0	0	0	0	0	0	0	0	0	0	0	0	0	0	0	0	0	0	0	0	0	0	0	0	0	0	0	0	0	0
chr1:247738614-247739559	OR14K1	945	0	0	0	0	0	0	0	0	0	0	0	0	0	0	0	0	0	0	0	0	0	0	0	0	0	0	0	0	0	0	0	0	0	0	0	0	0	0	0	0	0	0	0	0	0	0	0
chr1:247754845-247760556	OR1C1	3719	0	0	0	0	0	0	0	0	0	0	0	0	0	0	0	0	0	0	0	0	0	0	0	0	0	0	0	0	0	0	0	0	0	0	0	0	0	0	0	0	0	0	0	0	0	0	0
chr1:247814659-247824119	OR14A16	1367	0	0	0	0	0	0	0	0	0	0	0	0	0	0	0	0	0	0	0	0	0	0	0	0	0	0	0	0	0	0	0	0	0	0	0	0	0	0	0	0	0	0	0	0	0	0	0
chr1:247840927-247841896	OR11L1	969	0	0	0	0	0	0	0	0	0	0	0	0	0	0	0	0	0	0	0	0	0	0	0	0	0	0	0	0	0	0	0	0	0	0	0	0	0	0	0	0	0	0	0	0	0	0	0
chr1:247857186-247880138	TRIM58	5170	0	0	0	0	0	0	0	0	0	0	0	0	0	0	0	0	0	0	0	0	0	0	0	0	0	0	0	0	0	0	0	0	0	0	0	0	0	0	0	0	0	0	0	0	0	0	0
chr1:247895586-247896531	OR2W3	945	0	0	0	0	0	0	0	0	0	0	0	0	0	0	0	0	0	0	0	0	0	0	0	0	0	0	0	0	0	0	0	0	0	0	0	0	0	0	0	0	0	0	0	0	0	0	0
chr1:247920251-247921956	OR2T8	1226	0	0	0	0	0	0	0	0	0	0	0	0	0	0	0	0	0	0	0	0	0	0	0	0	0	0	0	0	0	0	0	0	0	0	0	0	0	0	0	0	0	0	0	0	0	0	0
chr1:247924888-247935339	OR2AJ1	1873	0	0	0	0	0	0	0	0	0	0	0	0	0	0	0	0	0	0	0	0	0	0	0	0	0	0	0	0	0	0	0	0	0	0	0	0	0	0	0	0	0	0	0	0	0	0	0
chr1:247948857-247949796	OR2L8	939	0	0	0	0	0	0	0	0	0	0	0	0	0	0	0	0	0	0	0	0	0	0	0	0	0	0	0	0	0	0	0	0	0	0	0	0	0	0	0	0	0	0	0	0	0	0	0
chr1:247965232-247966386	OR2AK2	1154	0	0	0	0	0	0	0	0	0	0	0	0	0	0	0	0	0	0	0	0	0	0	0	0	0	0	0	0	0	0	0	0	0	0	0	0	0	0	0	0	0	0	0	0	0	0	0
chr1:248013659-248024276	OR2L5	2429	0	0	0	0	0	0	0	0	0	0	0	0	0	0	0	0	0	0	0	0	0	0	0	0	0	0	0	0	0	0	0	0	0	0	0	0	0	0	0	0	0	0	0	0	0	0	0
chr1:248030069-248042305	OR2L2	4375	0	0	0	0	0	0	0	0	0	0	0	0	0	0	0	0	0	0	0	0	0	0	0	0	0	0	0	0	0	0	0	0	0	0	0	0	0	0	0	0	0	0	0	0	0	0	0
chr1:248046835-248063407	OR2L3	2929	0	0	0	0	0	0	0	0	0	0	0	0	0	0	0	0	0	0	0	0	0	0	0	0	0	0	0	0	0	0	0	0	0	0	0	0	0	0	0	0	0	0	0	0	0	0	0
chr1:248095183-248101103	OR2L13	2019	0	0	0	0	0	0	0	0	0	0	0	0	0	0	0	0	0	0	0	0	0	0	0	0	0	0	0	0	0	0	0	0	0	0	0	0	0	0	0	0	0	0	0	0	0	0	0
chr1:248145147-248146086	OR2M5	939	0	1	0	0	0	0	0	0	0	2	0	2	1	3	2	2	3	1	1	0	1	2	4	6	0	0	0	0	0	0	0	0	1	0	0	0	0	0	0	0	0	0	0	4	1	1	3
chr1:248174820-248181067	OR2M2	1229	0	0	0	0	0	0	0	0	0	0	3	1	0	4	3	3	3	2	4	3	1	3	1	3	0	0	3	0	0	0	1	0	1	2	0	0	0	0	0	0	0	0	1	2	1	1	0
chr1:248197264-248212925	OR2M3	9913	4	0	4	3	0	1	3	1	2	10	9	17	12	15	18	11	18	18	2	5	3	8	11	19	1	2	5	0	1	1	1	2	2	4	0	1	6	0	4	4	4	2	11	8	8	5	10
chr1:248231416-248244679	OR2M4	5934	3	0	3	2	1	3	0	1	0	8	6	15	10	12	11	12	10	6	8	5	5	14	13	15	3	0	0	2	1	0	1	4	0	1	3	3	0	4	9	2	6	2	5	3	6	4	2
chr1:248269916-248277976	OR2T33	4118	0	0	0	0	0	0	0	0	0	0	0	0	0	0	0	0	0	0	0	0	0	0	0	0	0	0	0	0	0	0	0	0	0	0	0	0	0	0	0	0	0	0	0	0	0	0	0
chr1:248290138-248303424	OR2T12	5708	0	0	0	0	0	0	0	0	0	0	0	1	0	0	1	0	0	0	0	0	1	0	0	1	0	1	0	0	0	0	0	0	0	0	0	0	0	0	0	0	0	0	0	0	0	0	0
chr1:248323629-248324568	OR2M7	939	0	0	1	1	0	0	0	0	0	3	0	1	0	5	4	3	2	1	0	1	4	1	1	2	0	1	0	0	3	0	0	1	1	0	0	0	0	0	0	0	0	0	0	2	2	0	0
chr1:248348774-248349713	OR14C36	939	0	0	0	0	0	0	0	0	0	1	0	0	0	2	0	0	0	0	0	0	0	0	0	0	0	0	0	0	0	0	0	0	0	0	0	0	0	0	0	0	0	0	0	0	1	0	0
chr1:248361664-248362627	OR2T4	963	0	0	0	0	0	0	0	0	0	0	2	0	0	0	0	0	0	0	0	0	0	0	0	1	0	0	0	0	0	0	0	0	0	0	0	0	0	0	0	0	0	0	0	1	0	0	0
chr1:248375745-248391811	OR2T6	4670	0	0	0	0	0	0	0	0	0	0	0	0	0	0	0	0	0	2	0	0	1	3	0	0	0	0	0	0	0	0	0	0	0	0	0	0	0	0	0	0	0	0	0	0	0	0	0
chr1:248403047-248408020	OR2T1	2104	0	0	0	0	0	0	0	0	0	0	0	0	0	0	0	0	0	0	0	0	0	0	0	0	0	0	0	0	0	0	0	0	0	0	0	0	0	0	0	0	0	0	0	0	0	0	0
chr1:248445511-248455725	OR2T2	3530	0	0	0	0	0	0	0	0	0	0	0	0	1	0	0	0	0	0	0	0	0	0	0	0	0	0	0	0	0	0	0	0	0	0	0	0	0	0	0	0	0	0	0	0	0	0	0
chr1:248473350-248474307	OR2T3	957	0	0	0	0	0	0	0	0	0	0	0	0	0	0	0	0	0	0	0	0	0	0	0	0	0	0	0	0	0	0	0	0	0	0	0	0	0	0	0	0	0	0	0	0	0	0	0
chr1:248488588-248491113	OR2T5	2525	0	0	0	0	0	0	0	0	0	0	0	0	0	0	0	0	0	0	0	0	0	0	0	0	0	0	0	0	0	0	0	0	0	0	0	0	0	0	0	0	0	0	0	0	0	0	0
chr1:248508072-248527337	OR2G6	6197	0	0	0	0	0	0	0	0	0	0	0	0	0	0	0	0	0	0	0	0	0	0	0	0	0	0	0	0	0	0	0	0	0	0	0	0	0	0	0	0	0	0	0	0	0	0	0
chr1:248556911-248562772	OR2T29	2637	0	1	0	0	0	0	0	0	0	0	0	0	0	0	0	0	0	1	0	0	0	0	0	0	0	0	0	0	0	0	0	0	0	0	0	0	0	0	0	0	0	0	0	0	0	0	0
chr1:248573800-248574757	OR2T34	957	0	0	0	0	0	0	0	0	0	0	0	0	0	0	0	0	0	0	0	0	0	0	0	0	0	0	0	0	0	0	0	0	0	0	0	0	0	0	0	0	0	0	0	0	0	0	0
chr1:248590486-248597700	OR2T10	3519	0	0	0	0	0	0	0	0	0	0	0	0	0	0	0	0	0	0	0	0	0	0	0	0	0	0	0	0	0	0	0	0	0	0	0	0	0	0	0	0	0	0	0	0	0	0	0
chr1:248623556-248635091	OR2T11	3770	0	0	0	0	0	0	0	0	0	0	0	0	0	0	0	0	0	0	0	0	0	0	0	0	0	0	0	0	0	0	0	0	0	0	0	0	0	0	0	0	0	0	0	0	0	0	0
chr1:248636355-248645278	OR2T35	2957	0	0	0	0	0	0	0	0	0	0	0	0	0	0	0	0	0	0	0	0	0	0	0	0	0	0	0	0	0	0	0	0	0	0	0	0	0	0	0	0	0	0	0	0	0	0	0
chr1:248649837-248655528	OR2T27	1285	0	0	0	0	0	0	0	0	0	0	0	0	0	0	0	0	0	0	0	0	0	0	0	0	0	0	0	0	0	0	0	0	0	0	0	0	0	0	0	0	0	0	0	0	0	0	0
[truncated: 17,289 more rows]
[truncated: 34 more columns]

## Sheet: RNASeq_SampleTable1
Sample Number	Index_Plate_Well	I7_Index_ID	index	I5_Index_ID	index2	Sample_Name	stock conc (nM)	Name
1	A01	UDP0001	GAACTGAGCG	UDP0001	TCGTGGAGCG	919278_Rep1	184.495	=
2	B01	UDP0002	AGGTCAGATA	UDP0002	CTACAAGATA	919278_MLN4924_Rep1	281.124
3	C01	UDP0003	CGTCTCATAT	UDP0003	TATAGTAGCT	DS25_Rep1	82.513
5	F01	UDP0006	AACATCGCGC	UDP0006	GTCCACTTGT	Roscovitine_Rep1	29.3501
6	A02	UDP0009	GACTGAGTAG	UDP0009	GTTGATAGTG	919278_Rep2	217.952
7	B02	UDP0010	AGTCAGACGA	UDP0010	ACCAGCGACA	919278_MLN4924_Rep2	236.985
8	C02	UDP0011	CCGTATGTTC	UDP0011	CATACACTGT	DS25_Rep2	168.026
10	F02	UDP0014	GAAGCGGCAC	UDP0014	CGGCTCTACT	Roscovitine_Rep2	79.5792
11	A03	UDP0017	GAGAATGGTT	UDP0017	TCGGCAGCAA	919278_Rep3	121.212
12	B03	UDP0018	AGAGGCAACC	UDP0018	CTAATGATGG	919278_MLN4924_Rep3	175.291
13	C03	UDP0019	CCATCATTAG	UDP0019	GGTTGCCTCT	DS25_Rep3	119.848
15	F03	UDP0022	TATTGCGCTC	UDP0022	CTGTGTTAGG	Roscovitine_Rep3	67.649
18	C04	UDP0027	TAAGCATCCA	UDP0027	TCAATCCATT	DS18_Rep1	151.993
19	E04	UDP0029	GCCGCACTCT	UDP0029	TCCGACCTCG	DS50_Rep1	149.125
20	G04	UDP0031	GTGACACGCA	UDP0031	GCTTACGGAC	DS17_Rep1	76.4745
23	C05	UDP0035	GGTAACTCGC	UDP0035	AAGTTGGTGA	DS18_Rep2	29.4427
24	E05	UDP0037	TGTAATCGAC	UDP0037	GATCACCGCG	DS50_Rep2	188.319
25	G05	UDP0039	CAATCGGCTG	UDP0039	GCTGTAGGAA	DS17_Rep2	36.3254
28	C06	UDP0043	CCATCTCGCC	UDP0043	TTCTATGGTT	DS18_Rep3	90.8135
29	E06	UDP0045	CGTTATTCTA	UDP0045	CCATAAGGTT	DS50_Rep3	179.715
30	G06	UDP0047	GTCCTGGATA	UDP0047	CGGTGGCGAA	DS17_Rep3	31.8325
31	A07	UDP0049	AGTGTTGCAC	UDP0049	CTGGTACACG	SR-4835_Rep1	77.9084
32	B07	UDP0050	GACACCATGT	UDP0050	TCAACGTGTA	SR-4835_MLN4924_Rep1	211.261
33	C07	UDP0051	CCTGTCTGTC	UDP0051	ACTGTTGTGA	DS19_Rep1	173.024
34	F07	UDP0054	GCATAAGCTT	UDP0054	TTCCGTCGCA	THZ531_Rep1	112.8
35	H07	UDP0056	AACGCACGAG	UDP0056	GCCTCGGATA	DS43_Rep1	16.92
36	A08	UDP0057	TCTATCCTAA	UDP0057	CGTCGACTGG	SR-4835_Rep2	40.6271
37	B08	UDP0058	CTCGCTTCGG	UDP0058	TACTAGTCAA	SR-4835_MLN4924_Rep2	150.081
38	C08	UDP0059	CTGTTGGTCC	UDP0059	ATAGACCGTT	DS19_Rep2	170.156
39	F08	UDP0062	AACACTGTTA	UDP0062	GCAAGTCTCA	THZ531_Rep2	140.522
40	H08	UDP0064	TGGCGCGAAC	UDP0064	AACTGATACT	DS43_Rep2	87.4677
41	A09	UDP0065	TAATGTGTCT	UDP0065	GTAAGGCATA	SR-4835_Rep3	3.17369
42	B09	UDP0066	ATACCAACGC	UDP0066	AATTGCTGCG	SR-4835_MLN4924_Rep3	110.888
43	C09	UDP0067	AGGATGTGCT	UDP0067	TTACAATTCC	DS19_Rep3	93.2033
44	F09	UDP0070	GTATTGACGT	UDP0070	GGAATTCCAA	THZ531_Rep3	79.8203
45	H09	UDP0072	ACACAGGTGG	UDP0072	TGAGCGTTGT	DS43_Rep3	50.6644
46	A10	UDP0073	CCTGCGGAAC	UDP0073	ATCATAGGCT	DMSO_1uM_Rep1	279.132
47	B10	UDP0074	TTCATAAGGT	UDP0074	TGTTAGAAGG	MLN4924_Rep1	207.437
50	E10	UDP0077	TCTGGTATCC	UDP0077	CGTTGCTTAC	DS30_Rep1	216.041
52	A11	UDP0081	TGTCGCTGGT	UDP0081	TCGTCTGACT	DMSO_1uM_Rep2	151.993
53	B11	UDP0082	ACCGTTACAA	UDP0082	CTCATAGCGA	MLN4924_Rep2	143.39
56	E11	UDP0085	TGGTACCTAA	UDP0085	CATGAGTACT	DS30_Rep2	193.098
58	A12	UDP0089	GTCCGTAAGC	UDP0089	CGTGTATCTT	DMSO_1uM_Rep3	30.683
59	B12	UDP0090	ACTTCAAGCG	UDP0090	GAACCATGAA	MLN4924_Rep3	133.489
62	E12	UDP0093	ACATATCCAG	UDP0093	TATGTGCAAT	DS30_Rep3	88.2658
	H10	UDP0080	GGCAAGCCAG	UDP0080	CAAGCATCCG
	D01	UDP0004	ATTCCATAAG	UDP0004	TGCCTGGTGG
	G01	UDP0007	CTAGTGCTCT	UDP0007	TGGAACAGTA
	H01	UDP0008	GATCAAGGCA	UDP0008	CCTTGTTAAT
	D02	UDP0012	GAGTCATAGG	UDP0012	GTGTGGCGCT
	G02	UDP0015	TCCATTGCCG	UDP0015	GAATGCACGA
	H02	UDP0016	CGGTTACGGC	UDP0016	AAGACTATAG
	D03	UDP0020	GATAGGCCGA	UDP0020	CGCACATGGC
	G03	UDP0023	ACGCCTTGTT	UDP0023	TAAGGAACGT
	H03	UDP0024	TTCTACATAC	UDP0024	CTAACTGTAA
	D04	UDP0028	ACCACGACAT	UDP0028	TCGTATGCGG
	F04	UDP0030	CCACCAGGCA	UDP0030	CTTATGGAAT
	H04	UDP0032	ACAGTGTATG	UDP0032	GAACATACGG
	D05	UDP0036	ACCGGCCGTA	UDP0036	TGGCAATATT
	F05	UDP0038	GTGCAGACAG	UDP0038	TACCATCCGT
	H05	UDP0040	TATGTAGTCA	UDP0040	CGCACTAATG
	D06	UDP0044	CTGCGAGCCA	UDP0044	AATCCGGCCA
	F06	UDP0046	AGATCCATTA	UDP0046	ATCTCTACCA
	H06	UDP0048	CAGTGGCACT	UDP0048	TAACAATAGG
	D07	UDP0052	TGATGTAAGA	UDP0052	GTGCGTCCTT
	E07	UDP0053	GGAATTGTAA	UDP0053	AGCACATCCT
	G07	UDP0055	CTGAGGAATA	UDP0055	CTTAACCACT
	D08	UDP0060	TTACCTGGAA	UDP0060	ACAGTTCCAG
	E08	UDP0061	TGGCTAATCA	UDP0061	AGGCATGTAG
	G08	UDP0063	ATTGCGCGGT	UDP0063	TTGGCTCCGC
	D09	UDP0068	CACGGAACAA	UDP0068	AACCTAGCAC
	E09	UDP0069	TGGAGTACTT	UDP0069	TCTGTGTGGA
	G09	UDP0071	CTTGTACACC	UDP0071	AAGCGCGCTT
	F10	UDP0078	CATTAGTGCG	UDP0078	TGACTACATA
	F11	UDP0086	TTGGAATTCC	UDP0086	ACGTCAATAC
	H11	UDP0088	GGAGCGTGTA	UDP0088	ATCCGTAAGT
	F12	UDP0094	TCATAGATTG	UDP0094	GATTAAGGTG
	H12	UDP0096	CCTCCGTCCA	UDP0096	CACATCGGTG

## Sheet: RNAseq_SampleTable2
Selection Number	Tube ID	Sample Name	Name	ng/ul	Volume (ul)
1	1	DMSO_Rep1	S1_DMSO1	125	16
2	2	DMSO_Rep2	S2_DMSO2	185	16
3	3	DMSO_Rep3	S3_DMSO3	159	16
4	4	CR8_Rep1	S4_CR81	35_4	16
5	5	CR8_Rep2	S5_CR82	186	16
6	6	CR8_Rep3	S6_CR83	246	16
7	13	Dinaciclib_Rep1	S13_Din1	138	16
8	14	Dinaciclib_Rep2	S14_Din2	105	16
9	15	Dinaciclib_Rep3	S15_Din3	126	16
10	16	Han01_Rep1	S16_H011	384	16
11	17	Han01_Rep2	S17_H012	388	16
12	18	Han01_Rep3	S18_H013	436	16
16	22	CDK12 PROTAC_Rep1	S22_P121	386	16
17	23	CDK12 PROTAC_Rep2	S23_P122	44	16
18	24	CDK12 PROTAC_Rep3	S24_P123	147	16
