# Supplementary material for: Design principles for cyclin K molecular glue degraders
Source: Nat Chem Biol. 2023 Sep 7;20(1):93–102. doi: 10.1038/s41589-023-01409-z (PMC10746543; doi:10.1038/s41589-023-01409-z)
Supplement: Supplementary file 10 — Statistical source data. [file 41589_2023_1409_MOESM10_ESM.xlsx]

## Sheet: Sheet2
Compound concentration [nM]	20016	9936.01	5040.01	2448	1252.8	626.401	309.6	158.4	79.2001	36	21.6	7.20001	4.68				2001.6	993.601	504	244.8	125.28	62.6401	30.96	15.84	7.92001	3.6	2.16	0.720001	0.468
CR8																	3.92952	3.92818	3.87349	3.85176	3.7404	3.62042	2.89626	1.75813	0.890046	0.447933	0.240744	0.176721	0.161828
																	4.09403	4.08332	4.06393	3.95525	3.63629	3.79158	3.19717	1.92467	1.02096	0.508162	0.26912	0.199449	0.179446
																	4.05898	4.02131	4.02848	3.96687	3.86889	3.68987	3.09456	1.99863	1.06587	0.573345	0.334263	0.261895	0.236593
																	4.29169	4.23131	4.17895	4.12858	4.02638	3.85545	3.31868	2.16589	1.14881	0.590172	0.343388	0.258146	0.23744
																	4.19648		4.02883	4.01345	4.01322	3.91379	3.51723	2.45562	1.34143	0.6794	0.394852	0.299439	0.276935
																	4.17713	4.14424	4.243	4.0726	4.00311	3.84909	3.41798	2.40619	1.31089	0.667424	0.394067	0.299911	0.273869
																	4.08692	3.98112	4.05843	3.918	3.8874	3.7896	3.34917	2.26764	1.1731	0.717292	0.42443	0.325766	0.310049
																	4.32226	4.30122	4.23951	4.22306	4.09534	3.99213	3.42876	2.35901	1.34471	0.729088	0.457255	0.350521	0.319246
																	4.19388	4.23171	4.15315	4.06001	3.87294	3.66687	2.92967	1.80766	0.989357	0.602171	0.431139	0.355282	0.333024
																	4.16227	4.09472	4.13568	4.04622	3.87663	3.67048	2.85111	1.67042	0.981296	0.655544	0.430477	0.340116	0.326599
																	4.14432	4.24429	4.21994	4.13235	4.034	3.79603	3.1006	1.71027	0.88251	0.463696	0.265922	0.195278	0.162213
																	4.30937	4.26817	4.18555	4.09579	3.96241	3.83569	3.27944	1.97809	0.95493	0.498146	0.269952	0.204235	0.182167
																	4.03354	3.98044	3.97604	3.92227	3.84194	3.67014	3.15638	1.83873	0.874709	0.429898	0.237341	0.178861	0.154513
																		3.93652	3.8931	3.89663	3.83579	3.68279	3.14172	1.83332	0.874863	0.414292	0.224081	0.178078	0.154089
																	4.29873	4.17861	4.1805	4.11796	3.93461	3.65229	2.86233	1.762	0.960481	0.53197	0.311917	0.241438	0.219523
																	4.19676	4.18797	4.12953	4.09492	3.98623	3.6831	2.95815	1.79212	0.981953	0.527382	0.300728	0.244793	0.213241
																	3.98204	3.89645	3.90424	3.80555	3.72168	3.54019	2.98975	1.80469	0.949824	0.504617	0.289242	0.224657	0.198567
																	3.89185	3.83081	3.85083	3.80466	3.71934	3.54175	2.94257	1.85234	0.948688	0.493713	0.269339	0.215945	0.200491
DMSO	0.127314	0.12824	0.123287														0.128626	0.129003	0.122742	0.130822	0.127783	0.121978	0.126767	0.127739	0.128284	0.127265	0.127051	0.123002	0.126872
	0.131368	0.126592	0.115567														0.132746	0.138322	0.129398	0.117385	0.120853	0.114975	0.118343	0.115729	0.111681	0.138987	0.118104	0.131373	0.129398
Roscovitine	1.04153	1.01356	0.957813	0.885602	0.752543	0.602718	0.474395	0.381253	0.311762	0.262015	0.225668	0.217082	0.212609
	1.16228	1.14936	1.11088	0.987721	0.842829	0.686391	0.536917	0.43408	0.345907	0.284447	0.247064	0.226084	0.229913
	0.870635	0.818529	0.797576	0.718221	0.594219	0.471234	0.353382	0.265276	0.206109	0.164246	0.139258	0.125579	0.125748
	0.893683	0.888355	0.84922	0.780587	0.636975	0.508868	0.416158	0.310407	0.224912	0.181346	0.153063	0.135359	0.131157
DS11																	3.17575	3.1224	2.98945	2.74248	2.38184	1.79788	1.2679	0.83016	0.549503	0.374019	0.298313	0.265698	0.241032
																	3.28265	3.3313	3.25309	2.9079	2.49605	1.8918	1.27781	0.822237	0.549237	0.369809	0.299078	0.26414	0.248861
DS16																	3.9849	4.05371	4.04328	3.93618	3.86487	3.39026	3.24975	2.2073	1.21948	0.656318	0.387531	0.313336	0.27081
																	4.21898	4.24051	4.23605	4.16864	4.10149	3.86789	3.34736	2.2521	1.2973	0.681725	0.411302	0.319832	0.275763
																	4.14803	4.21607	4.1926	4.14197	4.03306	3.79274	3.28072	2.04331	0.979304	0.57849	0.329838	0.264039	0.892383
																	4.06668	4.14644	4.17916	4.06399	4.09069	3.72984	3.17303	2.17097	1.18257	0.759096	0.564412	0.503214	0.637144
DS06	2.09239	2.01988	1.86654	1.64179	1.12549	0.948112	0.696057	0.459739	0.308676	0.222787	0.172973	0.15588	0.139949
	2.22796	2.17405	2.05659	1.80914	0.863181	0.833485	0.632037	0.485058	0.331807	0.252975	0.192242	0.172004	0.1627
	2.28512	2.02468	1.87919	1.71061	1.35841	0.999554	0.716113	0.499227	0.330417	0.224249	0.172281	0.162467	0.14593
	2.28408	2.05498	1.94658	1.74259	1.35573	0.99361	0.743587	0.348567	0.315892	0.229672	0.175425	0.152974	0.143158
DS23	0.222564	0.226271	0.208651	0.193959	0.18693	0.168258	0.061497	0.140562	0.139149	0.13316	0.134348	0.133422	0.130135
	0.313152	0.249093	0.238901	0.20824	0.201684	0.182922	0.161967	0.13741	0.15344	0.152361	0.146444	0.148112	0.141129
DS36	0.324869	0.326162	0.312419	0.287934	0.248725	0.237316	0.221362	0.216457	0.216274	0.208906	0.208659	0.204759	0.209651
	0.350069	0.357978	0.335564	0.316811	0.301307	0.272788	0.244043	0.242828	0.236769	0.235252	0.229708	0.229615	0.227536
DS03	1.83749	1.8943	1.9406	1.85781	1.78186	1.54918	1.2282	0.957288	0.670401	0.411268	0.260386	0.199613	0.166495
	2.0323	2.13772	2.20255	2.0804	2.01441	1.7468	1.39568	1.07237	0.786918	0.484327	0.317774	0.230071	0.191194
DS01	0.246799	0.258737	0.23559	0.253484	0.236896	0.195341	0.198839	0.16544	0.157934	0.148711	0.142813	0.136788	0.139187
	0.276077	0.293142	0.297532	0.283102	0.264242	0.250107	0.232976	0.191226	0.180606	0.167327	0.161739	0.150025	0.134231
DS07	0.248234	0.270088	0.256721	0.250916	0.245504	0.213088	0.183305	0.169689	0.144195	0.144632	0.138095	0.133049	0.139691
	0.227066	0.251762	0.23636	0.234327	0.22037	0.199999	0.181322	0.174134	0.16328	0.159529	0.154289	0.145733	0.157118
DS32	1.95544	1.94159	1.93083	1.69802	1.37016	1.01583	0.708845	0.488471	0.360744	0.286991	0.239127	0.227507	0.21465
	2.01014	2.20746	2.22382	1.9826	1.58407	1.20556	0.823461	0.580099	0.427139	0.329927	0.27359	0.260772	0.250832
DS33	1.36702	1.30464	1.1988	1.00683	0.787539	0.572274	0.427722	0.327577	0.270402	0.233174	0.225076	0.211472	0.206427
	1.46953	1.47693	1.35447	1.15037	0.904681	0.65615	0.463959	0.359153	0.302992	0.271965	0.24789	0.236547	0.238976
DS37	0.508797	0.516949	0.485969	0.430657	0.371248	0.307452	0.272757	0.241104	0.221226	0.217668	0.200959	0.211136	0.190807
	0.536846	0.554307	0.550829	0.464279	0.409703	0.349015	0.305962	0.267934	0.2472	0.239546	0.230442	0.228364	0.263612
DS38	1.22469	1.04207	0.79114	0.532754	0.399185	0.307692	0.259708	0.236965	0.223396	0.215119	0.208848	0.210034	0.19963
	1.27077	1.04904	0.853112	0.589666	0.424248	0.343235	0.282603	0.266735	0.257172	0.24006	0.244168	0.258676	0.246714
DS32	1.95544	1.94159	1.93083	1.69802	1.37016	1.01583	0.708845	0.488471	0.360744	0.286991	0.239127	0.227507	0.21465
	2.01014	2.20746	2.22382	1.9826	1.58407	1.20556	0.823461	0.580099	0.427139	0.329927	0.27359	0.260772	0.250832
DS12	0.845073	0.763783	0.8066	0.720735	0.602123	0.35963	0.361773	0.280086	0.215232	0.171038	0.153432	0.144309	0.13831
	0.971421	0.945289	0.910731	0.809364	0.686088	0.549238	0.412689	0.306292	0.238063	0.195937	0.172561	0.163839	0.155424
DS15	2.34323	2.63296	2.63376	2.52517	2.23086	2.09587	1.67713	1.23035	0.867298	0.521526	0.297695	0.211492	0.168195
	2.48244	2.83322	2.81903	2.67964	2.52531	2.21746	1.78069	1.32406	0.974456	0.540991	0.319672	0.230831	0.187399
DS08																	3.11731	2.95728	2.84674	2.52318	2.09309	1.6143	1.12608	0.731619	0.490221	0.350234	0.276839	0.250367	0.253777
																	3.30962	3.30088	3.1492	2.77303	2.29841	1.73556	1.19066	0.750687	0.491057	0.355542	0.287415	0.256541	0.247954
																	3.18455	3.12513	3.08537	2.7872	2.42682	1.84099	1.29739	0.812705	0.511374	0.351079	0.263437	0.229579	0.214502
																	3.12738	3.14451	3.17001	2.83336	2.46687	1.86728	1.24702	0.857002	0.565107	0.373347	0.268631	0.229086	0.21363
