# Supplementary material for: Design principles for cyclin K molecular glue degraders
Source: Nat Chem Biol. 2023 Sep 7;20(1):93–102. doi: 10.1038/s41589-023-01409-z (PMC10746543; doi:10.1038/s41589-023-01409-z)
Supplement: Supplementary file 11 — Statistical source data. [file 41589_2023_1409_MOESM11_ESM.xlsx]

## Sheet: Sheet1
Compound concentration [nM]	20016	9936.01	5040.01	2448	1252.8	626.401	309.6	158.4	79.2001	36	21.6	7.20001	4.68				2001.6	993.601	504	244.8	125.28	62.6401	30.96	15.84	7.92001	3.6	2.16	0.720001	0.468
CR8																	3.92952	3.92818	3.87349	3.85176	3.7404	3.62042	2.89626	1.75813	0.890046	0.447933	0.240744	0.176721	0.161828
																	4.09403	4.08332	4.06393	3.95525	3.63629	3.79158	3.19717	1.92467	1.02096	0.508162	0.26912	0.199449	0.179446
																	4.05898	4.02131	4.02848	3.96687	3.86889	3.68987	3.09456	1.99863	1.06587	0.573345	0.334263	0.261895	0.236593
																	4.29169	4.23131	4.17895	4.12858	4.02638	3.85545	3.31868	2.16589	1.14881	0.590172	0.343388	0.258146	0.23744
																	4.19648		4.02883	4.01345	4.01322	3.91379	3.51723	2.45562	1.34143	0.6794	0.394852	0.299439	0.276935
																	4.17713	4.14424	4.243	4.0726	4.00311	3.84909	3.41798	2.40619	1.31089	0.667424	0.394067	0.299911	0.273869
																	4.08692	3.98112	4.05843	3.918	3.8874	3.7896	3.34917	2.26764	1.1731	0.717292	0.42443	0.325766	0.310049
																	4.32226	4.30122	4.23951	4.22306	4.09534	3.99213	3.42876	2.35901	1.34471	0.729088	0.457255	0.350521	0.319246
																	4.19388	4.23171	4.15315	4.06001	3.87294	3.66687	2.92967	1.80766	0.989357	0.602171	0.431139	0.355282	0.333024
																	4.16227	4.09472	4.13568	4.04622	3.87663	3.67048	2.85111	1.67042	0.981296	0.655544	0.430477	0.340116	0.326599
																	4.14432	4.24429	4.21994	4.13235	4.034	3.79603	3.1006	1.71027	0.88251	0.463696	0.265922	0.195278	0.162213
																	4.30937	4.26817	4.18555	4.09579	3.96241	3.83569	3.27944	1.97809	0.95493	0.498146	0.269952	0.204235	0.182167
																	4.03354	3.98044	3.97604	3.92227	3.84194	3.67014	3.15638	1.83873	0.874709	0.429898	0.237341	0.178861	0.154513
																		3.93652	3.8931	3.89663	3.83579	3.68279	3.14172	1.83332	0.874863	0.414292	0.224081	0.178078	0.154089
																	4.29873	4.17861	4.1805	4.11796	3.93461	3.65229	2.86233	1.762	0.960481	0.53197	0.311917	0.241438	0.219523
																	4.19676	4.18797	4.12953	4.09492	3.98623	3.6831	2.95815	1.79212	0.981953	0.527382	0.300728	0.244793	0.213241
																	3.98204	3.89645	3.90424	3.80555	3.72168	3.54019	2.98975	1.80469	0.949824	0.504617	0.289242	0.224657	0.198567
																	3.89185	3.83081	3.85083	3.80466	3.71934	3.54175	2.94257	1.85234	0.948688	0.493713	0.269339	0.215945	0.200491
DMSO	0.127314	0.12824	0.123287														0.128626	0.129003	0.122742	0.130822	0.127783	0.121978	0.126767	0.127739	0.128284	0.127265	0.127051	0.123002	0.126872
	0.131368	0.126592	0.115567														0.132746	0.138322	0.129398	0.117385	0.120853	0.114975	0.118343	0.115729	0.111681	0.138987	0.118104	0.131373	0.129398
Roscovitine	1.04153	1.01356	0.957813	0.885602	0.752543	0.602718	0.474395	0.381253	0.311762	0.262015	0.225668	0.217082	0.212609
	1.16228	1.14936	1.11088	0.987721	0.842829	0.686391	0.536917	0.43408	0.345907	0.284447	0.247064	0.226084	0.229913
	0.870635	0.818529	0.797576	0.718221	0.594219	0.471234	0.353382	0.265276	0.206109	0.164246	0.139258	0.125579	0.125748
	0.893683	0.888355	0.84922	0.780587	0.636975	0.508868	0.416158	0.310407	0.224912	0.181346	0.153063	0.135359	0.131157
DS11																	3.17575	3.1224	2.98945	2.74248	2.38184	1.79788	1.2679	0.83016	0.549503	0.374019	0.298313	0.265698	0.241032
																	3.28265	3.3313	3.25309	2.9079	2.49605	1.8918	1.27781	0.822237	0.549237	0.369809	0.299078	0.26414	0.248861
DS15	2.34323	2.63296	2.63376	2.52517	2.23086	2.09587	1.67713	1.23035	0.867298	0.521526	0.297695	0.211492	0.168195
	2.48244	2.83322	2.81903	2.67964	2.52531	2.21746	1.78069	1.32406	0.974456	0.540991	0.319672	0.230831	0.187399
DS08																	3.11731	2.95728	2.84674	2.52318	2.09309	1.6143	1.12608	0.731619	0.490221	0.350234	0.276839	0.250367	0.253777
																	3.30962	3.30088	3.1492	2.77303	2.29841	1.73556	1.19066	0.750687	0.491057	0.355542	0.287415	0.256541	0.247954
																	3.18455	3.12513	3.08537	2.7872	2.42682	1.84099	1.29739	0.812705	0.511374	0.351079	0.263437	0.229579	0.214502
																	3.12738	3.14451	3.17001	2.83336	2.46687	1.86728	1.24702	0.857002	0.565107	0.373347	0.268631	0.229086	0.21363
DS02	3.04034	2.98534	2.96275	2.75744	2.52287	2.13386	1.64751	1.14152	0.742204	0.461976	0.26692	0.208345	0.167369
	3.2335	3.21208	3.10189	2.98639	2.69095	2.34419	1.82976	1.24194	0.838872	0.538774	0.314657	0.238466	0.191515
DS09	2.54323	2.4811	2.39144	2.20644	1.8858	1.63186	1.31088	0.89131	0.572142	0.362402	0.22149	0.180358	0.153838
	2.45559	2.46858	2.44216	2.20905	2.02063	1.6565	1.29485	0.938531	0.628231	0.387162	0.226784	0.181179	0.159729
DS10	0.699129	0.733874	0.701083	0.615186	0.50486	0.424297	0.334004	0.254641	0.19979	0.173118	0.147369	0.143128	0.134426
	0.761588	0.771576	0.78149	0.677874	0.59579	0.511664	0.407575	0.317785	0.255221	0.206287	0.172507	0.161329	0.160841
DS31	0.655744	0.688736	0.64035	0.545709	0.433145	0.347691	0.296259	0.253309	0.228298	0.219394	0.211227	0.202109	0.211021
	0.645012	0.728231	0.667568	0.573573	0.455494	0.384881	0.323143	0.281603	0.256541	0.241794	0.222511	0.225294	0.228216
DS46	0.861008	0.875523	0.804063	0.734271	0.638986	0.510696	0.389949	0.281821	0.224463	0.177475	0.150457	0.135206	0.128412
	0.868637	0.853257	0.824083	0.731853	0.629562	0.514098	0.400086	0.30318	0.226377	0.180271	0.150977	0.138393	0.130423
DS04	0.106601	0.113894	0.117312	0.118634	0.123406	0.129186	0.132167	0.131965	0.134091	0.13503	0.136834	0.137328	0.137056
	0.116911	0.12721	0.13172	0.133494	0.137224	0.143785	0.148715	0.149117	0.151889	0.153188	0.14843	0.149565	0.144264
DS05	0.585722	0.655985	0.626158	0.524933	0.417155	0.312532	0.242362	0.192482	0.171831	0.153137	0.142314	0.13906	0.139044
	0.628041	0.719073	0.695912	0.598405	0.474084	0.360382	0.278031	0.213343	0.191365	0.176393	0.161484	0.151201	0.157031
DS25																	3.33906	3.27812	3.37629	3.46863	3.36094	3.10076	2.59307	1.9468	1.2835	0.739268	0.424326	0.327639	0.26168
																	3.59158	3.74239	3.82908	3.72698	3.54442	3.18629	2.66222	1.95026	1.26683	0.741544	0.427952	0.312802	0.26772
WX3																	3.80133	3.76358	3.82453	3.77256	3.66378	3.22332	2.53727	1.68015	1.02314	0.643175	0.465379	0.362036	0.29722
																	3.78361	3.72191	3.78836	3.68412	3.45825	3.11861	2.52607	1.67026	1.01719	0.631146	0.424261	0.347082	0.339075
WX4	2.13202	2.17423	2.18094	2.16077	2.10754	2.0566	1.86236	1.51496	1.26068	0.851116	0.502133	0.328694	0.278753
	2.19076	2.31758	2.29516	2.2916	2.24175	2.12783	1.94433	1.57706	1.26321	0.847285	0.502721	0.355196	0.283629
DS24																	3.86298	3.81354	3.84407	3.54169	2.96025	1.81107	1.00351	0.612325	0.421319	0.314838	0.258359	0.259936	0.174616
																	4.05532	3.94704	3.86767	3.53399	2.70713	1.63305	0.920611	0.573131	0.411774	0.309449	0.268398	0.250281	0.240769
DS43																	3.6778	3.717	3.60511	3.43044	3.04169	2.41485	1.65474	0.996774	0.620131	0.430765	0.333785	0.292593	0.285385
																	3.92294	4.01526	3.97414	3.79408	3.30747	2.60653	1.7184	1.0413	0.666041	0.466007	0.354485	0.308241	0.301612
DS34	1.01116	1.0289	0.994572	0.880349	0.788679	0.637291	0.501249	0.388118	0.311043	0.253176	0.228999	0.218061	0.209057
	1.0565	1.14349	1.11692	0.97403	0.864867	0.689522	0.494167	0.408439	0.33516	0.276453	0.255491	0.24234	0.229235
DS35	2.14449	2.24009	2.16552	2.06894	1.8781	1.6242	1.28342	0.915719	0.617287	0.37879	0.228037	0.177036	0.152863
	2.24506	2.27347	2.08809	2.09613	1.92422	1.67526	1.33276	0.975815	0.644425	0.410753	0.24676	0.179173	0.155216
DS27	0.473344	0.527806	0.503397	0.490615	0.411061	0.346741	0.277675	0.222569	0.183755	0.154565	0.143568	0.13662	0.134986
	0.531936	0.484354	0.498755	0.47993	0.446571	0.356838	0.284961	0.224885	0.187016	0.156111	0.139354	0.138943	0.133616
DS65																	3.90197	3.88443	3.85063	3.80636	3.72822	3.28607	2.37998	1.38167	0.781285	0.500442	0.341688	0.307326	0.285009
																	3.82251	3.89914	3.7438	3.84758	3.69128	3.37623	2.79475	1.79896	0.938212	0.478302	0.294407	0.227463	0.212686
																	3.87172	3.86451	3.85302	3.81496	3.7229	3.32016	2.78717	1.70456	0.887723	0.486859	0.290698	0.234317	0.205461
DS66																	4.07389	4.13447	4.09759	4.00843	3.90531	3.7362	3.16074	2.00034	1.22368	0.613658	0.398888	0.324951	0.292324
																	4.31036	4.26675	4.25658	4.19371	4.15853	4.009	3.3799	2.20019	1.234	0.69244	0.425541	0.342435	0.307623
																	4.12122	4.12538	4.06475	3.9625	3.90603	3.69569	3.03702	1.73556	0.91181	0.470362	0.283793	0.223536	0.197963
																	4.14239	4.11549	4.11638	4.01249	3.9109	3.65451	2.9897	1.80889	0.95615	0.475166	0.302116	0.229139	0.221829
DS67																	4.27061	4.03428	4.19284	3.93272	3.56125	3.04916	2.29747	1.49345	0.907328	0.588627	0.416322	0.351467	0.335439
																	4.04021	4.0558	4.00902	3.87724	3.40623	3.01309	2.22756	1.55216	0.902967	0.584671	0.402081	0.351212	0.336782
DS68																	2.24055	2.43867	2.31388	2.02736	1.56593	1.14135	0.789204	0.566045	0.441821	0.369702	0.333367	0.33185	0.313564
																	2.63118	2.56373	2.3787	2.00065	1.51321	1.02591	0.740302	0.543028	0.432678	0.368018	0.330049	0.326802	0.289824
DS69																	3.46222	3.4627	3.41453	3.2576	2.96268	2.3803	1.86035	1.26799	0.83255	0.539463	0.4029	0.354288	0.326416
																	3.37278	3.35204	3.42261	3.22694	2.83651	2.29126	1.70084	1.14634	0.75388	0.503925	0.389317	0.330243	0.32604
DS29																	3.56584	3.39001	3.41132	3.12709	2.83813	2.28709	1.63492	1.04496	0.661496	0.404693	0.313336	0.264155	0.255981
																	3.69853	3.67182	3.61778	3.26059	2.82575	2.22772	1.53574	0.991418	0.638117	0.431083	0.318245	0.25978	0.251641
DS30																	4.10966	3.90924	3.87201		3.63542	3.09224	1.97121	1.20875	0.696199	0.441137	0.309611	0.269727	0.253827
																	4.13397	4.09221	4.04004	4.01346	3.60009	3.09513	1.9872	1.18321	0.700078	0.452517	0.309287	0.272973	0.248725
																	4.27231	4.23279	4.13308	4.0411	3.69448	2.93944	1.9274	1.18774	0.651912	0.403948	0.270751	0.237088	0.20918
