# Supplementary material for: Design principles for cyclin K molecular glue degraders
Source: Nat Chem Biol. 2023 Sep 7;20(1):93–102. doi: 10.1038/s41589-023-01409-z (PMC10746543; doi:10.1038/s41589-023-01409-z)
Supplement: Supplementary file 12 — Statistical source data. [file 41589_2023_1409_MOESM12_ESM.xlsx]

## Sheet: Sheet1
Compound concentration [nM]	20016	9936.01	5040.01	2448	1252.8	626.401	309.6	158.4	79.2001	36	21.6	7.20001	4.68				2001.6	993.601	504	244.8	125.28	62.6401	30.96	15.84	7.92001	3.6	2.16	0.720001	0.468
CR8																	3.92952	3.92818	3.87349	3.85176	3.7404	3.62042	2.89626	1.75813	0.890046	0.447933	0.240744	0.176721	0.161828
																	4.09403	4.08332	4.06393	3.95525	3.63629	3.79158	3.19717	1.92467	1.02096	0.508162	0.26912	0.199449	0.179446
																	4.05898	4.02131	4.02848	3.96687	3.86889	3.68987	3.09456	1.99863	1.06587	0.573345	0.334263	0.261895	0.236593
																	4.29169	4.23131	4.17895	4.12858	4.02638	3.85545	3.31868	2.16589	1.14881	0.590172	0.343388	0.258146	0.23744
																	4.19648		4.02883	4.01345	4.01322	3.91379	3.51723	2.45562	1.34143	0.6794	0.394852	0.299439	0.276935
																	4.17713	4.14424	4.243	4.0726	4.00311	3.84909	3.41798	2.40619	1.31089	0.667424	0.394067	0.299911	0.273869
																	4.08692	3.98112	4.05843	3.918	3.8874	3.7896	3.34917	2.26764	1.1731	0.717292	0.42443	0.325766	0.310049
																	4.32226	4.30122	4.23951	4.22306	4.09534	3.99213	3.42876	2.35901	1.34471	0.729088	0.457255	0.350521	0.319246
																	4.19388	4.23171	4.15315	4.06001	3.87294	3.66687	2.92967	1.80766	0.989357	0.602171	0.431139	0.355282	0.333024
																	4.16227	4.09472	4.13568	4.04622	3.87663	3.67048	2.85111	1.67042	0.981296	0.655544	0.430477	0.340116	0.326599
																	4.14432	4.24429	4.21994	4.13235	4.034	3.79603	3.1006	1.71027	0.88251	0.463696	0.265922	0.195278	0.162213
																	4.30937	4.26817	4.18555	4.09579	3.96241	3.83569	3.27944	1.97809	0.95493	0.498146	0.269952	0.204235	0.182167
																	4.03354	3.98044	3.97604	3.92227	3.84194	3.67014	3.15638	1.83873	0.874709	0.429898	0.237341	0.178861	0.154513
																		3.93652	3.8931	3.89663	3.83579	3.68279	3.14172	1.83332	0.874863	0.414292	0.224081	0.178078	0.154089
																	4.29873	4.17861	4.1805	4.11796	3.93461	3.65229	2.86233	1.762	0.960481	0.53197	0.311917	0.241438	0.219523
																	4.19676	4.18797	4.12953	4.09492	3.98623	3.6831	2.95815	1.79212	0.981953	0.527382	0.300728	0.244793	0.213241
																	3.98204	3.89645	3.90424	3.80555	3.72168	3.54019	2.98975	1.80469	0.949824	0.504617	0.289242	0.224657	0.198567
																	3.89185	3.83081	3.85083	3.80466	3.71934	3.54175	2.94257	1.85234	0.948688	0.493713	0.269339	0.215945	0.200491
DMSO	0.127314	0.12824	0.123287														0.128626	0.129003	0.122742	0.130822	0.127783	0.121978	0.126767	0.127739	0.128284	0.127265	0.127051	0.123002	0.126872
	0.131368	0.126592	0.115567														0.132746	0.138322	0.129398	0.117385	0.120853	0.114975	0.118343	0.115729	0.111681	0.138987	0.118104	0.131373	0.129398
DS44																	3.1032	3.12587	3.06512	3.00038	2.78933	2.30745	1.71985	1.12919	0.72717	0.487279	0.357198	0.315905	0.282226
																	3.40968	3.52138	3.44303	3.3475	3.0284	2.56704	1.9375	1.27968	0.809538	0.529707	0.36257	0.339556	0.296949
																	3.23756	3.22106	3.10307	2.84816	2.70993	2.07404	1.38351	0.940618	0.573766	0.371904	0.261432	0.224287	0.203
																	3.19347	3.22823	2.89041	3.07817	2.75904	2.11018	1.35809	0.891922	0.570743	0.357499	0.25674	0.22136	0.201089
DS45																	3.5487	3.63978	3.61291	3.46907	3.19116	2.53369	1.64089	0.940739	0.600518	0.392653	0.323119	0.296137	0.261828
																	3.80064	3.84218	3.7555	3.53424	3.0985	2.30435	1.43329	0.891963	0.575115	0.402888	0.336813	0.303187	0.285156
DS53																	1.73097	1.74809	1.51593	1.76293	1.69725	1.46485	1.04381	0.726232	0.513217	0.379694	0.307877	0.285325	0.271167
																	1.52946	1.52263	1.50899	1.44612	1.37857	1.17627	0.90863	0.571271	0.375741	0.261998	0.204833	0.186264	0.180035
																	1.55899	1.54301	1.57536	1.49791	1.37405	1.2036	0.915231	0.598165	0.388647	0.274861	0.215822	0.18281	0.181833
DS19																	4.00474	4.10242	4.09833	3.95271	4.03012	3.89501	3.47603	2.55909	1.44166	0.70482	0.420748	0.329024	0.279625
																	4.14395	4.23527	4.26557	4.0607	4.16638	3.92961	3.43957	2.57351	1.47469	0.755954	0.423123	0.32783	0.282473
																	4.24873	4.30409	4.2495	4.09186	4.08934	3.8348	3.28344	2.15515	1.20944	0.623158	0.35252	0.273143	0.227415
																	4.27094	4.25798	4.30248	4.11424	4.0346	3.84173	3.35521	2.28352	1.26642	0.632675	0.35685	0.257405	0.228532
DS28																	3.50705	3.69322	3.69896	3.60857	3.52803	3.01745	2.00537	1.12442	0.677692	0.430309	0.311677	0.268676	0.24342
																	3.70232	3.91316	3.91915	3.75492	3.59606	2.94229	1.91964	1.12322	0.666248	0.436378	0.313274	0.269298	0.241551
																	3.68256	3.88495	3.76001	3.8349	3.60769	2.92093	1.84369	1.09441	0.626569	0.36287	0.262072	0.216908	0.205226
DS48																	3.87659	3.89627	3.78065	3.51132	3.28696	2.57392	1.77754	1.14864	0.737875	0.476886	0.346729	0.297741	0.27486
																	4.05999	4.01987	3.95149	3.70081	3.20578	2.41671	1.5795	0.993755	0.66762	0.463139	0.348844	0.312877	0.290143
DS52																	3.72803	3.7845	3.57459	3.2921	2.78519	1.98344	1.19712	0.717715	0.482221	0.378978	0.304825	0.286771	0.259202
																	3.89305	3.96158	3.79886	3.38725	2.73285	1.85541	1.18842	0.7181	0.494212	0.38043	0.312338	0.297235	0.282003
DS70																	4.10115	4.12109	4.21558	4.2103	4.11198	4.04271	3.33355	1.66169	0.968794	0.57903	0.419195	0.367287	0.343782
																	3.97011	4.04024	4.15643	4.00488	3.94281	3.67346	2.67329	1.48952	0.848873	0.52135	0.392624	0.34152	0.318449
																	3.79264	3.85653	3.89557	3.90892	3.86641	3.81863	3.40566	2.46215	0.881907	0.473687	0.280664	0.226337	0.192389
																	3.64683	3.87289	3.92804	3.82661	3.94396	3.79874	3.32044	1.9374	0.992492	0.517753	0.302746	0.226447	0.20244
DS59	2.94606	3.14797	3.0698	3.2283	3.13516	2.88281	2.57401	2.13938	1.56485	0.868235	0.417399	0.260657	0.19393
	3.01752	3.11429	3.20134	3.26014	3.11083	2.88599	2.56044	2.16473	1.54887	0.919818	0.433537	0.271356	0.195283
DS58	3.07587	3.32851	3.17747	2.67955	2.03741	1.35273	0.866451	0.552917	0.377626	0.285977	0.234506	0.217028	0.209279
	3.10033	3.44541	3.31455	2.69898	2.01386	1.36928	0.876722	0.573978	0.413988	0.310487	0.30207	0.263241	0.23962
DS51	3.01691	3.25575	3.35566	3.21591	3.04941	2.52614	1.88567	1.25507	0.816033	0.506749	0.321568	0.259696	0.229708
	3.19721	3.41506	3.49403	3.3184	3.02897	2.55248	1.87167	1.24365	0.792695	0.503688	0.331341	0.272599	0.244433
DS47	2.40668	1.93825	1.40396	0.899193	0.598454	0.410054	0.30349	0.255384	0.234606	0.214442	0.211963	0.210484	0.205924
	2.51729	1.86792	1.35501	0.890656	0.571799	0.404601	0.322462	0.275813	0.255805	0.235541	0.233927	0.231584	0.219108
DS50	3.76131	3.62595	3.2642	2.48222	1.56677	0.956473	0.57576	0.409374	0.309624	0.252974	0.222487	0.214127	0.209507
	3.94643	3.7316	3.26988	2.45699	1.49669	0.904758	0.587903	0.418611	0.319885	0.273567	0.232301	0.236112	0.221219
