# Supplementary material for: Design principles for cyclin K molecular glue degraders
Source: Nat Chem Biol. 2023 Sep 7;20(1):93–102. doi: 10.1038/s41589-023-01409-z (PMC10746543; doi:10.1038/s41589-023-01409-z)
Supplement: Supplementary file 13 — Statistical source data. [file 41589_2023_1409_MOESM13_ESM.xlsx]

## Sheet: Sheet1
Compound concentration [nM]	20016	9936.01	5040.01	2448	1252.8	626.401	309.6	158.4	79.2001	36	21.6	7.20001	4.68				2001.6	993.601	504	244.8	125.28	62.6401	30.96	15.84	7.92001	3.6	2.16	0.720001	0.468
CR8																	3.92952	3.92818	3.87349	3.85176	3.7404	3.62042	2.89626	1.75813	0.890046	0.447933	0.240744	0.176721	0.161828
																	4.09403	4.08332	4.06393	3.95525	3.63629	3.79158	3.19717	1.92467	1.02096	0.508162	0.26912	0.199449	0.179446
																	4.05898	4.02131	4.02848	3.96687	3.86889	3.68987	3.09456	1.99863	1.06587	0.573345	0.334263	0.261895	0.236593
																	4.29169	4.23131	4.17895	4.12858	4.02638	3.85545	3.31868	2.16589	1.14881	0.590172	0.343388	0.258146	0.23744
																	4.19648		4.02883	4.01345	4.01322	3.91379	3.51723	2.45562	1.34143	0.6794	0.394852	0.299439	0.276935
																	4.17713	4.14424	4.243	4.0726	4.00311	3.84909	3.41798	2.40619	1.31089	0.667424	0.394067	0.299911	0.273869
																	4.08692	3.98112	4.05843	3.918	3.8874	3.7896	3.34917	2.26764	1.1731	0.717292	0.42443	0.325766	0.310049
																	4.32226	4.30122	4.23951	4.22306	4.09534	3.99213	3.42876	2.35901	1.34471	0.729088	0.457255	0.350521	0.319246
																	4.19388	4.23171	4.15315	4.06001	3.87294	3.66687	2.92967	1.80766	0.989357	0.602171	0.431139	0.355282	0.333024
																	4.16227	4.09472	4.13568	4.04622	3.87663	3.67048	2.85111	1.67042	0.981296	0.655544	0.430477	0.340116	0.326599
																	4.14432	4.24429	4.21994	4.13235	4.034	3.79603	3.1006	1.71027	0.88251	0.463696	0.265922	0.195278	0.162213
																	4.30937	4.26817	4.18555	4.09579	3.96241	3.83569	3.27944	1.97809	0.95493	0.498146	0.269952	0.204235	0.182167
																	4.03354	3.98044	3.97604	3.92227	3.84194	3.67014	3.15638	1.83873	0.874709	0.429898	0.237341	0.178861	0.154513
																		3.93652	3.8931	3.89663	3.83579	3.68279	3.14172	1.83332	0.874863	0.414292	0.224081	0.178078	0.154089
																	4.29873	4.17861	4.1805	4.11796	3.93461	3.65229	2.86233	1.762	0.960481	0.53197	0.311917	0.241438	0.219523
																	4.19676	4.18797	4.12953	4.09492	3.98623	3.6831	2.95815	1.79212	0.981953	0.527382	0.300728	0.244793	0.213241
																	3.98204	3.89645	3.90424	3.80555	3.72168	3.54019	2.98975	1.80469	0.949824	0.504617	0.289242	0.224657	0.198567
																	3.89185	3.83081	3.85083	3.80466	3.71934	3.54175	2.94257	1.85234	0.948688	0.493713	0.269339	0.215945	0.200491
DMSO	0.127314	0.12824	0.123287														0.128626	0.129003	0.122742	0.130822	0.127783	0.121978	0.126767	0.127739	0.128284	0.127265	0.127051	0.123002	0.126872
	0.131368	0.126592	0.115567														0.132746	0.138322	0.129398	0.117385	0.120853	0.114975	0.118343	0.115729	0.111681	0.138987	0.118104	0.131373	0.129398
Roscovitine	1.04153	1.01356	0.957813	0.885602	0.752543	0.602718	0.474395	0.381253	0.311762	0.262015	0.225668	0.217082	0.212609
	1.16228	1.14936	1.11088	0.987721	0.842829	0.686391	0.536917	0.43408	0.345907	0.284447	0.247064	0.226084	0.229913
	0.870635	0.818529	0.797576	0.718221	0.594219	0.471234	0.353382	0.265276	0.206109	0.164246	0.139258	0.125579	0.125748
	0.893683	0.888355	0.84922	0.780587	0.636975	0.508868	0.416158	0.310407	0.224912	0.181346	0.153063	0.135359	0.131157
Danusertib	0.068453	0.077017	0.087425	0.098912	0.109561	0.120512	0.126406	0.129297	0.132312	0.132746	0.128817	0.132511	0.133946
	0.07789	0.087122	0.099971	0.113012	0.117407	0.138196	0.14379	0.14728	0.1494	0.150635	0.149562	0.152013	0.154143
NVP2	0.362307	0.385737	0.399949	0.403267	0.400856	0.392693	0.349229	0.328259	0.275026	0.22989	0.179654	0.155668	0.136223
	0.397899	0.419924	0.449624	0.448181	0.448876	0.432486	0.394111	0.361447	0.322252	0.264042	0.205099	0.178108	0.164603
Roscovitine	1.04153	1.01356	0.957813	0.885602	0.752543	0.602718	0.474395	0.381253	0.311762	0.262015	0.225668	0.217082	0.212609
	1.16228	1.14936	1.11088	0.987721	0.842829	0.686391	0.536917	0.43408	0.345907	0.284447	0.247064	0.226084	0.229913
	0.870635	0.818529	0.797576	0.718221	0.594219	0.471234	0.353382	0.265276	0.206109	0.164246	0.139258	0.125579	0.125748
	0.893683	0.888355	0.84922	0.780587	0.636975	0.508868	0.416158	0.310407	0.224912	0.181346	0.153063	0.135359	0.131157
THZ531	0.07606	0.074778	0.073078	0.073181	0.079701	0.079972	0.085841	0.087337	0.092051	0.100753	0.120345	0.136846	0.129415
	0.064344	0.065882	0.065645	0.069282	0.069114	0.068466	0.069319	0.073051	0.080327	0.095632	0.145442	0.122776	0.12974
DRF053	1.65471	1.60202	1.55316	1.44178	1.21394	0.925625	0.654783	0.471218	0.344871	0.258482	0.224304	0.21711	0.21342
	1.89601	1.88062	1.80204	1.67194	1.44512	1.1545	0.814197	0.586797	0.411721	0.317066	0.247139	0.240888	0.229895
	1.49737	1.44047	1.33818	1.23164	0.933366	0.690309	0.45789	0.309674	0.228419	0.177058	0.149671	0.143246	0.136087
	1.48508	1.45268	1.37408	1.26344	0.97794	0.700184	0.47403	0.321865	0.234128	0.17869	0.153023	0.141871	0.134746
flavopiridol	1.0554	1.13067	1.11552	1.13775	1.09888	1.03452	0.966239	0.927331	0.825552	0.607914	0.413491	0.304551	0.259401
	1.22161	1.30612	1.23775	1.2612	1.26954	1.15466	1.06505	1.01341	0.868528	0.623045	0.429046	0.32487	0.280536
	0.937787	0.993737	0.990114	0.997539	0.977951	0.908164	0.870678	0.793037	0.68582	0.490456	0.293932	0.214747	0.171859
	0.906741	0.937479	0.931058	0.953248	0.986588	0.902029	0.884577	0.779007	0.596036	0.503093	0.326199	0.222172	0.175006
GSK225	0.281853	0.238592	0.223205	0.212011	0.216831	0.206056	0.203725	0.200857	0.207952	0.204929	0.200262	0.200013	0.20917
	0.285871	0.258022	0.237976	0.23202	0.222567	0.217723	0.205777	0.213527	0.223053	0.215843	0.215469	0.21612	0.218481
Dinaciclib	0.24018	0.250865	0.225189	0.267835	0.243129	0.241692	0.246202	0.264276	0.261245	0.315528	0.280396	0.193857	0.140997
	0.253039	0.27705	0.27616	0.272147	0.277406	0.280481	0.281877	0.288138	0.294348	0.34743	0.313711	0.221098	0.163983
																	0.253549	0.262682	0.281906	0.280942	0.27549	0.287887	0.352249	0.328807	0.229045	0.157987	0.121057	0.107309	0.102575
																	0.232012	0.26147	0.276568	0.274309	0.290441	0.28974	0.314317	0.313573	0.218162	0.156911	0.120176	0.10704	0.103282
SR-4835																	2.03212	2.0169	1.98567	2.03674	1.97661	1.88789	1.68203	1.0796	0.610627	0.377857	0.282312	0.255943	0.239958
																	2.06237	2.14186	2.03055	2.15368	2.09954	1.96225	1.79202	1.30447	0.749637	0.435385	0.31107	0.265122	0.248733
																	1.95015	1.9225	1.98278	1.95129	1.91449	1.87689	1.61323	0.92389	0.491225	0.306321	0.219164	0.194978	0.176014
																	1.93779	1.94576	2.00282	1.96273	1.98806	1.88588	1.68965	1.0376	0.541943	0.317571	0.227496	0.190085	0.183277
																	1.92772	1.97658	1.9652	1.95486	1.92481	1.85745	1.62163	1.02171	0.556713	0.320255	0.225032	0.199212	0.190501
																	1.94296	1.94867	1.955	1.94159	1.93051	1.86486	1.64792	1.02764	0.543894	0.316771	0.233965	0.202023	0.190231
DS17																	4.22268	4.22948	4.22729	4.1978	4.23837	4.13541	3.98511	2.34219	1.10321	0.574894	0.364374	0.292606	0.269078
																	4.11568	4.26398	4.24765	4.25545	4.31141	4.14103	4.06416	2.59212	1.25325	0.638168	0.379365	0.30021	0.268139
																	4.3288	4.32142	4.36558	4.24962	4.291	4.25409	4.26439	2.67293	1.27467	0.62384	0.358165	0.286285	0.256311
																	4.42658	4.29857	4.38327	4.34464	4.34702	4.34301	4.26864	2.94907	1.33649	0.648118	0.385481	0.290259	0.24524
DS18																	4.11399	4.16859	4.18031	4.15243	4.17545	4.1015	4.1538	3.63456	1.94296	0.859249	0.462828	0.339448	0.27891
																	4.41947	4.33888	4.29742	4.29779	4.29801	4.24925	4.3056	3.77032	2.08979	0.978111	0.473496	0.355484	0.286917
																	4.29066	4.29646	4.25267	4.30872	4.2336	4.2539	4.1745	3.44832	1.79601	0.800805	0.406866	0.282518	0.244111
																	4.3409	4.30582	4.34602	4.21739	4.27501	4.27019	4.20669	3.58562	1.96383	0.863121	0.415517	0.289194	0.238769
DS19																	4.00474	4.10242	4.09833	3.95271	4.03012	3.89501	3.47603	2.55909	1.44166	0.70482	0.420748	0.329024	0.279625
																	4.14395	4.23527	4.26557	4.0607	4.16638	3.92961	3.43957	2.57351	1.47469	0.755954	0.423123	0.32783	0.282473
																	4.24873	4.30409	4.2495	4.09186	4.08934	3.8348	3.28344	2.15515	1.20944	0.623158	0.35252	0.273143	0.227415
																	4.27094	4.25798	4.30248	4.11424	4.0346	3.84173	3.35521	2.28352	1.26642	0.632675	0.35685	0.257405	0.228532
DS22																	3.84611	3.80609	3.84614	3.79559	3.67251	3.3967	2.47046	1.47353	0.831574	0.489204	0.335719	0.278011	0.261189
																	3.95767	3.92485	3.94057	3.86902	3.6963	3.4513	2.71359	1.57367	0.884313	0.5148	0.341895	0.287337	0.2579
																	3.99988	3.93495	3.91151	3.91063	3.89003	3.77005	3.09419	1.71426	0.988486	0.518278	0.27654	0.26434	0.217955
																	4.01421	3.94507	3.99212	3.92301	3.85948	3.73335	3.23832	1.95919	1.06774	0.534739	0.317374	0.242993	0.209565
DS20	2.52721	2.43721	2.20293	1.63057	1.12864	0.733554	0.461504	0.3075	0.224418	0.176263	0.150482	0.137832	0.134061
	2.63781	2.49683	2.2472	1.65683	1.13957	0.739303	0.469058	0.320857	0.237255	0.195283	0.167088	0.164547	0.139292
DS21	2.04391	2.10011	2.00696	1.99397	1.78902	1.53724	1.10351	0.797501	0.498494	0.302643	0.204053	0.166801	0.143173
	2.1355	2.14881	2.09864	2.07402	1.91722	1.58717	1.12402	0.811538	0.518311	0.336177	0.217388	0.183666	0.166087
DS56	0.920667	0.905535	0.788834	0.62514	0.485244	0.36424	0.287142	0.248761	0.230901	0.220974	0.210828	0.202843	0.198114
	1.02993	1.02137	0.875697	0.692648	0.529122	0.397216	0.320469	0.275175	0.248346	0.248359	0.231211	0.218953	0.222114
DS54	0.617678	0.677729	0.689319	0.714204	0.686499	0.595349	0.428551	0.300692	0.205351	0.162392	0.133267	0.134212	0.132648
	0.617047	0.660335	0.698915	0.679998	0.668883	0.584808	0.458769	0.300677	0.217393	0.168179	0.140576	0.131378	0.130336
DS55																	1.30134	1.35212	1.38487	1.2725	1.19924	1.01935	0.769588	0.544402	0.419924	0.331741	0.288364	0.279157	0.262423
																	1.38552	1.42403	1.47919	1.38601	1.27847	1.06072	0.790788	0.576202	0.442484	0.356298	0.310539	0.298812	0.280514
DS57																	3.33636	3.26938	3.17878	2.96338	2.47564	1.70908	1.04325	0.662054	0.471464	0.361095	0.305643	0.280608	0.268061
																	3.49455	3.45911	3.27651	3.02635	2.41973	1.66792	1.04479	0.682651	0.492207	0.37744	0.313068	0.292939	0.280311
DS64																	3.29568	3.36488	3.3419	3.0364	2.73922	2.20426	1.48524	0.962673	0.614568	0.428703	0.32809	0.290894	0.274819
																	3.55194	3.56393	3.57048	3.32287	3.00447	2.46261	1.70895	1.0618	0.653806	0.4479	0.345199	0.308232	0.287759
DS70																	4.10115	4.12109	4.21558	4.2103	4.11198	4.04271	3.33355	1.66169	0.968794	0.57903	0.419195	0.367287	0.343782
																	3.97011	4.04024	4.15643	4.00488	3.94281	3.67346	2.67329	1.48952	0.848873	0.52135	0.392624	0.34152	0.318449
																	3.79264	3.85653	3.89557	3.90892	3.86641	3.81863	3.40566	2.46215	0.881907	0.473687	0.280664	0.226337	0.192389
																	3.64683	3.87289	3.92804	3.82661	3.94396	3.79874	3.32044	1.9374	0.992492	0.517753	0.302746	0.226447	0.20244
DS71																	4.00502	3.96735	4.00138	3.9597	3.86679	3.34876	2.41641	1.41208	0.832819	0.543081	0.400122	0.354952	0.332758
																	3.88405	3.87349	3.88544	3.8541	3.69764	3.28072	2.18298	1.24574	0.764323	0.49608	0.376493	0.334215	0.309785
DS72																	3.34378	3.45872	3.50024	3.47466	3.47287	3.36292	3.30972	2.14915	1.2161	0.687057	0.452232	0.38509	0.345339
																	3.27052		3.66891	3.27518	3.37631	3.32296	3.18147	1.97368	1.06115	0.634353	0.426064	0.362375	0.331375
																	3.13967	3.13288	3.1704	3.12104	3.04049	3.06106	2.93799	2.1219	1.14228	0.559056	0.313201	0.236994	0.203819
																	3.1113	3.07344	3.1436	3.15265	3.12349	3.12501	2.94158	2.26154	1.16863	0.610632	0.330693	0.240818	0.205401
DS73																	4.16626	4.29603	4.38115	4.1851	4.35847	4.20983	3.74129	2.12498	1.11962	0.665009	0.457361	0.381	0.346427
																	4.03493	4.22868	4.23361	4.07597	4.13483	4.04598	3.49584	1.88851	0.955459	0.614483	0.407986	0.369169	0.32679
																	3.98116	3.95492		4.00552	3.99035	3.96518	3.71442	2.1704	1.04788	0.53569	0.305954	0.232295	0.202834
																	4.14842	4.04278	4.00532	3.94163	3.98096	3.94871	3.77301	2.58085	1.16354	0.571011	0.3181	0.234092	0.207784
DS74																	1.98328	2.0625	2.10414	2.04327	1.95428	1.87484	1.59327	0.957699	0.599486	0.435011	0.361447	0.299246	0.279817
																	1.98074	2.01641	1.96608	1.98205	1.86193	1.83171	1.56361	0.994362	0.627436	0.439255	0.349829	0.33338	0.306469
																	1.79741	1.82463	1.82637	1.79865	1.73398	1.70982	1.2847	0.739151	0.437286	0.297777	0.221131	0.195925	0.178241
																	1.76347	1.77404	1.85648	1.75377	1.74056	1.6908	1.43617	0.734257	0.435265	0.297315	0.222851	0.193328	0.184949
