# Supplementary material for: Design principles for cyclin K molecular glue degraders
Source: Nat Chem Biol. 2023 Sep 7;20(1):93–102. doi: 10.1038/s41589-023-01409-z (PMC10746543; doi:10.1038/s41589-023-01409-z)
Supplement: Supplementary file 14 — Statistical source data. [file 41589_2023_1409_MOESM14_ESM.xlsx]

## Sheet: Sheet2
Compound concentration [nM]	20016	9936.01	5040.01	2448	1252.8	626.401	309.6	158.4	79.2001	36	21.6	7.20001	4.68				2001.6	993.601	504	244.8	125.28	62.6401	30.96	15.84	7.92001	3.6	2.16	0.720001	0.468
CR8																	3.92952	3.92818	3.87349	3.85176	3.7404	3.62042	2.89626	1.75813	0.890046	0.447933	0.240744	0.176721	0.161828
																	4.09403	4.08332	4.06393	3.95525	3.63629	3.79158	3.19717	1.92467	1.02096	0.508162	0.26912	0.199449	0.179446
																	4.05898	4.02131	4.02848	3.96687	3.86889	3.68987	3.09456	1.99863	1.06587	0.573345	0.334263	0.261895	0.236593
																	4.29169	4.23131	4.17895	4.12858	4.02638	3.85545	3.31868	2.16589	1.14881	0.590172	0.343388	0.258146	0.23744
																	4.19648		4.02883	4.01345	4.01322	3.91379	3.51723	2.45562	1.34143	0.6794	0.394852	0.299439	0.276935
																	4.17713	4.14424	4.243	4.0726	4.00311	3.84909	3.41798	2.40619	1.31089	0.667424	0.394067	0.299911	0.273869
																	4.08692	3.98112	4.05843	3.918	3.8874	3.7896	3.34917	2.26764	1.1731	0.717292	0.42443	0.325766	0.310049
																	4.32226	4.30122	4.23951	4.22306	4.09534	3.99213	3.42876	2.35901	1.34471	0.729088	0.457255	0.350521	0.319246
																	4.19388	4.23171	4.15315	4.06001	3.87294	3.66687	2.92967	1.80766	0.989357	0.602171	0.431139	0.355282	0.333024
																	4.16227	4.09472	4.13568	4.04622	3.87663	3.67048	2.85111	1.67042	0.981296	0.655544	0.430477	0.340116	0.326599
																	4.14432	4.24429	4.21994	4.13235	4.034	3.79603	3.1006	1.71027	0.88251	0.463696	0.265922	0.195278	0.162213
																	4.30937	4.26817	4.18555	4.09579	3.96241	3.83569	3.27944	1.97809	0.95493	0.498146	0.269952	0.204235	0.182167
																	4.03354	3.98044	3.97604	3.92227	3.84194	3.67014	3.15638	1.83873	0.874709	0.429898	0.237341	0.178861	0.154513
																		3.93652	3.8931	3.89663	3.83579	3.68279	3.14172	1.83332	0.874863	0.414292	0.224081	0.178078	0.154089
																	4.29873	4.17861	4.1805	4.11796	3.93461	3.65229	2.86233	1.762	0.960481	0.53197	0.311917	0.241438	0.219523
																	4.19676	4.18797	4.12953	4.09492	3.98623	3.6831	2.95815	1.79212	0.981953	0.527382	0.300728	0.244793	0.213241
																	3.98204	3.89645	3.90424	3.80555	3.72168	3.54019	2.98975	1.80469	0.949824	0.504617	0.289242	0.224657	0.198567
																	3.89185	3.83081	3.85083	3.80466	3.71934	3.54175	2.94257	1.85234	0.948688	0.493713	0.269339	0.215945	0.200491
DMSO	0.127314	0.12824	0.123287														0.128626	0.129003	0.122742	0.130822	0.127783	0.121978	0.126767	0.127739	0.128284	0.127265	0.127051	0.123002	0.126872
	0.131368	0.126592	0.115567														0.132746	0.138322	0.129398	0.117385	0.120853	0.114975	0.118343	0.115729	0.111681	0.138987	0.118104	0.131373	0.129398
DS11																	3.17575	3.1224	2.98945	2.74248	2.38184	1.79788	1.2679	0.83016	0.549503	0.374019	0.298313	0.265698	0.241032
																	3.28265	3.3313	3.25309	2.9079	2.49605	1.8918	1.27781	0.822237	0.549237	0.369809	0.299078	0.26414	0.248861
DS06	2.09239	2.01988	1.86654	1.64179	1.12549	0.948112	0.696057	0.459739	0.308676	0.222787	0.172973	0.15588	0.139949
	2.22796	2.17405	2.05659	1.80914	0.863181	0.833485	0.632037	0.485058	0.331807	0.252975	0.192242	0.172004	0.1627
	2.28512	2.02468	1.87919	1.71061	1.35841	0.999554	0.716113	0.499227	0.330417	0.224249	0.172281	0.162467	0.14593
	2.28408	2.05498	1.94658	1.74259	1.35573	0.99361	0.743587	0.348567	0.315892	0.229672	0.175425	0.152974	0.143158
DS08																	3.11731	2.95728	2.84674	2.52318	2.09309	1.6143	1.12608	0.731619	0.490221	0.350234	0.276839	0.250367	0.253777
																	3.30962	3.30088	3.1492	2.77303	2.29841	1.73556	1.19066	0.750687	0.491057	0.355542	0.287415	0.256541	0.247954
																	3.18455	3.12513	3.08537	2.7872	2.42682	1.84099	1.29739	0.812705	0.511374	0.351079	0.263437	0.229579	0.214502
																	3.12738	3.14451	3.17001	2.83336	2.46687	1.86728	1.24702	0.857002	0.565107	0.373347	0.268631	0.229086	0.21363
21195																	3.54363	3.42518	3.42047	3.39184	3.34559	3.28792	2.9489	1.69342	1.12138	0.596756	0.34643	0.28656	0.262775
																	3.66605	3.67774	3.6764	3.7057	3.62396	3.49363	3.23834	2.26983	1.28229	0.69448	0.383055	0.308636	0.269924
																	3.46792	3.68712	3.5978	3.68018	3.58905	3.57705	3.27134	2.42709	1.31496	0.655567	0.354959	0.258135	0.216006
																	3.55829	3.61016	3.62522	3.57995	3.47239	3.45168	3.34777	2.5504	1.38288	0.707245	0.384313	0.267191	0.238992
																	3.69144	3.69469	3.66838	3.63812	3.59127	3.51904	3.31855	2.49722	1.33958	0.686909	0.368402	0.274689	0.234232
																	3.74013	3.66912	3.61947	3.66195	3.56057	3.52585	3.3062		1.34784	0.682901	0.366413	0.269533	0.224487
DS13	0.352835	0.33296	0.294601	0.240254	0.201737	0.177192	0.151722	0.149389	0.13317	0.14036	0.136778	0.130169	0.126851
	0.411994	0.387471	0.335925	0.27892	0.225477	0.197564	0.180226	0.168284	0.163979	0.156367	0.155967	0.153642	0.155206
DS68																	2.24055	2.43867	2.31388	2.02736	1.56593	1.14135	0.789204	0.566045	0.441821	0.369702	0.333367	0.33185	0.313564
																	2.63118	2.56373	2.3787	2.00065	1.51321	1.02591	0.740302	0.543028	0.432678	0.368018	0.330049	0.326802	0.289824
DS14	0.613417	0.544732	0.487404	0.413565	0.349536	0.286346	0.228366	0.189906	0.164025	0.146394	0.140314	0.137858	0.136441
	0.695346	0.628746	0.564255	0.478262	0.404782	0.325707	0.257347	0.213988	0.186054	0.170255	0.158472	0.157796	0.154793
DS09	2.54323	2.4811	2.39144	2.20644	1.8858	1.63186	1.31088	0.89131	0.572142	0.362402	0.22149	0.180358	0.153838
	2.45559	2.46858	2.44216	2.20905	2.02063	1.6565	1.29485	0.938531	0.628231	0.387162	0.226784	0.181179	0.159729
DS40	1.87607	1.85171	1.72488	1.44046	1.08839	0.797707	0.567607	0.401415	0.313282	0.256139	0.222636	0.216733	0.207558
	2.06336	2.05641	1.86782	1.50838	1.11798	0.802823	0.579899	0.413133	0.304684	0.274606	0.248259	0.234533	0.232102
DS54	0.617678	0.677729	0.689319	0.714204	0.686499	0.595349	0.428551	0.300692	0.205351	0.162392	0.133267	0.134212	0.132648
	0.617047	0.660335	0.698915	0.679998	0.668883	0.584808	0.458769	0.300677	0.217393	0.168179	0.140576	0.131378	0.130336
DS55																	1.30134	1.35212	1.38487	1.2725	1.19924	1.01935	0.769588	0.544402	0.419924	0.331741	0.288364	0.279157	0.262423
																	1.38552	1.42403	1.47919	1.38601	1.27847	1.06072	0.790788	0.576202	0.442484	0.356298	0.310539	0.298812	0.280514
DS61	1.81172	1.86967	1.86897	1.78144	1.63729	1.48277	1.24208	0.975339	0.672808	0.429646	0.255299	0.187608	0.155631
	1.80124	1.83089	1.85985	1.80395	1.71752	1.51713	1.24776	0.957878	0.690063	0.427043	0.251962	0.187701	0.15963
DS62	0.633443	0.603567	0.529038	0.450713	0.356196	0.293969	0.247194	0.228866	0.213067	0.205548	0.200149	0.202439	0.204528
	0.696262	0.667381	0.600971	0.500913	0.404531	0.325529	0.269971	0.253654	0.246058	0.231215	0.224999	0.230095	0.229292
SR-4835																	2.03212	2.0169	1.98567	2.03674	1.97661	1.88789	1.68203	1.0796	0.610627	0.377857	0.282312	0.255943	0.239958
																	2.06237	2.14186	2.03055	2.15368	2.09954	1.96225	1.79202	1.30447	0.749637	0.435385	0.31107	0.265122	0.248733
																	1.95015	1.9225	1.98278	1.95129	1.91449	1.87689	1.61323	0.92389	0.491225	0.306321	0.219164	0.194978	0.176014
																	1.93779	1.94576	2.00282	1.96273	1.98806	1.88588	1.68965	1.0376	0.541943	0.317571	0.227496	0.190085	0.183277
																	1.92772	1.97658	1.9652	1.95486	1.92481	1.85745	1.62163	1.02171	0.556713	0.320255	0.225032	0.199212	0.190501
																	1.94296	1.94867	1.955	1.94159	1.93051	1.86486	1.64792	1.02764	0.543894	0.316771	0.233965	0.202023	0.190231
Z11	4.26196	4.2719	4.14473	3.93629	3.75407	3.31855	2.63488	1.97879	1.33564	0.766885	0.38959	0.260009	0.175114
	4.28933	4.12468	4.20857	3.90558	3.67838	3.35241	2.78012	2.06461	1.39297	0.756569	0.404535	0.259006	0.204002
																	4.05787	3.80538		3.0134		1.52922		0.700201		0.420642		0.330804
																	3.86604	3.41623		2.76876		1.27355		0.577211		0.37049		0.306521
HQ461																	3.92743	3.88568	3.72393	3.49595	3.07737	2.4486	1.76206	1.21272	0.730457	0.441883	0.274884	0.222844	0.197878
																	3.93638	3.92161	3.57825	3.49218	3.1244	2.51968	1.75013	1.14398	0.678566	0.411697	0.245342	0.215665	0.198483
																	3.96729	3.8902	3.74112	3.48431	3.03815	2.51578	1.84693	1.13682	0.730369	0.433276	0.278513	0.216518	0.195727
																	4.08523	4.11478		3.75163		2.47534		1.21522		0.541718		0.348728
																	3.67374	3.83186		3.55433		2.31954		1.13257		0.517519		0.331174
919278																	4.17883	4.17652	3.78109	3.75009	3.33011	2.74663	1.99985	1.30099	0.877086	0.588674	0.415205	0.362984	0.335623
																	4.0366	4.01961	3.91326	3.63406	3.29784	2.77002	2.05215	1.37605	0.900181	0.601612	0.418424	0.348428	0.314785
Z7																	3.38187	2.9527	2.4964	1.9166	1.32413	0.944358	0.658747	0.4987	0.410319	0.351602	0.327031	0.330568	0.314608
																	3.23845	2.95168	2.60157	1.98335	1.44394	1.02359	0.696668	0.496219	0.402459	0.349162	0.314152	0.321477	0.293685
	3.71306	3.58953	3.55638	3.26538	2.93006	2.42985	1.88229	1.30499	0.858218	0.500322	0.303093	0.23076	0.177752
	3.69819	3.59479	3.52325	3.3741	3.011	2.4997	1.91644	1.36837	0.890947	0.518705	0.304247	0.21689	0.177034
dCeMM2																	3.97266	3.85839	3.62451	3.13339	2.53125	1.90185	1.39558	0.862717	0.604537	0.446032	0.360862	0.34013	0.331595
																	3.94653	3.70115	3.6	3.08493	2.55943	1.95609	1.34351	0.878229	0.609275	0.456061	0.368438	0.328477	0.317571
	3.76891	3.89631	3.99711	3.91753	3.75158	3.54862	3.15105	2.69784	2.00848	1.23053	0.607391	0.382666	0.252622
	3.75746	3.91441	3.99554	3.96746	3.84571	3.62857	3.23922	2.72529	2.09879	1.28652	0.624909	0.368992	0.257515
dCeMM3																	3.3098	3.09633	2.60369	2.06203	1.46727	1.01997	0.708224	0.537413	0.412301	0.360489	0.324716	0.324718	0.310823
																	3.39712	3.14934	2.69799	2.19648	1.53813	1.08182	0.712055	0.53689	0.411203	0.357157	0.325189	0.31962	0.304256
	3.79646	3.72211	3.63847	3.43708	3.10685	2.60239	2.06804	1.48215	0.967096	0.56394	0.306089	0.226673	0.186218
	3.74925	3.72652	3.65747	3.46809	3.1711	2.62254	2.07868	1.52719	1.03613	0.614849	0.328729	0.234315	0.190804
dCeMM4																	3.47776	3.06212	2.61369	2.03903	1.43755	1.03311	0.697517	0.495296	0.410607	0.35542	0.326545	0.309623	0.304672
																	3.34753	3.00547	2.49974	2.01925	1.46021	1.02354	0.709721	0.497157	0.410761	0.343549	0.317065	0.294971	0.301182
	3.98073	3.90084	3.74705	3.23375	3.18695	2.73913	2.28663	1.56867	1.05391	0.630133	0.349686	0.240472	0.201529
	3.76942	3.87504	3.73078	3.44738	3.25522	2.6898	2.20006	1.63859	1.09065	0.67133	0.369317	0.230952	0.193095
SNS032	0.363828	0.38221	0.354738	0.361825	0.34596	0.330914	0.329013	0.32071	0.301338	0.261738	0.20144	0.165816	0.150792
	0.414307	0.419991	0.39812	0.404617	0.403548	0.379946	0.366246	0.36022	0.345664	0.290447	0.231782	0.190632	0.173589
