# Supplementary material for: Design principles for cyclin K molecular glue degraders
Source: Nat Chem Biol. 2023 Sep 7;20(1):93–102. doi: 10.1038/s41589-023-01409-z (PMC10746543; doi:10.1038/s41589-023-01409-z)
Supplement: Supplementary file 15 — Statistical source data. [file 41589_2023_1409_MOESM15_ESM.xlsx]

## Sheet: correlations
	TR-FRET EC50 [nM]	DC50 [nM]	log TR-FRET EC50 [nM]	log DC50 [nM]
CR8	16.36	24	1.07918	1.38021
DS_CR8	16.96	55	0.90309	1.74036
DS02	285.4	1775	3.08991	3.2492
DS08	60.32	724	2.13988	2.85974
DS16	16.68	2423	1.36173	3.38435
DS17	13.19	12	1.14613	1.07918
DS18	8.771	13	0.90309	1.11394
DS19	14	62	1.32222	1.79239
DS21	299	3124	2.82347	3.49471
DS22	19.33	109	1.39794	2.03743
DS24	78.24	172	1.47712	2.23553
DS28	31.82	27	1.32222	1.43136
DS29	45.71	253	1.39794	2.40312
DS30	34.83	78	1.27875	1.89209
DS43	43.67	75	1.6902	1.87506
DS44	35.59	62	1.54407	1.79239
DS45	45.14	36	1.57978	1.5563
DS47	8809	4390	4	3.64246
DS48	45.99	366	1.6902	2.56348
DS50	1916	3569	3.22479	3.55255
DS52	71.43	125	1.82607	2.09691
DS53	27.7	260	1.57978	2.41497
DS57	72.33	587	1.73239	2.76864
DS58	947.7	2020	3.41464	3.30535
DS59	101.1	566	1.74819	2.75282
DS61	168.5	917	2.67943	2.96237
DS64	40.94	62	1.50515	1.79239
DS65	20.84	103	1.39794	2.01284
DS66	17.67	88	1.20412	1.94448
DS67	30.53	219	1.57978	2.34044
DS68	103.7	571	1.97772	2.75664
DS69	35.94	217	1.79239	2.33646
DS71	27.6	4	1.11394	0.60206
DS72	12.24	6	1.32222	0.778151
DS73	15.32	1	1.39794	0
DS74	19.77	51	1.29601	1.70757
WX3	21.36	23	1.32222	1.36173
WX4	78.53	365	2.83123	2.56229
21195	12.03	26	1.34242	1.41497
SR-4835	15.9	14	1.25527	1.14613
919278	37.8	176	1.41497	2.24551
dCeMM2	83.22	633	1.89209	2.8014
dCeMM4	278.8	1210	2.74819	3.08279
HQ461	42.7	493	1.83251	2.69285
Z10	707.2	219	2.8495	2.34044
Z11	177.9	436	2.13033	2.63949
Z12	833	3492	3.5382	3.54307

## Sheet: PCA input
	log TR-FRET EC50 [nM]	log DC50 [nM]	log viability EC50 [nM]	log viability EC50 + MLN4924 [nM]	% MLN4924 rescue
CR8	1.21378	1.38021	2.2014	2.84696	342
DS_CR8	1.22943	1.74036	2.65896	3.39428	444
DS01	2.47319	4	2.62737	3.24895	318
DS02	2.45545	3.2492	4	4	0
DS03	2.2667	4	4	4	0
DS04	4	4	4	4	0
DS05	2.97104	4	4	4	0
DS06	3.06521	4	4	4	0
DS07	2.45545	4	4	4	0
DS08	1.78046	2.85974	3.5437	4	186
DS09	2.54307	4	4	4	0
DS10	4	4	4	4	0
DS11	1.75412	4	4	4	0
DS12	4	4	4	4	0
DS13	4	4	4	4	0
DS14	4	4	4	4	0
DS15	2.26007	4	4	4	0
DS16	1.2222	3.38435	2.79865	4	1490
DS17	1.12024	1.07918	1.96848	2.15229	53
DS18	0.943049	1.11394	2.00432	2.28103	89
DS19	1.14613	1.79239	2.3075	2.91009	300
DS20	3.26411	4	4	4	0
DS21	2.47567	3.49471	3.69373	4	102
DS22	1.28623	2.03743	2.97081	3.19005	66
DS23	4	4	4	4	0
DS24	1.89343	2.23553	2.89982	3.4685	270
DS27	4	4	4	4	0
DS28	1.5027	1.43136	2.34439	3.19562	610
DS29	1.66001	2.40312	2.67943	3.56538	669
DS30	1.54195	1.89209	2.65418	3.42943	496
DS31	4	4	4	4	0
DS32	2.82963	4	4	4	0
DS33	3.1038	4	4	4	0
DS34	2.78053	4	4	4	0
DS35	2.39041	4	4	4	0
DS36	4	4	4	4	0
DS37	4	4	4	4	0
DS38	3.75868	4	4	4	0
DS40	3.11461	4	4	4	0
DS43	1.64018	1.87506	3.12548	4	649
DS44	1.55133	1.79239	2.47712	3.45788	857
DS45	1.65456	1.5563	2.38382	3.53071	1302
DS47	3.94493	3.64246	4	4	0
DS48	1.66266	2.56348	2.95761	3.5731	313
DS50	3.2824	3.55255	4	4	0
DS51	2.43854	4	4	4	0
DS52	1.85388	2.09691	2.69461	3.51335	559
DS53	1.44248	2.41497	2.80277	3.18241	140
DS54	4	4	4	4	0
DS57	1.85932	2.76864	4	4	0
DS58	2.97667	3.30535	3.25139	4	461
DS59	2.00475	2.75282	3.15106	3.6696	230
DS61	2.2266	2.96237	2.45179	3.02938	278
DS64	1.61215	1.79239	2.72181	3.75151	971
DS65	1.3189	2.01284	2.72263	3.21932	214
DS66	1.24724	1.94448	4	4	0
DS67	1.48473	2.34044	2.71349	3.67688	819
DS68	2.01578	2.75664	3.40192	4	296
DS69	1.55558	2.33646	2.93651	3.78082	599
DS71	1.44091	0.60206	1	1.85126	610
DS72	1.08778	0.778151	0.778151	1.57978	533
DS73	1.18526	0	0.30103	1.27875	850
DS74	1.29601	1.70757	2.01703	3.02407	916
WX3	1.3296	1.36173	2.25285	3.27577	954
WX4	1.89504	2.56229	3.07004	3.79595	432
Roscovitine	2.84671	4	4	4	0
DRF053	2.84733	4	3.11727	3.80502	387
Flavopiridol	1.71408	4	2.5966	2.60206	1
21195	1.08027	1.41497	1.59106	2.1038	226
SR-4835	1.2014	1.14613	1.62325	2.49554	645
919278	1.57749	2.24551	2.74741	3.67651	749
dCeMM2	1.92023	2.8014	3.1532	3.85028	398
dCeMM3	2.42062	4	4	4	0
dCeMM4	2.44529	3.08279	3.41929	4	281
HQ461	1.63043	2.69285	3.1126	3.52608	159
Z7	2.48087	4	4	4	0
Z10	2.84954	2.34044	4	4	0
Z11	2.25018	2.63949	3.02776	4	838
SNS-032	4	4	2.31597	2.31597	0
Dinaciclib	4	4	1.23045	1.17609	-12
Danusertib	4	4	4	4	0
NVP-2	4	4	1.36173	1.25527	-22
THZ531	4	4	2.43297	2.32634	-22

## Sheet: TR-FRET
	50 nM CDK12-cyclin K						10 nM CDK12-cyclin K
Compound [nM]	CR8	DMSO	DS73	DS17	DS16	Roscovitine	CR8	DMSO	DS73	DS17	DS16	Roscovitine
2001.6	3.01269	0.202842	3.19718	3.21815	2.6928		0.550847	0.087568	0.523529	0.562649	0.4769
993.6	3.08642	0.16034	3.08124	3.24959	2.70446		0.535891	0.110175	0.538744	0.561275	0.475308
504	3.05532	0.193895	3.24805	3.39034	2.61576		0.538613	0.103122	0.545762	0.56642	0.474538
244.8	2.99892	0.213178	3.18325	3.35326	2.49817		0.524178	0.100838	0.543853	0.578469	0.458555
125.279	2.85136	0.20601	3.15909	3.32566	2.30342		0.498229	0.102768	0.532904	0.58199	0.436268
62.6399	2.31024	0.204828	2.96686	3.25781	2.08936		0.477793	0.098769	0.524708	0.569266	0.463881
30.96	1.3518	0.216689	1.79734	3.05296	1.70613		0.453617	0.097546	0.527515	0.56231	0.404345
15.84	0.753328	0.208473	0.909313	1.774	1.0227		0.37129	0.10073	0.499163	0.546849	0.347119
7.92	0.472305	0.200032	0.531842	0.838309	0.653866		0.283958	0.102038	0.428848	0.509376	0.296424
3.6	0.325323	0.206746	0.423713	0.471353	0.393766		0.19823	0.098799	0.328419	0.408669	0.217532
2.16	0.254837	0.216426	0.505016	0.30766	0.284233		0.134988	0.099615	0.17198	0.255221	0.151566
0.720001	0.224938	0.207733	0.244883	0.267701	0.247354		0.113929	0.102222	0.130496	0.171291	0.122332
0.468	0.222368	0.215172	0.224516	0.232207	0.224873		0.103674	0.10046	0.111506	0.129561	0.108653
20016						0.721915						0.182678
9936						0.722519						0.181757
5040						0.701432						0.172631
2448						0.638612						0.165697
1252.79						0.570571						0.153828
626.399						0.471823						0.136542
309.6						0.377183						0.12489
158.4						0.319124						0.112242
79.2001						0.270891						0.101941
36						0.24413						0.097583
21.6						0.214993						0.093425
7.20001						0.214275						0.094756
4.68001						0.209858						0.092231

## Sheet: physicochemical - actives only
	Molecular weight	cLogP	Polar surface area	Number of rotatable bonds
DS18	461.356	3.0112	96.78	5
21195	473.359	3.6137	88.74	7
DS72	465.261	1.3276	96.26	4
DS17	463.372	3.2825	116.57	8
DS19	429.526	3.0594	80.99	6
DS25	450.609	4.6902	116.13	9
DS73	470.378	1.9232	90.27	4
SR-4835	499.365	1.6597	114.6	5
CR8	431.542	3.3307	100.78	9
DS16	430.554	4.2406	87.89	9
DS70	471.607	4.0758	91.99	8
DS66	410.564	4.1537	87.89	10
DS22	501.381	1.931	134.39	8
DS74	499.365	1.3343	114.08	5
DS65	451.4	4.6779	87.89	10
WX3	448.529	1.2052	129.88	9
DS71	478.304	1.437	90.27	4
DS53	432.53	2.3298	113.67	9
DS67	410.564	4.2254	87.89	11
DS28	431.542	3.3307	100.78	9
DS30	396.537	3.8098	87.89	10
DS44	431.542	3.2397	100.78	9
DS55	430.475	0.4477	114.6	5
DS69	397.525	2.9169	100.78	10
919278	320.351	1.944	78.09	3
DS64	430.462	2.2721	116.57	8
HQ461	331.423	3.3886	136.28	5
DS43	440.938	1.9228	105.71	9
DS45	431.542	3.2397	100.78	9
DS29	400.5	3.5667	87.89	10
DS48	519.439	4.6666	93.44	8
flavopiridol	401.845	3.5175	90.23	2
DS11	382.51	3.4659	87.89	10
DS08	404.516	3.7758	87.89	8
DS52	453.552	2.7792	109.23	9
DS57	523.391	1.3795	142.84	8
DS24	449.532	3.4315	100.78	9
WX4	504.593	1.7765	132.13	10
dCeMM2	370.823	2.5881	121.75	4
DS59	546.658	1.7337	166.91	9
DS68	398.509	3.1202	108.12	10
DS61	414.508	1.991	117.35	11
Z11	364.404	2.4828	87.32	4
DS15	446.597	5.1147	87.89	11
DS03	412.58	2.2185	84.61	9
DS35	372.475	1.0948	105.71	10
dCeMM3	318.787	2.8181	95.97	4
DS51	618.736	2.6004	179.57	13
dCeMM4	337.423	2.7327	128.98	3
DS02	412.58	2.3435	84.61	10
DS07	397.525	2.4778	91.13	9
DS01	393.578	0.6014	87.85	11
DS21	467.536	1.7079	98.81	6
Z7	373.209	2.1364	74.66	4
DS09	396.537	3.9203	87.89	11
DS34	358.444	2.1672	101.03	10
DS32	374.531	3.3351	87.89	10
roscovitine	354.456	2.5814	87.89	8
DRF053	417.515	3.796	100.78	8
Z10	330.818	2.3547	58.12	6
Z12	357.433	1.323	91.4	4
DS05	482.63	3.4038	84.61	7
DS58	636.762	5.1305	122.56	13
DS06	376.547	4.296	87.89	13
DS33	360.504	2.9931	87.89	10
DS40	398.509	2.4889	97.12	11
DS20	469.551	1.9792	118.6	9
DS50	550.665	3.8993	118.88	12
DS38	388.558	4.4129	87.89	9
DS47	721.864	3.0775	214.1	17
