# Supplementary material for: Design principles for cyclin K molecular glue degraders
Source: Nat Chem Biol. 2023 Sep 7;20(1):93–102. doi: 10.1038/s41589-023-01409-z (PMC10746543; doi:10.1038/s41589-023-01409-z)
Supplement: Supplementary file 16 — Statistical source data. [file 41589_2023_1409_MOESM16_ESM.xlsx]

## Sheet: EDF7
	CCNK peptide count							average CCNK peptide count	TR-FRET EC50 [nM]	DC50 [nM]
DMSO	1830.4	1797.85	1856.7	1844.63			HQ461	657.075	42.7	493
HQ461	622.336	691.814					919278	538.64	37.8	176
919278	525.324	551.956					DS30	212.126	34.83	78
DS30	199.985	224.267					CR8	97.0136	17	24
CR8	122.337	71.6906					SR-4835	65.5345	15.9	14
SR-4835	69.2958	61.7731					21195	55.6218	12.03	26
21195	55.265	55.9786					DS17	59.3955	13.19	12
DS17	47.1483	71.6427
