# Supplementary material for: Design principles for cyclin K molecular glue degraders
Source: Nat Chem Biol. 2023 Sep 7;20(1):93–102. doi: 10.1038/s41589-023-01409-z (PMC10746543; doi:10.1038/s41589-023-01409-z)
Supplement: Supplementary file 17 — Statistical source data. [file 41589_2023_1409_MOESM17_ESM.xlsx]

## Sheet: CDK12
Compound [nM]	CR8		SR-4835		DS71		DS72		DS73		DS74		DS64		21195		DMSO		DS70		dCeMM2		dCeMM3		dCeMM4		HQ461		Z7		Z8		Z10		Z11		Z12
10002	0.006385	0.006398	0.004606	0.00667	0.005868	0.005096	0.003963	0.004045	0.0053	0.006527	0.005716	0.005184	0.005174	0.004623	0.00595	0.006099	0.009225	0.009165	0.00468	0.003424	0.011228	0.011667	0.006896	0.007143	0.008529	0.007315	0.00959	0.009612	0.006174	0.006044	0.005984	0.006465	0.006956	0.007613	0.007994	0.007932	0.00787	0.005759
3155.21	0.005736	0.005607	0.006081	0.005159	0.006388	0.004562	0.003862	0.004893	0.005262	0.005515	0.007229	0.005774	0.007185	0.006229	0.006552	0.005285	0.008889	0.009825	0.004896	0.004614	0.008398	0.008586	0.007612	0.007481	0.008559	0.007567	0.006491	0.00695	0.008543	0.006433	0.005817	0.006928	0.009008	0.007394	0.00898	0.008785	0.006586	0.00831
1009.67	0.006304	0.005947	0.00501	0.005251	0.00601	0.005714	0.005632	0.00507	0.007236	0.005805	0.005426	0.004854	0.007884	0.007828	0.00522	0.006235	0.009706	0.00892	0.006112	0.004783	0.008913	0.007401	0.007243	0.009292	0.006704	0.009141	0.007893	0.00763	0.008955	0.007349	0.007584	0.00797	0.008092	0.009119	0.010932	0.00849	0.00935	0.008074
315.521	0.007121	0.006383	0.006236	0.005797	0.006511	0.005836	0.005163	0.006077	0.005353	0.006025	0.006881	0.006508	0.006013	0.008259	0.005556	0.004599	0.010477	0.008182	0.005543	0.005183	0.008456	0.007711	0.008735	0.009176	0.009446	0.008194	0.007883	0.008557	0.008681	0.00881	0.010159	0.008671	0.008982	0.008132	0.009639	0.010635	0.008266	0.00879
99.3891	0.006201	0.006527	0.006758	0.007046	0.007199	0.007003	0.005678	0.004673	0.006924	0.007817	0.005593	0.007192	0.007448	0.007338	0.004636	0.007689	0.009426	0.011551	0.005942	0.005764	0.008644	0.009455	0.010363	0.010522	0.008619	0.008828	0.009103	0.010439	0.010035	0.007454	0.009446	0.009436	0.008711	0.010143	0.011219	0.009922	0.011008	0.009378
31.5521	0.006752	0.007539	0.007535	0.008876	0.007705	0.007896	0.005926	0.005481	0.006928	0.007402	0.006579	0.007668	0.00802	0.006596	0.006914	0.007088	0.008887	0.009366	0.006709	0.008514	0.008129	0.008647	0.009806	0.008597	0.009025	0.009021	0.009567	0.009846	0.009201	0.006925	0.010191	0.009604	0.007992	0.009969	0.00922	0.009965	0.008872	0.010717
9.46563	0.008963	0.008112	0.008981	0.006574	0.009135	0.006327	0.006356	0.00835	0.008208	0.00642	0.009122	0.008857	0.008646	0.00887	0.007787	0.0086	0.009626	0.008205	0.007398	0.008542	0.007656	0.010966	0.008364	0.009802	0.009286	0.009664	0.008944	0.009513	0.008332	0.008957	0.009191	0.009083	0.008759	0.011411	0.008091	0.0101	0.009031	0.008491
3.15521	0.009443	0.008694	0.008128	0.008332	0.010614	0.007755	0.008849	0.007319	0.008698	0.009054	0.00952	0.009538	0.008537	0.009228	0.009162	0.009522	0.009662	0.00811	0.008674	0.009398	0.010325	0.00928	0.009514	0.008733	0.010684	0.009679	0.008061	0.009006	0.007678	0.010168	0.011222	0.009313	0.010258	0.009052	0.009884	0.009801	0.009734	0.0102
1.02544	0.009016	0.007993	0.008952	0.009485	0.006087	0.009032	0.008081	0.009101	0.009798	0.010459	0.009355	0.008483	0.01144	0.008554	0.009771	0.007848	0.010674	0.010118	0.011638	0.009885	0.009008	0.010476	0.009603	0.009325	0.009042	0.010989	0.009388	0.008109	0.009993	0.009189	0.008685	0.0086	0.009652	0.009949	0.009169	0.008974	0.008768	0.008409
Compound [nM]	dCeMM2		dCeMM3		dCeMM4		HQ461		919278		SR-4835
10000	0.012979	0.012502	0.007835	0.008247	0.008264		0.010064	0.010411	0.007713	0.008087	0.007533	0.00783
2500	0.011448	0.011735	0.009917	0.009154	0.010337	0.009721	0.010978	0.011256	0.008988	0.009465	0.007658	0.007398
625	0.01045	0.010834	0.010634	0.01139	0.01123	0.011034	0.010548	0.011545	0.010465	0.010929	0.008328	0.007759
156.25	0.011579	0.011902	0.011245	0.011291	0.010376	0.009956	0.011503	0.011598	0.011637	0.011279	0.008038	0.008664
39.0625	0.01123	0.010989	0.01144	0.011309	0.011183	0.010164	0.01003	0.0116	0.011641	0.011869	0.008439	0.008567
9.76563	0.010839	0.011756	0.011961	0.011616	0.010922	0.010222	0.010619	0.011528	0.010676	0.011679	0.009284	0.009045
2.44141	0.011884	0.011259	0.011575	0.011751	0.01095	0.011151	0.011079	0.012547	0.009908	0.012109	0.00989	0.009177
0.610352	0.0113	0.011546	0.012475	0.01238	0.011397	0.010523	0.011469	0.012059	0.012181	0.011561	0.010656	0.010207
0.152588	0.01131	0.010939	0.011122	0.011682	0.010761	0.011165	0.011919	0.011809	0.011274	0.011717	0.009614	0.010413
0.038147	0.011199	0.010942	0.011042	0.011628	0.01232	0.012432	0.012234	0.01089	0.010778	0.011412	0.010459	0.009983
Compound [nM]	21195		CR8
10000	0.006222	0.005571	0.004829	0.005941
3333.33	0.006042	0.006492	0.00631	0.006815
1111.11	0.005512	0.005757	0.007656	0.006667
370.37	0.006605	0.00608	0.007201	0.007104
123.457	0.007812	0.006741	0.008131	0.007441
41.1523	0.009216	0.008226	0.009709	0.009531
13.7174	0.010236	0.009436	0.010173	0.010592
4.57247	0.010161	0.012359	0.009656	0.009902
1.52416	0.009112	0.010648	0.011139	0.009007
0.76	0.011172	0.010134	0.010767	0.009668
Compound [nM]	DS17		DS18		DS19		DS20		DS21		DS22		CR8		SR-4835
10000	0.005029	0.005256	0.004442	0.004613	0.008961	0.008941	0.010575	0.011153	0.008078	0.008221	0.006259	0.005981	0.006588	0.005825	0.005313	0.005643
2500	0.006169	0.00594	0.006348	0.005959	0.009116	0.009896	0.013373	0.01367	0.010561	0.01076	0.007943	0.008192	0.006338	0.006017	0.006178	0.006049
625	0.00749	0.007398	0.007301	0.007453	0.010991	0.009814	0.014638	0.015001	0.012502	0.013143	0.010365	0.011043	0.007458	0.007383	0.006628	0.006561
156.25	0.008496	0.009307	0.008554	0.0083	0.011553	0.011214	0.013884	0.014685	0.013616	0.014076	0.012579	0.012279	0.00959	0.00993	0.006404	0.007018
39.0625	0.01048	0.010989	0.009017	0.009485	0.012796	0.012864	0.0142	0.014739	0.014451	0.014812	0.01347	0.013623	0.011935	0.012231	0.009028	0.008999
9.76563	0.013024	0.012641	0.011176	0.010133	0.014241	0.014078	0.016465	0.014686	0.014709	0.014327	0.014074	0.014359	0.01368	0.012989	0.009426	0.01016
2.44141	0.013283	0.014185	0.012468	0.011243	0.013629	0.014098	0.014481	0.013884	0.014529	0.013941	0.014337	0.013714	0.013516	0.013629	0.01169	0.011306
0.610352	0.013994	0.012784	0.0127	0.0128	0.014289	0.014675	0.014954	0.014947	0.014691	0.015002	0.014158	0.01634	0.014998	0.014103	0.012193	0.011887
0.152588	0.013553	0.014649	0.013472	0.013321	0.013857	0.01359	0.014748	0.014515	0.014202	0.013973	0.01335	0.013565	0.014277	0.013594	0.012481	0.012009
0.038147	0.01439	0.01466	0.013609	0.013619	0.01386	0.013877	0.013917	0.013306	0.014352	0.01384	0.014224	0.014677	0.013041	0.013248	0.013508	0.011823
Compound [nM]	CR8		SR-4835		21195		dCeMM4		919278
10000	0.006042	0.005923	0.005957	0.005417	0.005751	0.005801	0.007507	0.007835	0.00616645	0.00648799
2500	0.006233	0.005662	0.005776	0.005723	0.005584	0.005705	0.009117	0.008384	0.00695691	0.00669287
625	0.006302	0.006427	0.005855	0.00595	0.006151	0.006004	0.008992	0.00907	0.00786081	0.00760106
156.25	0.007819	0.007288	0.006482	0.006079	0.006172	0.006187	0.009802	0.011065	0.00873443	0.00942884
39.0625	0.009305	0.008784	0.00795	0.007253	0.007229	0.006516	0.009518	0.009698	0.00975005	0.00925674
9.76563	0.009408	0.009212	0.009267	0.008766	0.007441	0.00728	0.010484	0.01041	0.00873997	0.00841621
2.44141	0.009823	0.009421	0.008191	0.00936	0.008543	0.00937	0.010092	0.009698	0.00835724	0.00919096
0.610352	0.009165	0.011205	0.010583	0.010558	0.008764	0.009174	0.009497	0.010111	0.00986656	0.00969038
0.152588	0.009378	0.010051	0.009969	0.010543	0.010014	0.009391	0.010119	0.009882	0.00977152	0.00952934
0.038147	0.007695	0.007446	0.007647	0.00729	0.008046	0.008167	0.008613	0.007971	0.00789356	0.0079742

## Sheet: CDK9
Compound [nM]	CR8		SR-4835		DS71		DS72		DS73		DS74		DS64		21195		DMSO		DS70		dCeMM2		dCeMM3		dCeMM4		HQ461		Z7		Z8		Z10		Z11		Z12
10002	0.002664	0.003317	0.007988	0.007496	0.004107	0.003744	0.003294	0.003353	0.004276	0.002868	0.00772	0.010024	0.004226	0.004622	0.002046	0.003266	0.013703	0.015929	0.002963	0.00293	0.009746	0.009366	0.0026	0.00423	0.007034	0.007071	0.012682	0.010494	0.004637	0.003497	0.008335	0.01098	0.010043	0.010702	0.008815	0.010816	0.005656	0.005947
3155.21	0.003702	0.003553	0.010796	0.010218	0.005807	0.004691	0.003594	0.002711	0.00557	0.004926	0.011241	0.010455	0.008801	0.0091	0.002936	0.00252	0.013138	0.01484	0.004102	0.001581	0.010027	0.011292	0.006467	0.007084	0.008036	0.010249	0.007103	0.007563	0.003916	0.005427	0.012514	0.014258	0.012538	0.015058	0.013479	0.015091	0.009114	0.00834
1009.67	0.0032	0.003696	0.015755	0.012368	0.006915	0.006831	0.003711	0.00375	0.00753	0.007101	0.012341	0.013451	0.011927	0.011273	0.003294	0.00335	0.013935	0.015101	0.002654	0.003406	0.009814	0.011163	0.009142	0.010102	0.011352	0.013119	0.009917	0.010163	0.006492	0.010492	0.012826	0.015376	0.014962	0.013876	0.014015	0.015396	0.011287	0.009606
315.521	0.004803	0.004126	0.013502	0.015294	0.011748	0.010424	0.006761	0.006072	0.008471	0.010591	0.014362	0.014056	0.013508	0.011476	0.003803	0.003991	0.014557	0.013581	0.003575	0.004296	0.011536	0.01497	0.011993	0.012878	0.01521	0.014651	0.012469	0.011618	0.011373	0.01786	0.013966	0.012767	0.015555	0.012883	0.015567	0.012603	0.012162	0.011931
99.3891	0.006634	0.006882	0.015387	0.017236	0.011682	0.012835	0.008274	0.008068	0.012904	0.014975	0.015097	0.013753	0.014933	0.014783	0.003281	0.00323	0.013014	0.014628	0.003738	0.004042	0.013186	0.017866	0.012892	0.012309	0.013342	0.01404	0.013972	0.015018	0.01184	0.019526	0.015147	0.011672	0.014125	0.014649	0.014399	0.013556	0.016139	0.015655
31.5521	0.008586	0.008613	0.01384	0.014494	0.01209	0.011806	0.00952	0.012858	0.014121	0.012783	0.014216	0.017149	0.014471	0.013336	0.00301	0.004195	0.013593	0.013151	0.005358	0.007058	0.014586	0.017705	0.013498	0.01525	0.013634	0.012743	0.013091	0.012747	0.013911	0.020912	0.014581	0.014304	0.015166	0.013627	0.014559	0.014968	0.012927	0.013215
9.46563	0.012117	0.011456	0.014189	0.01484	0.012671	0.014753	0.0129	0.011778	0.014923	0.010857	0.014619	0.015042	0.015608	0.015906	0.003738	0.005286	0.014429	0.01186	0.008363	0.009049	0.014385	0.013885	0.012225	0.013255	0.014195	0.013913	0.014359	0.014531	0.012224	0.017584	0.015105	0.013005	0.015716	0.014448	0.014824	0.014427	0.011934	0.013741
3.15521	0.013281	0.013226	0.013865	0.014929	0.013675	0.012497	0.012231	0.012488	0.014445	0.015325	0.012969	0.01448	0.014031	0.015135	0.005869	0.007072	0.011664	0.014943	0.011018	0.013119	0.01467	0.014018	0.013529	0.015044	0.014089	0.012382	0.015012	0.014448	0.012748	0.016648	0.015278	0.013832	0.012529	0.014122	0.013223	0.013793	0.01374	0.012022
1.02544	0.014296	0.011715	0.014723	0.014218	0.014711	0.013391	0.013799	0.01522	0.014525	0.014086	0.016418	0.014073	0.012621	0.017976	0.011462	0.010604	0.014152	0.015703	0.016414	0.013021	0.014286	0.015609	0.015453	0.0134	0.015093	0.014562	0.013003	0.013757	0.012045	0.013436	0.013052	0.015449	0.014225	0.014833	0.014402	0.013527	0.013634	0.014439
Compound [nM]	dCeMM2		dCeMM3		dCeMM4		HQ461		919278		SR-4835
10000	0.006379	0.005879	0.00463	0.004475	0.006352	0.006436	0.010935	0.010865	0.003151	0.003154	0.007429	0.00689
2500	0.00843	0.008233	0.0085	0.007435	0.010193	0.009296	0.01244	0.012029	0.003855	0.00388	0.009783	0.009764
625	0.010331	0.010394	0.01085	0.011316	0.012635	0.012739	0.01303	0.013357	0.005316	0.005642	0.012257	0.011885
156.25	0.013185	0.013352	0.013719	0.013523	0.014037	0.01353	0.014018	0.0137	0.00887	0.008604	0.013238	0.013176
39.0625	0.013646	0.013369	0.0129	0.013482	0.013781	0.014217	0.013935	0.013894	0.011184	0.012247	0.013735	0.013223
9.76563	0.014267	0.013393	0.013955	0.01385	0.014239	0.014665	0.014078	0.014478	0.013662	0.013318	0.013613	0.013009
2.44141	0.01385	0.013875	0.014161	0.013774	0.013817	0.014197	0.014437	0.01431	0.014447	0.014655	0.014203	0.013514
0.610352	0.013472	0.013959	0.014295	0.014616	0.014337	0.014008	0.014635	0.014713	0.013954	0.013574	0.013518	0.014148
0.152588	0.013904	0.014406	0.014097	0.013387	0.012973	0.013418	0.014677	0.014128	0.013948	0.013851	0.01388	0.014002
0.038147	0.013833	0.013552	0.012942	0.013646	0.014013	0.014432	0.014085	0.014163	0.01414	0.014364	0.014127	0.013886
Compound [nM]	DS17		DS18		DS19		DS20		DS21		DS22		CR8		SR-4835
10000	0.006855	0.006128	0.007693	0.006879	0.008375	0.006377	0.011143	0.009536	0.007122	0.007018	0.016408	0.015607	0.004232	0.004902	0.016349	0.013634
2500	0.011525	0.011739	0.01488	0.010609	0.009751	0.009192	0.01726	0.013499	0.010425	0.009112	0.017966	0.016741	0.004584	0.005001	0.016077	0.013929
625	0.01695	0.014589	0.01306	0.014864	0.011044	0.009432	0.020559	0.01753	0.015401	0.013325	0.019184	0.018763	0.005971	0.004991	0.018765	0.016662
156.25	0.019485	0.017597	0.020064	0.015914	0.014443	0.013111	0.021088	0.017228	0.018612	0.016962	0.020628	0.018964	0.008253	0.007086	0.018741	0.01578
39.0625	0.020857	0.01978	0.018778	0.016734	0.018478	0.016371	0.021448	0.017446	0.020296	0.01859	0.02067	0.018231	0.012717	0.011628	0.017587	0.015545
9.76563	0.020257	0.01917	0.021149	0.018772	0.021567	0.019274	0.021754	0.019034	0.020946	0.019565	0.020175	0.019807	0.016627	0.015805	0.01899	0.016502
2.44141	0.022881	0.020278	0.021358	0.017519	0.020885	0.019571	0.020583	0.019041	0.020173	0.019112	0.021201	0.019319	0.018189	0.018021	0.018869	0.016696
0.610352	0.0196	0.019287	0.021549	0.018165	0.021318	0.019772	0.021691	0.017482	0.020321	0.019256	0.020138	0.019229	0.019018	0.018537	0.018577	0.017715
0.152588	0.021685	0.019941	0.021536	0.019015	0.020778	0.019802	0.020938	0.019777	0.020636	0.019119	0.020952	0.018437	0.018759	0.019163	0.018118	0.017505
0.038147	0.021871	0.017922	0.020116	0.020401	0.02142	0.018404	0.019665	0.016638	0.020335	0.019262	0.019666	0.019211	0.019334	0.018785	0.018616	0.017495
Compound [nM]	CR8			SR-4835			919278
10000	0.004924	0.004882	0.00477	0.022707	0.029685	0.03284	0.00467	0.004911	0.00523
2500	0.005514	0.004802	0.00573	0.022857	0.022646	0.024129	0.006189	0.006358	0.00654
625	0.007564	0.006732	0.008572	0.031209	0.032926	0.038588	0.008779	0.010743	0.010578
156.25	0.012932	0.012538	0.013981	0.035066	0.040358	0.041201	0.017515	0.019888	0.018521
39.0625	0.024245	0.022553	0.025271	0.037218	0.042315	0.042929	0.026451	0.032874	0.031918
9.76563	0.033368	0.034248	0.035398	0.036823	0.043842	0.043	0.035607	0.042253	0.040971
2.44141	0.039635	0.042784	0.038645	0.037053	0.04253	0.041638	0.037838	0.047861	0.043716
0.610352	0.038165	0.041783	0.039908	0.040799	0.040216	0.043717	0.039046	0.046385	0.048208
0.152588	0.03883	0.040539	0.041452	0.040199	0.040041	0.044802	0.039802	0.048104	0.049901
0.038147	0.038249	0.04208	0.039397	0.042288	0.040468		0.0408	0.04808	0.044793

## Sheet: CDK2
Compound [nM]	CR8		SR-4835		DS71		DS72		DS73		DS74		DS64		21195		DMSO		DS70		dCeMM2		dCeMM3		dCeMM4		HQ461		Z7		Z8		Z10		Z11		Z12
10002	0.003651	0.003114	0.009692	0.009444	0.005535	0.005659	0.003933	0.00458	0.004039	0.003415	0.009311	0.007215	0.004999	0.005409	0.002963	0.004615	0.009389	0.011537	0.002382	0.002785	0.011607	0.009572	0.008182	0.007001	0.009534	0.011027	0.010421	0.011067	0.008076	0.006678	0.003579	0.003762	0.008612	0.008853	0.011019	0.010134	0.008712	0.007113
3155.21	0.003935	0.003133	0.009677	0.009716	0.010638	0.008324	0.005132	0.004872	0.007205	0.007483	0.010486	0.010046	0.006995	0.007302	0.004846	0.003852	0.010517	0.011214	0.002797	0.003541	0.010383	0.010391	0.010098	0.009174	0.010193	0.009543	0.008384	0.008441	0.009117	0.008683	0.003856	0.005516	0.008548	0.011166	0.010312	0.011623	0.009276	0.007116
1009.67	0.003649	0.004384	0.011098	0.010454	0.011172	0.009231	0.006098	0.007952	0.008922	0.007819	0.009302	0.009458	0.008336	0.009186	0.002674	0.003003	0.011174	0.011825	0.002649	0.004064	0.011086	0.009471	0.013373	0.009868	0.009952	0.010939	0.008002	0.010717	0.009523	0.011061	0.006245	0.007384	0.009659	0.012556	0.010199	0.012411	0.008843	0.010454
315.521	0.004898	0.00452	0.010707	0.009072	0.0105	0.00942	0.008698	0.009504	0.010082	0.008046	0.009926	0.010512	0.00859	0.007854	0.003513	0.004201	0.011063	0.010167	0.002917	0.004435	0.010304	0.011528	0.010391	0.010984	0.010127	0.010188	0.009414	0.009861	0.009946	0.008466	0.00653	0.008988	0.008468	0.010467	0.010404	0.010241	0.010171	0.011183
99.3891	0.006493	0.005876	0.011011	0.010839	0.009696	0.010577	0.010162	0.009968	0.010294	0.011496	0.011	0.01075	0.011195	0.010359	0.003218	0.002962	0.012687	0.01076	0.003942	0.005883	0.011084	0.011013	0.011024	0.008633	0.01148	0.009734	0.010333	0.009406	0.010579	0.010184	0.008676	0.009434	0.009089	0.011717	0.009456	0.010288	0.010901	0.009513
31.5521	0.007784	0.008279	0.010832	0.010286	0.009822	0.010205	0.008522	0.009526	0.010909	0.010391	0.010977	0.011877	0.009578	0.012308	0.003961	0.003619	0.010445	0.009661	0.006783	0.006389	0.009538	0.011142	0.011179	0.009287	0.008252	0.009758	0.011399	0.01012	0.009356	0.009077	0.011638	0.009262	0.010363	0.00918	0.010042	0.010884	0.009577	0.009489
9.46563	0.008793	0.009649	0.010751	0.010761	0.009718	0.00939	0.009654	0.01088	0.009998	0.009994	0.010892	0.009432	0.011315	0.010644	0.005367	0.004658	0.010139	0.010406	0.008356	0.007045	0.008629	0.012258	0.011417	0.011176	0.010856	0.009918	0.009472	0.0097	0.0109	0.010033	0.009409	0.009512	0.009851	0.009929	0.010934	0.010618	0.012287	0.009342
3.15521	0.010362	0.010269	0.009228	0.009357	0.010774	0.010247	0.009333	0.009829	0.00993	0.008478	0.010801	0.009644	0.009561	0.010388	0.006794	0.006701	0.012865	0.009658	0.009437	0.009539	0.011338	0.008854	0.011969	0.009076	0.010278	0.010555	0.010561	0.008974	0.011201	0.008273	0.009639	0.01022	0.010661	0.009846	0.00995	0.009356	0.009971	0.010331
1.02544	0.008069	0.010388	0.011305	0.01009	0.009545	0.009565	0.009384	0.009817	0.011089	0.011646	0.010439	0.010121	0.010319	0.009036	0.008805	0.007055	0.010995	0.010513	0.009698	0.009238	0.011572	0.009543	0.008366	0.009193	0.008871	0.008854	0.009631	0.01041	0.01007	0.009144	0.011626	0.009337	0.009603	0.01022	0.007579	0.009377	0.011131	0.009882
Compound [nM]	dCeMM2		dCeMM3		dCeMM4		HQ461		919278		SR-4835
10000	0.011231	0.012019	0.010489	0.00891	0.010107	0.011278	0.012519	0.012024	0.011167	0.010751	0.010834	0.010876
2500	0.010726	0.010802	0.0123	0.012436	0.012973	0.012459	0.013031	0.013117	0.012996	0.011396	0.012293	0.012174
625	0.012941	0.013138	0.013305	0.012244	0.012862	0.013291	0.012952	0.013102	0.013174	0.012324	0.013204	0.013473
156.25	0.012872	0.013546	0.013008	0.012634	0.01338	0.013163	0.013182	0.011128	0.013352	0.01136	0.013173	0.013738
39.0625	0.013475	0.013395	0.013769	0.013133	0.013436	0.013569	0.012568	0.012597	0.012226	0.01226	0.012725	0.012988
9.76563	0.013334	0.013129	0.012613	0.013556	0.013014	0.013533	0.013951	0.01369	0.01342	0.012795	0.013264	0.013125
2.44141	0.012787	0.013753	0.013728	0.012894	0.013193	0.013394	0.013285	0.013832	0.013191	0.013272	0.012823	0.012248
0.610352	0.012945	0.013241	0.012576	0.012781	0.013375	0.01331	0.013719	0.013312	0.012761	0.012723	0.01296	0.012323
0.152588	0.013219	0.012698	0.013184	0.013207	0.013089	0.013568	0.013741	0.012732	0.013619	0.013046	0.01305	0.012639
0.038147	0.013244	0.012504	0.012847	0.012891	0.012908	0.013094	0.01269	0.012793	0.013523	0.012688	0.012702	0.012838
Compound [nM]	CR8	SR-4835	DS73	21195
10000	0.004625	0.012528	0.006383	0.005121
3333.33	0.005112	0.014928	0.009102	0.004706
1111.11	0.006077	0.016675	0.011373	0.004823
370.37	0.007195	0.016374	0.013874	0.005303
123.457	0.009925	0.016655	0.015193	0.005407
41.1523	0.012643	0.01684	0.015693	0.005858
13.7174	0.014219	0.016193	0.016155	0.006843
4.57247	0.015235	0.016139	0.016373	0.009774
1.52416	0.014949	0.016566	0.015807	0.013355
Compound [nM]	DS17		DS18		DS19		DS20		DS21		DS22		CR8		SR-4835
10000	0.0065	0.006945	0.009843	0.008946	0.00863	0.008753	0.012032	0.011671	0.011001	0.011319	0.012963	0.012171	0.004998	0.004849	0.011183	0.01139
2500	0.010024	0.010726	0.013114	0.011716	0.009848	0.009236	0.014018	0.013636	0.009084	0.0127	0.013779	0.01394	0.005228	0.005327	0.013307	0.012865
625	0.011781	0.011671	0.013542	0.013308	0.010249	0.010242	0.013588	0.01432	0.013585	0.013556	0.014328	0.014089	0.00556	0.006199	0.013518	0.012934
156.25	0.013034	0.01259	0.015111	0.013912	0.011275	0.012453	0.014347	0.014043	0.0141	0.014136	0.01392	0.013667	0.008154	0.008199	0.013723	0.0133
39.0625	0.013064	0.013539	0.013955	0.013433	0.012881	0.013189	0.013925	0.013973	0.013711	0.014169	0.013749	0.01404	0.011108	0.011636	0.012848	0.012125
9.76563	0.013869	0.013794	0.014223	0.013776	0.014074	0.013846	0.013911	0.014186	0.013754	0.014316	0.014606	0.014231	0.012855	0.01251	0.012523	0.013184
2.44141	0.013963	0.01393	0.014041	0.013682	0.014009	0.015098	0.014109	0.014166	0.013753	0.013999	0.01442	0.013502	0.013339	0.01356	0.013314	0.013684
0.610352	0.013346	0.013329	0.014041	0.013856	0.014218	0.013543	0.013702	0.014635	0.013818	0.014252	0.01456	0.01463	0.012851	0.013445	0.013729	0.012419
0.152588	0.013719	0.013733	0.013489	0.013667	0.013702	0.014362	0.014019	0.014245	0.013818	0.013861	0.01367	0.013609	0.011906	0.013915	0.012995	0.012815
0.038147	0.013354	0.013462	0.013442	0.01366	0.013497	0.013926	0.013717	0.013548	0.013284	0.013931	0.013614	0.013316	0.013639	0.013779	0.013292	0.01256
Compound [nM]	CR8		SR-4835		21195		dCeMM4		919278
10000	0.004263	0.003952	0.014934	0.01454	0.003844	0.004325	0.01389	0.0134521	0.009419	0.00839577
2500	0.004713	0.004126	0.014762	0.014647	0.004147	0.004489	0.014196	0.0143885	0.009737	0.00921532
625	0.005267	0.005041	0.015257	0.013475	0.004058	0.004497	0.015152	0.0154424	0.009813	0.0093177
156.25	0.006705	0.006597	0.01549	0.01505	0.004055	0.004446	0.014951	0.0146776	0.010208	0.00993227
39.0625	0.010783	0.009626	0.015509	0.015523	0.004317	0.004069	0.016153	0.0153062	0.009843	0.009849
9.76563	0.013225	0.013372	0.014627	0.014762	0.004922	0.004545	0.014909	0.0155389	0.010281	0.00950027
2.44141	0.014008	0.014756	0.015768	0.015305	0.007156	0.006732	0.01572	0.0150674	0.009949	0.00893797
0.610352	0.014984	0.014007	0.015629	0.015042	0.01088	0.010457	0.015531	0.0144329	0.009611	0.0093787
0.152588	0.014585	0.015529	0.016453	0.015095	0.014184	0.012794	0.014919	0.0157021	0.010471	0.00964989
0.038147	0.013366	0.012228	0.012923	0.012359	0.011142	0.011165	0.012614	0.012243	0.009047	0.00860591
Compound [nM]	CR8			SR-4835			919278
10000	0.006292	0.006127	0.00634	0.015966	0.014333	0.015256	0.020544	0.016701	0.018851
2500	0.006969	0.006409	0.006701	0.017055	0.017388	0.01756	0.022778	0.020943	0.020195
625	0.007651	0.008354	0.007651	0.018844	0.017874	0.019366	0.024066	0.019283	0.022481
156.25	0.010286	0.010434	0.010428	0.019605	0.020917	0.020098	0.021988	0.022221	0.020993
39.0625	0.01609	0.01278	0.016778	0.019509	0.020808	0.020753	0.022377	0.020198	0.021466
9.76563	0.015656	0.018938	0.019291	0.020876	0.020787	0.020782	0.021952	0.021821	0.021825
2.44141	0.020236	0.018628	0.019243	0.019668	0.020381	0.018048	0.019462	0.021953	0.022714
0.610352	0.018283	0.019276	0.018583	0.018387	0.018627	0.019331	0.024367	0.018523	0.021703
0.152588	0.019631	0.019024	0.018976	0.017961	0.018369	0.017159	0.020358	0.021417	0.020633
0.038147	0.019649	0.017994	0.017962	0.018391	0.018564		0.020954	0.020644	0.01986
Compound [nM]	CR8			21195			SR-4835
10000	0.006597	0.007621	0.007199	0.007331	0.007604	0.008348	0.027043	0.025626	0.022331
2500	0.007461	0.00741	0.007273	0.007107	0.006983	0.006617	0.025957	0.028023	0.024447
625	0.009683	0.008392	0.007973	0.007299	0.007212	0.007465	0.027756	0.02662	0.023565
156.25	0.011167	0.011881	0.012266	0.007121	0.006977	0.007061	0.025861	0.024863	0.023353
39.0625	0.015344	0.016216	0.015921	0.008233	0.00742	0.007049	0.025649	0.024586	0.026239
9.76563	0.019244	0.017516	0.018392	0.008551	0.007922	0.008628	0.022817	0.023221	0.024721
2.44141	0.021522	0.019818	0.020738	0.010843	0.010939	0.011226	0.022645	0.023787	0.024321
0.610352	0.020891	0.020618	0.020636	0.015255	0.014975	0.015316	0.023829	0.024062	0.023691
0.152588	0.021766	0.020423	0.021502	0.0215	0.021096	0.019879	0.024075	0.023149	0.022862
0.038147	0.021675	0.020444	0.021739	0.022737	0.022489	0.021112	0.023493	0.022479	0.022169
